# Supplementary material for: Global DNA methylation profiling reveals new insights into epigenetically deregulated protein coding and long noncoding RNAs in CLL
Source: Clin Epigenetics. 2016 Oct 12;8:106. doi: 10.1186/s13148-016-0274-6 (PMC5062931; doi:10.1186/s13148-016-0274-6)
Supplement: Additional file 1: — Additonal data 1. (XLS 31.5 kb) [file 13148_2016_274_MOESM1_ESM.xls]

## Sheet: Additional file 1A
Additional file 1A: Information on CLL patient samples used for MBD seq and validation experiments.
CLL patients	Mutational status	% of Homology with IGHV gene	Gender	FISH
*M3	M	93.1	Female	Normal
*M6	M	94.1	Female	del (13q)
*M7	M	94.4	Male	del (13q)
*M8	M	94.4	Female	del (13q)
*M20	M	94.2	Male	del (13q)
*UM2	UM	99	Male	Trisomy 12 & del (11q)
*UM7	UM	100	Male	del (13q)
*UM18	UM	100	Female	Normal
*UM27	UM	98.3	Female	TP53 & del (13q)
*UM9	UM	100	Male	Normal
M1	M	92.7	Female	del (13q)
M2	M	93	Male	Normal
M4	M	93.4	Female	Trisomy 12
M5	M	93.5	Male	del (13q)
M9	M	94.8	Female	Normal
M10	M	95	Female	Normal
M11	M	95.5	Female	del (13q)
M12	M	93.8	Female	del (13q)
M13	M	95.5	Male	Normal
M14	M	93.2	Male	Trisomy 12 & del (13q)
M15	M	95.8	Female	del (13q)
M16	M	96	Male	del (13q)
M17	M	96	Male	del (13q)
M18	M	96.2	Male	Normal
M19	M	97.4	Male	Normal
M21	M	96.5	Female	TP53
M22	M	94.8	Male	Normal
M23	M	94.2	Female	Trisomy 12
M24	M	97.2	Female	del (13q)
M25	M	97.2	Male	del (13q)
M26	M	94.1	Female	del (13q)
M27	M	94.1	Male	del (13q)
M28	M	93.3	Female	Normal
M29	M	95.7	Male	del (13q)
M30	M	91	Male	Normal
M31	M	80	Male	Trisomy 12
M32	M	93.2	Male	Normal
M33	M	91.3	Female	del (13q)
M34	M	95.6	Male	del (13q)
UM1	UM	98	Female	del (13q)
UM3	UM	99	Male	del (13q)
UM4	UM	99.7	Female	Normal
UM5	UM	100	Male	del (13q) & del (11q)
UM6	UM	100	Male	Normal
UM8	UM	100	Female	Normal
UM10	UM	100	Male	Normal
UM11	UM	100	Male	del (13q)
UM12	UM	100	Female	Trisomy 12
UM13	UM	100	Male	Normal
UM14	UM	100	Male	Normal
UM15	UM	100	Male	Normal
UM16	UM	100	Male	Normal
UM17	UM	100	Female	Normal
UM19	UM	99	Male	Trisomy 12
UM20	UM	100	Male	del (13q), TP53 and Trisomy 12
UM21	UM	100	Female	TP53
UM22	UM	100	Male	TP53
UM23	UM	98.6	Male	del (13q)
UM24	UM	98.3	Female	del (13q)
UM25	UM	99	Male	Normal
UM26	UM	100	Male	Trisomy 12
UM28	UM	100	Male	del (13q)
UM29	UM	100	Male	Normal
UM30	UM	100	Male	Normal
UM31	UM	100	Female	Normal
UM32	UM	100	Male	del (11q)
UM33	UM	100	Male	del (11q)
UM34	UM	100	Male	del(17p) & del(13q-)
UM35	UM	100	Male	Normal
* indicates, samples used for MBD sequencing.

## Sheet: Additional file 1B
Additional file 1B: Clinical data for the CLL patient samples used for survival analysis.
CLL patients	Mutational status	Age at diagonosis (Years)	Survival (Months)	Alive (Yes/No)
M1	M	43	324	Y
M2	M	76	44	N
M3	M	74	23	Y
M4	M	69	15	N
M5	M	77	62	Y
M6	M	65	81	N
M7	M	54	229	Y
M8	M	71	26	Y
M9	M	62	47	Y
M10	M	76	49	Y
M11	M	76	244	N
M12	M	75	68	Y
M13	M	63	62	Y
M14	M	68	72	Y
M15	M	68	84	Y
M16	M	73	46	Y
M18	M	73	53	Y
M19	M	75	69	Y
M20	M	48	63	Y
M22	M	53	230	Y
M24	M	65	31	Y
M27	M	56	26	Y
UM1	UM	59	26	Y
UM2	UM	64	44	N
UM4	UM	78	72	N
UM5	UM	64	92	Y
UM6	UM	61	22	N
UM7	UM	63	20	Y
UM8	UM	56	60	Y
UM9	UM	60	15	Y
UM10	UM	55	49	N
UM11	UM	81	64	N
UM12	UM	83	64	N
UM13	UM	47	75	Y
UM16	UM	74	44	N
UM17	UM	66	33	Y
UM18	UM	61	19	N
UM19	UM	41	139	N
UM21	UM	88	26	N
UM22	UM	68	19	N
UM23	UM	43	133	Y
UM25	UM	49	151	Y
UM26	UM	54	74	N
UM27	UM	60	26	Y
