# Supplementary material for: Global DNA methylation profiling reveals new insights into epigenetically deregulated protein coding and long noncoding RNAs in CLL
Source: Clin Epigenetics. 2016 Oct 12;8:106. doi: 10.1186/s13148-016-0274-6 (PMC5062931; doi:10.1186/s13148-016-0274-6)
Supplement: Additional file 3: — Additonal data 2. (XLS 172 kb) [file 13148_2016_274_MOESM3_ESM.xls]

## Sheet: Additional file 3A
Additional file 3A: Cancer type enrichments of subgroup specific (IGHV mutated and IGHV unmutated) cllDMGs from B cell comparison.
	Hypermethylated						Hypomethylated
	IGHV-mutated			IGHV-unmutated			IGHV-mutated			IGHV-unmutated
Cancer Types	percentage of genes involved	Pvalue	Genes	percentage of genes involved	Pvalue	Genes	percentage of genes involved	Pvalue	Genes	percentage of genes involved	Pvalue	Genes
chronic lymphocytic leukemia	5.76923	0.145144	B3GAT2; BRAF; KCNAB1; PDE4DIP; PNPLA7; SPATA18; SYNPO2; TRO; VPRBP;	8.33333	0.427482	CELA3A; COL25A1; EGR2; EPHB1; LRP1B; MAGEE1; NOTCH1; PCLO; POLK; RFTN1; SIKE1; SYNE1; VWF;	8.33333	0.0822289	ALS2CL; ASXL1; CEP170; F13A1; KIAA1324; PROSER1; RFTN1; SRSF1; TRPV4; U2AF2; VILL; VWF; XPO1;	17.9487	0.000493336	ABCB5; ABI3BP; AKAP6; ARHGEF38; ATM; CDH9; DKK2; DOCK4; DTNA; EPHA4; FAT3; FGFR2; FSTL5; GRM3; MDGA2; NLN; OTOGL; PXDNL; RASSF6; RERGL; SI; SLC4A10; SLCO1B1; SMC2; SNX7; SPATA18; SYT4; TRPM6;
lung	5.22388	0.145545	BRAF; CBFB; CCND1; CD74; FRS2; GLI3; KREMEN1; PAK3; PTEN; SHC3; TRIM37; XPNPEP2; ZDBF2; ZNF536;	10.0746	0.107683	ACVR1B; ADCY2; AKT1; CCDC6; DIP2C; DST; ENO4; EPHB1; EXOC2; EYS; GNAS; KEAP1; KIF1A; LRP1B; MAG; MAPK8IP3; MLLT6; MSI2; NOTCH1; NTRK3; P2RY8; POC5; PTPRD; RYR3; SPOP; TAF4B; TERT;	6.34328	0.262178	BCLAF1; CBLC; CIT; FGFR3; GNAS; HERC2; IL1A; KIF1A; MAG; MAPK8IP3; P2RY8; PDGFC; PDGFRA; SMARCA4; SUSD3; TERT; TRIM11;	13.4328	0.00798468	ADAMTS1; ADCY1; ADCY8; ATM; CCKAR; CCKBR; CCND1; CDC25C; CDH10; CEP152; CLDN1; DSG3; EIF3H; ELAVL2; EML4; EPHA5; EXT2; FGFR2; GRM3; GRM8; HCN1; ITK; KDR; KLF15; MCHR2; MKRN3; PAPPA2; PAX5; PLSCR4; PRKAB2; SAV1; SCAPER; SLC6A2; SPHKAP; TRAF5; WDR72;
pancreas	5.17928	0.162974	BRAF; CBFB; EGFLAM; F8; FRS2; GLI3; GUCY1A2; KREMEN1; MAGEA6; PTEN; SLITRK5; TRIM37; ZNF391;	11.5538	0.0272734	ACVR1B; AKAP13; AKT1; AKT2; ASL; CACNA2D1; CDC42BPB; CLIP1; DAXX; EPHB1; EXOC2; EYS; GLTSCR1; GNAS; KEAP1; LPHN1; MAG; MAPK8IP3; MLLT6; MSI2; P2RY8; PEAR1; PTPRD; PXDN; SPOP; TNR; TPO; VWF; ZIM2;	7.56972	0.0854857	CBLC; CLIP1; COL5A1; DOCK2; FMNL3; GNAS; IL1A; KIAA1024; LPHN1; MAG; MAP2K4; MAPK8IP3; P2RY8; PDCD6; PEAR1; PHF3; SMARCA4; TRIM11; VWF;	13.9442	0.00533908	ATM; CC2D2A; CCKAR; CCKBR; CDC25C; CDH10; CTNNA2; CYFIP1; EIF3H; EPHA5; EXT2; GRIA3; GRM3; GRM8; ITK; KDR; LRFN5; LRRTM4; MCHR2; MKRN3; NRG2; PAX5; PBRM1; PCDH17; PREX2; PRKAB2; RASSF6; SAV1; SCN5A; SEMA5B; SLC6A15; SLC6A2; SLITRK5; TRAF5; WDR75;

## Sheet: Additional file 3B
Additional file 3B: Cancer type enrichments of common cllDMGs between IGHV mutated and IGHV unmutated prognostic groups from B cell comparison.
	Hypermethylated			Hypomethylated
Cancer Types	percentage of genes involved	Pvalue	Genes	percentage of genes involved	Pvalue	Genes
breast	8.57909	0.00522253	ARID2; ASXL1; BGN; CACNA1F; CBLC; CDH20; CDKN2A; COL11A1; EPG5; EPHA5; FLNA; GATA3; GREB1L; GRM3; HOXA3; ICAM5; KDR; LAMA1; LRRFIP1; NPY2R; NPY5R; PRPS1; PTGFR; RUNX1T1; SLC6A2; STARD8; TAF1; TBX22; TBX3; USP18; USP29; ZRSR2;	16.3539	0.00276518	ACAP1; ACVR1B; AMFR; ARHGAP25; ATP8B1; BAI3; BCL11A; CCND3; CNTN3; CTIF; DIP2C; DNER; EPHB1; ETS1; EXOC2; EYS; FCRL5; FLNB; FLT3; GGA1; GLI3; GRB10; HDAC4; INHBE; IRAK2; ITPR3; KRAS; KREMEN1; LEPREL1; LRBA; LRRC7; MAP3K1; MSI2; MTUS2; MYH9; MYO18B; NCOR1; NTRK3; OR6A2; PID1; PIK3C2G; PIK3R1; PKHD1; PPM1L; PTPRD; PTPRJ; RASAL2; RASEF; RBM47; RP1L1; SCEL; SLC24A4; SORL1; SULF2; TG; TGFBI; TMPRSS6; …
chronic lymphocytic leukemia	9.61538	0.0204096	ASXL1; C14orf39; DMD; DTNA; EPG5; EPHA4; FGFR2; FUT9; GDA; GRM3; MDGA2; MGA; PCDH11X; SLC4A10; SNX7;	19.2308	0.00460313	ACER2; ARHGAP28; BMPR1B; CCND2; CD36; CDH23; CNOT3; COL25A1; CYP4A22; EPHB1; FAM171A1; FUBP1; GPCPD1; HMCN1; KCNAB1; KIR3DL1; KLHL6; LRP1B; MBP; MDGA2; MUC2; PCLO; PDE4DIP; PPP1R9A; PRLR; PROM1; SYNE1; TMTC2; TSHZ2; UNC13C;
colorectal	9.93377	0.0160106	ADAMTSL3; ARHGEF10; DTNB; EYA4; GPR158; IGFBP3; KIAA2022; LAMA1; NTNG1; PCDH11X; PCDHA9; RUNX1T1; SHANK1; TBX22; UNC79;	23.8411	6.43117e-05	ADAM19; ATP11A; ATP13A1; CACNA2D3; CD109; CD93; CLSTN2; DPP10; DSCAML1; EXOC4; GLI3; GUCY1A2; KALRN; KCNQ5; KRAS; MAP1B; MSH6; MYO18B; NAV3; NUP210; PIK3R1; PLB1; PLCG2; PRUNE2; PTPRD; PTPRS; RASGRF2; RNF219; SH3TC1; SLC22A15; SMAD3; SORL1; TCF7L2; TGM3; TIAM1; TNN;
head and neck squamous cell carcinoma	9.41176	0.0839594	ADCY8; CDKN2A; EPHA7; LRFN5; LRRTM1; NUDT11; SLITRK3; ZFHX4;	22.3529	0.00577748	ADAMTS12; ALLC; ANO4; C1QL2; CLSTN2; COL1A2; COL22A1; KCTD8; MET; NAV3; NSD1; PIK3AP1; PKHD1L1; PPP1R9A; RIMBP2; SYNE1; TP63; USH2A; ZNF804B;
leukemia	15.3409	2.21521e-06	AFF1; ASXL1; BCL11B; BCOR; CBLC; CDX2; FNBP1; HOXA11; HOXA13; HOXA9; HOXC11; HOXC13; HOXD11; HOXD13; MLF1; MLLT10; MNX1; OLIG2; PRRX1; RUNX1T1; SEPT6; TCF3; TCL1A; TET1; TLX1; TLX3; ZRSR2;	14.2045	0.130431	BCL11A; BCL2; CBFA2T3; CCND3; DEK; DNMT3A; ELF4; ELN; FLT3; JAK1; KAT6A; KIT; KRAS; LASP1; LMO1; LMO2; LPP; MSI2; NCOA2; NSD1; PBX1; RARA; RPL22; SETBP1; ZBTB16;
lung	13.0597	2.17192e-06	ADAMTS1; ADCY1; ADCY8; CBLC; CDKN2A; CMYA5; COL11A1; DUSP22; ELAVL2; EML4; EN1; EPHA5; FGFR2; FOXE1; GRM3; HCN1; KCNC2; KDR; NKX2-1; NPY2R; NPY5R; PDGFC; PDGFRA; PTGFR; RUNX1T1; SCAPER; SLC6A2; SOX2; SPHKAP; SUSD3; TBX18; TBX22; TFAP2D; USP18; USP29;	14.1791	0.0786799	ACVR1B; ADCY2; BAI3; CDYL; COL22A1; COL4A2; DIP2C; DNER; DST; EPHB1; ETS1; EXOC2; EYS; FAM160B1; FLT3; GLI3; GRB10; INHBA; ITPR3; KCNN3; KRAS; KREMEN1; LRP1B; MAP3K1; MSI2; NTRK3; PIK3C2G; PIK3R1; PKHD1; PPM1L; PTPRD; RASSF8; RYR3; SHC3; SPTB; TNN; TTN; ZNF536;
lymphoma	4.83871	0.619153	ADAMTSL3; CD79B; CYP4F22; DSC3; DUSP9; FOXA2; GPRIN2; HAS1; MSN; PDGFC; SALL3; TLX3;	18.9516	0.000629323	ACE; ACTB; AQP7; ATP2C2; BCL2; CARD11; CARS; CCND3; CD36; CD58; CDC27; CLTCL1; CROCC; DAGLB; DUSP2; FBXO31; FHDC1; FREM2; GNA13; GRB2; ID3; IL10; KCNJ12; KDM2B; KLHL6; MYH9; MYO5B; MYOM2; NAB2; NCOR1; NEB; PCLO; PIM1; QRICH2; RAB24; RALGDS; RASGEF1A; RBM47; SLC25A48; SLITRK6; SNX29; STAT3; TLL2; TM6SF1; TNFAIP3; TRAF3; UNC5C;
melanoma	7.10383	0.162422	ADRA1A; CDKN2A; CHGA; DMRT2; FGD1; KCNC2; LRRFIP1; PLCB4; PREX2; PRKX; SPAG1; TLR8; VWA5B1;	21.3115	0.000249548	ANGPT1; BAI3; C1orf127; C8orf46; CNTN5; DLEC1; DROSHA; EDIL3; ETV5; FAT2; FRAS1; GLIPR2; GNAQ; GRIA1; GRIN2A; JARID2; KIT; NAT2; OBSCN; OR10G9; POTEC; POTED; PROK2; RPS6KA2; SERPINA6; SLC24A3; SMARCB1; SPATA13; ST6GALNAC3; STAT4; STC1; STRA6; TBC1D30; TMEM132B; TNFRSF8; TP63; TTLL6; XIRP2; ZNF217;
non-hodgkin lymphoma	3.57143	0.781745	BCL7A; CD79B;	25	0.00745515	BCL2; CARD11; CCND2; CCND3; CD58; ETS1; FAT2; GNA13; HSP90AA1; IRF8; KLHL6; PIM1; POU2AF1; RHOH;
pancreas	12.749	9.10707e-06	ARID2; ATRX; CBLC; CC2D2A; CDKN2A; CLCN4; COL5A1; CTNNA2; DACH2; DLG3; EPHA5; GALNT13; GRIA3; GRM3; KDR; KIAA1024; LRFN5; NPY2R; NPY5R; PCDH17; PREX2; PRKCG; PTGFR; RUNX1T1; SCN5A; SLC1A6; SLC6A15; SLC6A2; TBX18; TBX22; USP18; USP29;	17.5299	0.00340168	ABLIM2; ACVR1B; AKAP13; ATP10A; BAI3; CACNA2D1; CNTN5; DLEC1; DNER; EGFLAM; ELN; EPHB1; ETS1; EXOC2; EYS; FAM92B; FAT2; FLT3; FUK; GIGYF2; GLI3; GPR133; GRB10; GUCY1A2; HMCN1; ITPR3; KRAS; KREMEN1; MAP3K1; MSI2; MTUS2; PCSK6; PIK3C2G; PIK3R1; PKHD1; PPM1L; PTPRD; PXDN; SOX5; TNR; TPO; UNC13C; USH2A; ZNF638;
prostate	10.1695	0.00214001	AR; CBLC; CDKN2A; COL5A1; DICER1; EPHA5; EPHA7; ETV1; FOXA1; GRM3; GRM5; KDM6A; KDR; MYO3A; NPY2R; NPY5R; PTGFR; RUNX1T1; SLC6A2; SPAG17; TBX22; TEX11; USP18; USP29;	16.1017	0.0188919	ACVR1B; BAI3; CNGB1; CUL3; DNER; EPHB1; ETS1; ETV5; EXOC2; EYS; FGD5; FLT3; FREM2; GLI3; GRB10; HDAC9; ITPR3; JAK1; KCNQ3; KIAA0947; KLF6; KRAS; KREMEN1; MAP3K1; MSI2; MYO18B; NCOR1; NDRG1; PIK3C2G; PIK3R1; PKHD1; PPM1L; SRGAP3; TM6SF1; TNR; ZFHX3; ZNF407; ZNF595;

## Sheet: Additional file 3C
Additional file 3C: Cancer type enrichments of subgroup specific (IGHV mutated and IGHV unmutated) cllDMGs from PBMC comparison.
	Hypermethylated						Hypomethylated
	IGHV-mutated			IGHV-unmutated			IGHV-mutated			IGHV-unmutated
Cancer Types	percentage of genes involved	Pvalue	Genes	percentage of genes involved	Pvalue	Genes	percentage of genes involved	Pvalue	Genes	percentage of genes involved	Pvalue	Genes
chronic lymphocytic leukemia	8.33333	0.0073038	B3GAT2; DMD; FSTL5; PDE4DIP; PPP1R9A; PRLR; PROM1; SETD5; SPATA18; SYT4; TLR2; TRO; TSHZ2;	24.359	0.16977	ABCB5; AK2; ARHGAP28; BRAF; CCND2; CD36; CDH9; CHD2; CNOT3; COL25A1; DKK2; EGR2; EPHB1; F13A1; GPCPD1; HK3; IL20RB; LLGL1; MBP; MDGA2; NOTCH1; OTOGL; PCDHGC5; PHC2; PNPLA7; PXDNL; RFTN1; SCN11A; SIKE1; SLC2A8; SYNE1; SYNPO2; TMTC2; TRPM6; TRPV4; UNC13C; VWF; WDR24;	2.5641	0.948456	FAM117A; LLGL1; SLC45A2; VWF;	21.1538	0.097247	AK2; ARHGEF38; ATM; CD8A; CDH9; CHD2; CLN8; DDX3X; DTNA; EFR3A; FGFR2; FLRT2; FSTL5; FUT9; KCNAB1; KIAA1324; MCFD2; MYD88; NOTCH1; OR2M4; OTOGL; PNPLA7; POF1B; PPP1R9A; PRLR; SCLT1; SEPHS1; SF3B1; SMC2; SNX7; SYNPO2; SYT4; XPO1;

## Sheet: Supplementary data 3D
Additional file 3D: Cancer type enrichments of common cllDMGs between IGHV mutated and IGHV unmutated Prognostic groups from PBMC comparison.
	Hypermethylated			Hypomethylated
Cancer Types	percentage of genes involved	Pvalue	Genes	percentage of genes involved	Pvalue	Genes
bladder	4.54545	0.744493	ERBB3;	45.4545	0.00848965	ANK2; ANK3; CHD6; CREBBP; KRAS; LAMA4; LRP2; MDM4; NCOR1; NF1;
breast	7.7748	0.12533	ADAM12; ADCY3; CCND1; CDH20; EGFR; ERBB3; ERBB4; FLNA; GATA3; GREB1L; KDR; LAMA1; LRRFIP1; MAGEE1; MYH9; NPY2R; NPY5R; NTRK3; PTGFR; RUNX1T1; SLC6A2; SLC6A3; SNED1; STARD8; TACC2; TAF1; TBX3; TECTA; USP29;	29.4906	3.79331e-08	ACAP1; ACVR1B; AKAP9; APLNR; ARID1B; ATP8B1; BAI3; BCL11A; BRAF; C5orf42; CATSPERB; CBLC; CCND3; CCR3; CDK12; CIC; CMKLR1; CNTN3; CNTN6; COL19A1; CPAMD8; CSPP1; CTCF; CTIF; CYP1A1; DDX11; DLG4; DNER; DPYD; DYNC2H1; EFHC2; EIF3H; ELP4; EPG5; EPHB1; EYS; FAM107B; FBXO32; FBXW7; FCRL5; FLNB; FLT3; GAB1; GGA1; GLI3; GNAS; GRM8; GSK3B; GUK1; HDLBP; IRAK2; KPNA5; KRAS; KREMEN1; LEPREL1; LRBA; LRRC7; MA…
chronic lymphocytic leukemia	7.69231	0.26168	C14orf39; CD8A; CYP2A7; DTNA; FGFR2; FLRT2; FUT9; KCNAB1; MAGEE1; MDGA2; SNX7; VILL;	30.1282	0.00018463	ABCB5; ABI3BP; AKAP6; ARHGAP28; BMPR1B; BRAF; CCND2; CD36; COL25A1; DENND4A; DKK2; DMD; DOCK4; EGR2; ELOVL6; EPG5; EPHB1; F13A1; FAM171A1; FAT3; FUBP1; GPCPD1; HMCN1; KDM3A; KLHL6; LRP1B; MBP; MDGA2; NIPA2; NLN; PCLO; PDE4DIP; POLK; PRDM9; PROM1; PXDNL; RASSF6; RERGL; RFTN1; SLCO1B1; SRSF1; SYNE1; TMTC2; TRO; TRPM6; TSHZ2; UNC13C;
colorectal	10.596	0.0317044	ACAN; ADAMTS20; ARHGEF10; DSCAML1; IGFBP3; KIAA2022; LAMA1; LGR6; MMP2; NUP210; PCDHA9; PTPRU; RUNX1T1; SHANK1; STAB1; UNC79;	28.4768	0.000884595	ADAM19; ADAM29; AKAP12; AKAP6; ATP11A; BCL9; BRAF; CACNA2D3; CD109; CHL1; CLSTN2; COL3A1; CPAMD8; CUX1; DTNB; EXOC4; FBXW7; GLI3; GNAS; GUCY1A2; ITGAE; KALRN; KRAS; MAP1B; MSH6; MYO18B; MYO5C; NF1; PLCG2; PRDM9; PRUNE2; PTPRD; PTPRS; RASGRF2; SEMA3D; SH3TC1; SMAD4; TCF7L2; TGFBR2; TGM3; UBR5; UHRF2; ZMYM4;
colorectal (hypermutated)	NA	NA	EDNRB; SOX9;	60	0.00318548	BRAF; CDC27; FZD3; MAP7; MSH3; MSH6; PTPN12; TCF7L2; TGFBR2;
leukemia	13.0682	0.00115915	BCL11B; BCOR; CCND1; CDX2; ELL; HOXA11; HOXA13; HOXA9; HOXC11; HOXC13; HOXD11; HOXD13; LCK; MLF1; MNX1; OLIG2; PRDM16; PRRX1; RPN1; RUNX1T1; TLX1; TLX3; ZBTB16;	33.5227	2.14775e-06	ABI1; ABL1; ABL2; ARHGAP26; ARHGEF12; BCL11A; BCL2; BCL3; BCL6; BCL9; CASC5; CBFA2T3; CBL; CBLB; CBLC; CCDC6; CCND3; CREBBP; DEK; ECT2L; ELN; EPS15; EZH2; FBXW7; FCGR2B; FLT3; FNBP1; GPHN; HIP1; HLF; IKZF1; JAK1; KAT6A; KAT6B; KDM5A; KIT; KRAS; LASP1; LPP; MKL1; MLLT10; MLLT3; MLLT4; MSI2; NCOA2; NSD1; PBX1; PCM1; PTPN11; RAP1GDS1; RARA; RBM15; SEPT6; SEPT9; SET; SETBP1; SPECC1; TCL1A; WHSC1L1;
liver	6.60377	0.476921	ATR; LTBP2; MOCS1; NOVA1; SCRT2; ZIC3; ZNF560;	27.3585	0.0087816	ADAM22; AGMO; AKAP13; AMPH; ANKRD36; ARID1B; BAZ2B; BPTF; BRE; CPD; CUL3; CYFIP1; DMGDH; DMXL1; ELMO1; ERC2; FAM13A; FAT3; GABBR1; GTPBP2; HCN4; IRF2; LITAF; MTDH; NEK8; NFE2L2; RAF1; SLA; UBR3;
lung	10.4478	0.00696511	ADAMTS1; CCND1; EGFR; EN1; ERBB3; ERBB4; FGFR2; FOXE1; KCNC2; KDR; KIF1A; LRIG3; NKX2-1; NPY2R; NPY5R; NTRK3; PDGFC; PDGFRA; PTGFR; RUNX1T1; SATB2; SLC34A2; SLC6A2; SOX2; TBX18; TFAP2D; USP29; ZNF536;	22.7612	0.00841346	ACVR1B; AKAP9; APLNR; BAI3; BRAF; C20orf62; CBLC; CCDC6; CCR3; CD74; CDH10; CDK12; CDYL; CIT; CMKLR1; DNER; DST; DUSP22; EIF3H; ELP4; EPHB1; EYS; EZR; FAM160B1; FBXO32; FBXW7; FLT3; GARS; GLI3; GNAS; GRM8; GSK3B; KCNN3; KRAS; KREMEN1; LRP1B; MAPK8IP3; MSI2; MX2; NF1; NFE2L2; NLRP3; OR2T11; PAPPA2; PIK3C2G; PKHD1; PPM1L; PRDM9; PRKCB; PTPRD; SEPT9; SMAD4; SMARCA4; SOS1; SPOP; TAF4B; TRAF5; UBR1; U…
lymphoma	7.25806	0.272948	ATP2C2; CTBP2; CYP4F22; DSC3; DUSP9; FOXA2; FREM2; GRHL2; HAS1; MYH9; MYO5B; PCDHA2; PCDHA4; PDGFC; PLEC; SALL3; TLX3; VSTM2L;	24.5968	0.00201124	ACE; ADAM10; BCL2; CALR; CARD11; CCND3; CD36; CD58; CD79B; CDC27; CIITA; CPS1; CREBBP; CTC1; DIAPH1; DIDO1; DPYD; ERBB2IP; EZH2; FBXO11; FBXO31; FOXO1; GLG1; GNA13; GRB2; HMGB1; ID3; IKZF1; IL10; IL2; KCNJ12; KDM2B; KLF2; KLHL6; MAGEC3; MED12L; MEF2C; NCOR1; NEB; NOTCH2; PABPC3; PAFAH1B2; PCLO; POU2F2; PRDM1; QRICH2; RBM47; RHOA; RMI2; SMARCA4; SPECC1; SRSF3; STAT3; STAT6; SYK; TBL1XR1; TMEM30A; …
non-hodgkin lymphoma	1.78571	0.966093	HSP90AA1;	39.2857	0.000604614	BCL2; BCL6; BCL7A; CARD11; CCND2; CCND3; CD58; CD79B; CIITA; CREBBP; EZH2; FAT2; FCRL4; FOXO1; GNA13; IL21R; IRF4; IRF8; KLHL6; POU2AF1; RHOH; TMEM30A;
ovarian	8.19672	0.229684	EGFR; ERBB3; ERBB4; KDR; NPY2R; NPY5R; PTGFR; RUNX1T1; SLC6A2; USP29;	30.3279	0.000763179	ACVR1B; AKAP9; APLNR; BAI3; BRAF; CBLC; CCNE1; CCR3; CDK12; CMKLR1; DNER; EIF3H; ELP4; EPHB1; EYS; FBXO32; FBXW7; FLT3; GLI3; GNAS; GRM8; GSK3B; KRAS; KREMEN1; MAPK8IP3; MSI2; NF1; NLRP3; PIK3C2G; PKHD1; PPM1L; PRKCB; SEPT9; SOS1; SPOP; TRAF5; UBR5;
pancreas	11.1554	0.00310424	ABLIM2; ADAMTS20; C4orf50; DLC1; EGFLAM; EGFR; ERBB3; ERBB4; EVPL; FMNL3; GRIA3; KBTBD11; KDR; LRFN5; NPY2R; NPY5R; PRKCG; PTGFR; RUNX1T1; SCN5A; SLC1A6; SLC6A15; SLC6A2; SLITRK5; ST6GAL2; TBX18; USP29; ZIM2;	28.6853	1.73444e-05	ACVR1B; AKAP11; AKAP13; AKAP9; APLNR; ATP10A; ATRX; BAI3; BRAF; C2CD3; CARD10; CBLC; CCR3; CDH10; CDK12; CLIP1; CMKLR1; CNTN5; CYFIP1; DNER; DOCK2; EIF3H; ELN; ELP4; EPHB1; EXPH5; EYS; FAT2; FBXO32; FBXW7; FLT3; GIGYF2; GLI3; GNAS; GRM8; GSK3B; GUCY1A2; HMCN1; IGF2R; KLHDC4; KRAS; KREMEN1; LPHN1; LRRTM4; MACF1; MAPK8IP3; MEN1; MSI2; NF1; NFE2L2; NLRP3; PCSK6; PIK3C2G; PKHD1; PPM1L; PRKCB; PTPRD; …
prostate	7.62712	0.213285	CD1E; EGFR; EPHA7; ERBB3; ERBB4; FGD5; FOXA1; FREM2; GHSR; KCNT1; KDR; NPY2R; NPY5R; PTGFR; RUNX1T1; SLC6A2; TEX11; USP29;	30.0847	5.25142e-06	ABCE1; ACIN1; ACVR1B; AKAP9; AKTIP; ANKDD1A; APLNR; BAI3; BRAF; CBLC; CCR3; CDK12; CLSPN; CMKLR1; CNGB1; CNOT1; CPVL; CR1; CUL3; DGUOK; DMRTA1; DNER; EIF3H; ELP4; EPHB1; ETV5; EYS; FAM193A; FBXO32; FBXW7; FLT3; GLI3; GNAS; GRM8; GSK3B; HDAC9; HERPUD1; JAK1; KCNQ3; KRAS; KREMEN1; MAP4K4; MAPK8IP3; MED12; MGAM; MSI2; MYO18B; NBEAL1; NCOR1; NDRG1; NF1; NIPA2; NLRP3; NOX3; PIK3C2G; PKHD1; PPM1L; PPP2…

## Sheet: Additional file 3E
Additional file 3E: KEGG pathway enrichments of subgroup specific (IGHV mutated and IGHV unmutated) cllDMGs from B cell comparison.
	Hypermethylated						Hypomethylated
	IGHV-mutated			IGHV-unmutated			IGHV-mutated			IGHV-unmutated
KEGG pathways	percentage of Genes involved	Pvalue	Genes (Entrez:uid)	percentage Of Genes involved	Pvalue	Genes (Entrez:uid)	percentage of Genes involved	Pvalue	Genes (Entrez:uid)	percentage of Genes involved	Pvalue	Genes (Entrez:uid)
hsa04141~Protein_processing_in_endoplasmic_reticulum	7.69231	0.00575597	10134; 10299; 10960; 25956; 29978; 4121; 596; 6746; 6747; 6748; 7324; 80343; 81567;	8.87574	0.149887	10277; 10483; 10905; 11231; 118424; 1410; 3320; 5071; 51619; 5602; 6745; 7186; 7991; 823; 9871;	7.69231	0.0475065	10525; 1603; 1649; 468; 51128; 51465; 55741; 55757; 55829; 7186; 7327; 80331; 824;	5.91716	0.758861	10294; 10970; 2081; 22926; 23480; 29927; 440275; 56605; 7184; 7466;
hsa04722~Neurotrophin_signaling_pathway	10	0.00107997	10818; 2309; 27018; 53358; 5336; 5663; 596; 627; 673; 8767; 9500; 998;	7.5	0.381624	10000; 11213; 207; 208; 25; 4215; 4916; 5602; 6196;	5	0.448021	23533; 468; 4794; 4804; 5335; 5664;	6.66667	0.623085	2309; 3667; 387; 4915; 5170; 5906; 6197; 6654;
hsa05169~Epstein-Barr_virus_infection	2	0.893641	3316; 5336; 596; 956;	11.5	0.00907088	10000; 10014; 11317; 1457; 207; 208; 2208; 23586; 26993; 27044; 3123; 3683; 5435; 5602; 5717; 5757; 5971; 6774; 7186; 7874; 958; 9612; 9759;	8.5	0.0116058	10454; 1380; 2268; 23533; 2960; 2961; 3123; 4794; 5335; 5435; 5700; 5702; 6416; 6850; 7186; 7514; 8737;	5	0.897929	1387; 3106; 3115; 440275; 51082; 5719; 7187; 7188; 7532; 960;
hsa00250~Alanine,_aspartate_and_glutamate_metabolism	NA	NA	0	22.8571	0.00387557	159; 18; 2805; 284716; 435; 440; 64902; 9945;	5.71429	0.470595	259307; 57494;	5.71429	0.715178	1373; 2346;
hsa00564~Glycerophospholipid_metabolism	3.15789	0.608983	122618; 1608; 375775;	14.7368	0.00616302	100137049; 10400; 129642; 151056; 154141; 1607; 23175; 5319; 54947; 56894; 64850; 79143; 85465; 8612;	5.26316	0.421419	1609; 255189; 64850; 8398; 9162;	5.26316	0.802669	137964; 160851; 2820; 55326; 81579;
hsa04070~Phosphatidylinositol_signaling_system	3.06122	0.629375	1608; 5336; 5728;	17.3469	0.000562307	113026; 1607; 23236; 23396; 3632; 3633; 3708; 51763; 5289; 5298; 5333; 80271; 8395; 8396; 8897; 9677; 9807;	6.12245	0.281413	1609; 23533; 3631; 5335; 64419; 9162;	4.08163	0.914098	160851; 5332; 8898; 89869;
hsa04071~Sphingolipid_signaling_pathway	4.16667	0.368718	4363; 5516; 5522; 5728; 596;	14.1667	0.00389015	10000; 125981; 207; 208; 23236; 2771; 28227; 4985; 55012; 5518; 5523; 55844; 5590; 5602; 6093; 7186; 8698;	6.66667	0.178782	123099; 166929; 2207; 23533; 5523; 55844; 7124; 7186;	5.83333	0.747665	259230; 2776; 387; 5170; 5332; 5521; 79603;
hsa04010~MAPK_signaling_pathway	3.52941	0.467468	4342; 55799; 627; 673; 7043; 84867; 8649; 8823; 998;	9.80392	0.0344485	10000; 100137049; 1616; 1850; 2005; 207; 208; 2246; 2248; 2254; 23162; 2872; 409; 4149; 4215; 5602; 5971; 6196; 7186; 773; 774; 775; 776; 781; 8911;	8.62745	0.00383961	10454; 1649; 1846; 2249; 2260; 2261; 23162; 255189; 3552; 408; 468; 51347; 5155; 5156; 5159; 6416; 7124; 7186; 774; 80824; 8911; 8912;	6.66667	0.63987	10125; 1847; 1950; 2250; 2257; 2263; 3554; 4915; 5062; 5778; 5871; 5906; 6197; 6654; 7850; 8491; 93589;
hsa04914~Progesterone-mediated_oocyte_maturation	3.44828	0.551059	10459; 4342; 673;	14.9425	0.00735786	10000; 108; 207; 208; 2771; 29882; 3320; 51343; 51529; 5347; 5602; 6196; 996;	8.04598	0.105366	115; 23533; 51343; 5140; 5241; 8379; 8881;	5.74713	0.74021	107; 114; 6197; 993; 995;
hsa04120~Ubiquitin_mediated_proteolysis	4.37956	0.306216	4281; 4591; 55120; 7319; 7324; 8450;	13.8686	0.0029156	10055; 10277; 1161; 118424; 23759; 29882; 378884; 5071; 51343; 51529; 51619; 57448; 7332; 8554; 868; 8945; 9690; 9817; 996;	10.219	0.00515503	23624; 51343; 51465; 55294; 64326; 7327; 7329; 8554; 8651; 868; 8881; 8924; 9021; 9690;	3.64964	0.963354	23291; 3093; 4281; 6477; 867;
hsa04666~Fc_gamma_R-mediated_phagocytosis	3.26087	0.587856	5336; 65108; 998;	15.2174	0.00480482	10000; 100137049; 10094; 10810; 207; 208; 23396; 3984; 50807; 7410; 81873; 8395; 8612; 8853;	10.8696	0.0115271	10095; 1794; 2212; 23533; 255189; 274; 5335; 6850; 81873; 8398;	2.17391	0.988164	10163; 2934;
hsa03022~Basal_transcription_factors	2.22222	0.775296	51616;	20	0.00484228	2962; 2963; 2966; 2969; 54457; 6873; 6875; 8148; 9569;	8.88889	0.154251	2071; 2960; 2961; 728340;	8.88889	0.412349	27097; 2967; 6872; 83860;
hsa05166~HTLV-I_infection	2.71318	0.74477	292; 3112; 4088; 466; 595; 7043; 8829;	9.68992	0.0383772	10000; 10297; 108; 115650; 1739; 1959; 2005; 207; 208; 2114; 23373; 293; 29882; 3123; 3683; 4055; 4215; 51529; 5424; 5971; 7015; 7482; 83660; 958; 996;	8.13953	0.00845784	115; 2114; 23533; 3123; 3558; 4055; 468; 5155; 5156; 5159; 5426; 54361; 598; 6416; 7015; 7124; 7514; 7976; 8322; 8326; 8881;	8.13953	0.309415	107; 10714; 114; 1387; 1871; 291; 3106; 3108; 3115; 3554; 3569; 3600; 4488; 4602; 472; 55697; 595; 7412; 7474; 7850; 8850;
hsa05130~Pathogenic_Escherichia_coli_infection	1.81818	0.837639	998;	14.5455	0.0358643	100506658; 10094; 25; 51807; 6093; 81873; 84617; 999;	16.3636	0.00147455	10095; 2017; 347688; 4690; 4691; 7277; 81873; 9181; 999;	7.27273	0.5579	3688; 387; 7100; 9076;
hsa00562~Inositol_phosphate_metabolism	2.8169	0.681123	5336; 5728;	21.1268	0.000189381	113026; 23236; 23396; 3632; 3633; 4329; 51763; 5289; 5298; 5333; 80271; 8395; 8396; 8897; 9651;	8.4507	0.109189	138429; 3631; 5335; 55586; 64419; 9651;	7.04225	0.575414	23007; 5332; 8898; 89869; 9562;
hsa04725~Cholinergic_synapse	2.7027	0.709072	1128; 3784; 596;	15.3153	0.00189145	10000; 108; 1141; 207; 208; 23236; 2771; 3708; 3768; 3785; 3786; 60482; 773; 774; 775; 776; 9132;	7.20721	0.134613	115; 23533; 2792; 3761; 3785; 468; 51764; 774;	6.30631	0.676116	107; 114; 2776; 3760; 5332; 59345; 64764;
hsa04330~Notch_signaling_pathway	4.16667	0.47683	23220; 5663;	18.75	0.00696662	11317; 171558; 23385; 388585; 4851; 4853; 55534; 84441; 9612;	6.25	0.369839	388585; 5664; 9794;	8.33333	0.457672	1387; 83464; 8850; 9253;
hsa04064~NF-kappa_B_signaling_pathway	4.3956	0.359761	257397; 2920; 5336; 596;	8.79121	0.251648	115650; 1457; 23586; 3929; 4055; 5971; 7186; 958;	12.0879	0.00406265	10454; 10673; 4055; 5335; 598; 6850; 7124; 7186; 7329; 7706; 8737;	8.79121	0.336998	23085; 257397; 29760; 3554; 472; 7187; 7188; 7412;
hsa05218~Melanoma	5.6338	0.217446	5728; 595; 673; 8823;	9.85915	0.193516	10000; 207; 208; 2246; 2248; 2254; 999;	12.6761	0.00680598	1021; 2249; 2260; 23533; 5155; 5156; 5159; 56034; 999;	8.4507	0.405738	1871; 1950; 2250; 2257; 3082; 595;
hsa03015~mRNA_surveillance_pathway	9.89011	0.00468846	10914; 1478; 23708; 5516; 5522; 55916; 56001; 728343; 8731;	12.0879	0.0448797	124540; 22794; 22985; 23293; 28227; 55012; 5518; 5523; 55844; 8189; 8732;	4.3956	0.578988	5499; 5523; 55339; 55844;	8.79121	0.336998	10767; 2107; 29107; 5042; 5501; 5521; 80335; 8761;
hsa04530~Tight_junction	5.07246	0.181814	5516; 5522; 55870; 56288; 5728; 9071; 998;	13.0435	0.00652758	10000; 100506658; 134549; 1364; 1457; 207; 208; 260425; 2771; 4627; 5518; 55844; 5590; 60412; 8189; 83700; 88; 9414;	4.34783	0.578259	150084; 2017; 55844; 56288; 64398; 93408;	10.1449	0.135163	149461; 1495; 1496; 154810; 387; 4301; 4619; 4629; 5521; 5584; 58498; 6714; 8735; 9076;
hsa04360~Axon_guidance	5.51181	0.137313	10154; 1808; 5063; 55558; 8633; 8829; 998;	7.87402	0.318911	1943; 2046; 2047; 25; 2771; 3984; 5998; 6093; 6586; 90249;	3.14961	0.813024	2049; 4690; 64218; 90249;	14.9606	0.00379416	10154; 10371; 2043; 2044; 223117; 22854; 23365; 23380; 29984; 3688; 387; 3983; 5062; 54437; 57144; 57522; 57556; 84628; 9901;
hsa04145~Phagosome	3.92157	0.396995	245972; 3112; 3920; 4688; 525; 537;	7.84314	0.299637	11151; 1514; 2204; 3123; 51807; 5289; 5878; 6890; 718; 8411; 84617; 90423;	4.57516	0.52368	11151; 2212; 3123; 347688; 3916; 64581; 7277;	14.3791	0.00299192	10333; 1781; 22925; 23480; 245972; 29927; 3106; 3108; 3115; 3688; 4688; 4689; 50508; 525; 528; 53407; 535; 5868; 7057; 7058; 79659; 949;
hsa04670~Leukocyte_transendothelial_migration	3.38983	0.548564	4688; 5336; 9071; 998;	10.1695	0.0962642	100506658; 1364; 2771; 2909; 3683; 4318; 6093; 6494; 7410; 7414; 83700; 88;	3.38983	0.767229	23533; 5335; 93408; 9564;	14.4068	0.00825886	11069; 149461; 1495; 1496; 2185; 3688; 3702; 387; 4301; 4313; 4688; 4689; 50508; 58498; 5906; 7412; 9076;
hsa05143~African_trypanosomiasis	5.88235	0.31958	3040; 3910;	2.94118	0.888175	23236;	2.94118	0.781713	7124;	26.4706	0.00178232	169355; 2150; 2776; 3569; 3620; 3910; 5332; 6401; 7412;
hsa05110~Vibrio_cholerae_infection	11.7647	0.00942171	1080; 245972; 3784; 525; 5336; 537;	7.84314	0.429675	11014; 2778; 90423; 9414;	5.88235	0.404701	115; 2778; 5335;	11.7647	0.176458	23480; 245972; 29927; 525; 528; 535;
hsa05222~Small_cell_lung_cancer	6.97674	0.0738777	1288; 3909; 3910; 5728; 595; 596;	5.81395	0.653034	10000; 207; 208; 4149; 7186;	6.97674	0.197237	1021; 23533; 3674; 4843; 598; 7186;	17.4419	0.00272458	1286; 1871; 2335; 284217; 3655; 3688; 3908; 3910; 3912; 3918; 54205; 595; 6258; 7187; 7188;
hsa04640~Hematopoietic_cell_lineage	1.14943	0.942663	1791;	8.04598	0.343842	2057; 2208; 3123; 3570; 3672; 913; 951;	9.1954	0.0492354	1380; 1438; 2993; 3123; 3552; 3568; 3674; 7124;	16.092	0.0069227	1378; 1435; 1436; 1441; 3554; 3565; 3569; 3574; 3575; 3655; 4254; 7850; 920; 960;
hsa04961~Endocrine_and_other_factor-regulated_calcium_reabsorption	2.12766	0.789433	1213;	8.51064	0.374014	160; 23236; 2778; 8218;	14.8936	0.00762829	115; 161; 1759; 2778; 3817; 482; 5745;	12.766	0.138435	1212; 26052; 2776; 480; 5332; 6546;
hsa04540~Gap_junction	3.40909	0.558573	2977; 2983; 3358;	7.95455	0.353842	108; 23236; 2771; 2778; 3708; 51807; 84617;	10.2273	0.0222845	115; 1812; 2778; 347688; 5155; 5156; 5159; 56034; 7277;	17.0455	0.00330315	107; 114; 153; 1813; 1902; 1950; 2776; 2915; 3356; 3358; 5332; 5593; 57369; 6654; 6714;
hsa04668~TNF_signaling_pathway	2.72727	0.703442	257397; 2920; 6374;	6.36364	0.56963	10000; 207; 208; 4318; 5602; 7186; 841;	8.18182	0.0672599	10454; 23533; 468; 6352; 6416; 7124; 7186; 8737; 9021;	14.5455	0.00943447	1435; 1906; 257397; 3569; 3600; 3627; 4323; 6364; 6401; 64764; 7187; 7188; 7412; 7424; 843; 8809;
hsa03030~DNA_replication	NA	NA	0	5.55556	0.679669	4172; 5424;	16.6667	0.0082486	4171; 4172; 4174; 4175; 4176; 5426;	11.1111	0.274243	10714; 5981; 5983; 6117;
hsa04060~Cytokine-cytokine_receptor_interaction	3.01887	0.64575	10563; 23495; 23529; 2920; 3454; 6370; 6374; 7043;	4.90566	0.866946	10913; 115650; 2057; 2321; 2324; 3454; 3570; 4055; 6372; 64109; 90; 91; 958;	7.92453	0.0110112	10673; 1233; 1438; 2690; 3552; 3558; 3568; 3596; 4055; 4804; 5155; 5156; 5159; 56034; 6352; 6358; 64109; 7124; 8743; 8784; 970;	14.717	6.32693e-05	10563; 1236; 1435; 1436; 1439; 1441; 1896; 1950; 269; 2829; 3082; 3455; 3459; 3554; 3565; 3569; 3574; 3575; 3600; 3605; 3627; 3791; 3977; 4254; 4283; 4982; 53832; 6364; 6369; 6375; 7422; 7424; 7850; 8744; 8797; 8809; 9180; 944; 9966;
hsa04380~Osteoclast_differentiation	3.05344	0.628589	3454; 4688; 5336; 799;	5.34351	0.738364	10000; 207; 208; 3454; 5602; 5971; 7186;	9.92366	0.00854356	10454; 10990; 11027; 2212; 23533; 2355; 3552; 55423; 6850; 7124; 7186; 8651; 9021;	10.687	0.10261	140885; 1435; 1436; 1513; 29760; 3455; 3459; 3554; 4688; 4689; 4982; 50508; 6772; 8878;
hsa04080~Neuroactive_ligand-receptor_interaction	3.97112	0.31426	1081; 10886; 1128; 2893; 2903; 3350; 3358; 5023; 56288; 5746; 799;	7.58123	0.268752	10800; 1141; 152; 2642; 2693; 2696; 2834; 286530; 2902; 2914; 3061; 3269; 4985; 5021; 5026; 5029; 5540; 5646; 7253; 7442; 8698;	5.41516	0.262476	10316; 152; 155; 1812; 2690; 2693; 286530; 2925; 3274; 4987; 56288; 5724; 5745; 7067; 7433;	15.1625	1.81324e-05	10888; 11255; 122042; 1268; 1269; 147; 150; 153; 165829; 1813; 1902; 1909; 2150; 23566; 23620; 2554; 2862; 2892; 2913; 2915; 2918; 3350; 3351; 3354; 3356; 3358; 4142; 4544; 4886; 4986; 552; 56923; 5729; 5732; 64106; 6753; 6865; 6869; 7201; 84539; 886; 887;
hsa05146~Amoebiasis	4.62963	0.293069	1288; 3909; 3910; 5269; 7043;	7.40741	0.406347	1290; 1302; 23236; 2774; 2778; 5878; 7414; 88;	7.40741	0.12127	1277; 1289; 1302; 23533; 2769; 2778; 4843; 7124;	15.7407	0.00380588	107; 1281; 1286; 1992; 2335; 2776; 284217; 3554; 3569; 3908; 3910; 3912; 3918; 5275; 5332; 5868; 7850;
hsa04728~Dopaminergic_synapse	4.65116	0.262224	2893; 2903; 3762; 5516; 5522; 6531;	17.0543	0.00011656	10000; 207; 208; 23236; 2771; 2774; 2778; 28227; 3708; 409; 50632; 55012; 5518; 5523; 55844; 5602; 6570; 773; 774; 775; 776; 9575;	7.75194	0.0728782	1812; 2778; 2792; 3800; 468; 51764; 5499; 5523; 55844; 774;	10.8527	0.0942775	1644; 1813; 2776; 2892; 3760; 3762; 3798; 5332; 5501; 5521; 59345; 6323; 64764; 84152;
hsa04151~PI3K-Akt_signaling_pathway	3.76812	0.356533	1128; 1288; 2309; 3454; 3643; 3909; 3910; 5516; 5522; 5728; 595; 596; 8823;	10.4348	0.00570147	10000; 10110; 117145; 1290; 1291; 1292; 1302; 1943; 2057; 207; 208; 2246; 2248; 2254; 2321; 23239; 2324; 23678; 28227; 29941; 3320; 3454; 3570; 3672; 3691; 54541; 55012; 5518; 5523; 55844; 5649; 57121; 57521; 7143; 7148; 7450;	7.82609	0.00507419	10110; 1021; 1277; 1289; 1302; 2249; 2260; 2261; 23533; 23678; 2690; 2792; 3558; 3674; 3691; 468; 4804; 5155; 5156; 5159; 51764; 5523; 55844; 56034; 598; 6850; 7450;	14.2029	1.80103e-05	10018; 1281; 1286; 1293; 1435; 1436; 1441; 1902; 1950; 2250; 2257; 2263; 2309; 2335; 23566; 284217; 3082; 3455; 3565; 3569; 3574; 3575; 3643; 3655; 3667; 3688; 3791; 3908; 3910; 3912; 3918; 4254; 4602; 5170; 5521; 5586; 59345; 595; 6446; 64764; 6654; 7057; 7058; 7184; 7422; 7424; 7532; 8115; 9180;
hsa04015~Rap1_signaling_pathway	4.2654	0.270588	26037; 2903; 3643; 56288; 57568; 673; 8823; 9771; 998;	11.3744	0.0087793	10000; 108; 1943; 207; 208; 2246; 2248; 2254; 2321; 23236; 2324; 260425; 2771; 2778; 2902; 3683; 5590; 57121; 5909; 6494; 7410; 83660; 9855; 999;	7.58294	0.0336635	115; 2249; 2260; 2261; 23533; 2778; 3674; 4804; 5155; 5156; 5159; 5335; 56034; 56288; 9564; 999;	15.1659	0.000170965	107; 11069; 114; 1268; 1435; 1436; 1813; 1902; 1950; 2250; 2257; 2263; 23566; 26037; 2776; 3082; 3397; 3643; 3688; 3791; 387; 4254; 4301; 5332; 5584; 5906; 6714; 7057; 7422; 7424; 8631; 9771;
hsa04810~Regulation_of_actin_cytoskeleton	4.20561	0.283406	10787; 1128; 4342; 5063; 673; 8823; 8874; 9459; 998;	13.0841	0.000794452	10094; 10152; 10297; 1793; 2246; 2248; 2254; 23396; 26999; 2909; 3672; 3681; 3683; 3691; 3984; 4627; 4660; 50649; 54776; 6093; 6548; 7410; 7414; 81873; 8395; 8396; 85464; 88;	10.7477	0.000209299	10095; 10152; 2249; 2260; 2261; 23533; 26999; 3674; 3682; 3691; 50649; 5155; 5156; 5159; 54776; 5499; 55740; 56034; 81873; 89846; 9087; 93408; 9564;	11.215	0.0276438	10163; 10787; 1729; 1950; 2250; 2257; 2263; 23191; 2335; 23365; 2934; 3655; 3688; 387; 5062; 54434; 5501; 57144; 58498; 5962; 6654; 6714; 81624; 85366;
hsa04510~Focal_adhesion	4.83092	0.157414	1288; 3909; 3910; 5063; 53358; 5728; 595; 596; 673; 998;	12.5604	0.00201107	10000; 1290; 1291; 1292; 1302; 1793; 207; 208; 2321; 2324; 23396; 2909; 3672; 3691; 4660; 54776; 5602; 5649; 6093; 7143; 7148; 7410; 7414; 7450; 83660; 88;	8.21256	0.0154778	1277; 1289; 1302; 23533; 29780; 3674; 3691; 5155; 5156; 5159; 54776; 5499; 56034; 7450; 824; 93408; 9564;	14.9758	0.000260757	1281; 1286; 1293; 1729; 1950; 2335; 284217; 3082; 3655; 3688; 3791; 387; 3908; 3910; 3912; 3918; 5062; 5170; 5501; 57144; 58498; 5906; 595; 6654; 6714; 7057; 7058; 7422; 7424; 85366; 859;
hsa05200~Pathways_in_cancer	4.28212	0.174413	1288; 2737; 3909; 3910; 4088; 5336; 5728; 5914; 595; 596; 6469; 673; 6932; 7043; 7704; 8823; 998;	7.80856	0.174951	10000; 10297; 108; 1613; 2034; 207; 208; 2246; 2248; 2254; 23236; 25; 27148; 2771; 2778; 3320; 4149; 4318; 5602; 57121; 6093; 6774; 6934; 7186; 7482; 8030; 841; 868; 9826; 9915; 999;	7.55668	0.00517822	1021; 112398; 115; 1438; 2034; 2249; 2260; 2261; 23533; 23624; 2778; 2792; 3674; 3728; 4843; 5155; 5156; 5159; 51764; 5335; 54361; 5727; 598; 7186; 7976; 8322; 8326; 868; 9826; 999;	12.8463	0.000125322	10125; 107; 114; 1286; 1387; 1436; 1441; 1495; 1496; 1871; 1902; 1909; 1950; 2250; 2257; 2263; 2308; 2335; 23365; 23566; 26060; 2776; 284217; 3082; 3569; 3655; 3688; 387; 3908; 3910; 3912; 3918; 4254; 4313; 51684; 5332; 54205; 5732; 59345; 595; 6258; 6654; 6772; 7184; 7187; 7188; 7422; 7424; 7474; 8643; 867;
hsa04072~Phospholipase_D_signaling_pathway	2.7972	0.693891	1608; 3643; 53358; 5336;	11.1888	0.0321771	10000; 100137049; 108; 1607; 207; 208; 23236; 23396; 27128; 2778; 2914; 551; 56894; 57121; 8395; 8612;	9.79021	0.00722743	115; 1609; 1759; 2207; 23533; 255189; 2778; 5155; 5156; 5159; 5335; 56034; 6850; 9162;	13.2867	0.0114222	107; 11069; 114; 160851; 1902; 1950; 2185; 23566; 26052; 2913; 2915; 2918; 3643; 387; 4254; 5332; 552; 55326; 6654;
hsa04020~Calcium_signaling_pathway	3.35196	0.541448	1128; 2903; 292; 3358; 5023; 5336;	12.2905	0.00536358	108; 10800; 113026; 23236; 2774; 2778; 2902; 293; 3269; 3708; 489; 5021; 5026; 5333; 6263; 6543; 773; 774; 775; 776; 80271; 8911;	9.49721	0.00435256	115; 155; 1812; 2769; 2778; 2925; 3274; 4843; 5156; 5159; 5335; 5724; 6261; 6547; 774; 8911; 8912;	11.7318	0.025599	107; 114; 147; 153; 1909; 2185; 2776; 291; 2915; 3356; 3358; 5332; 552; 6546; 6865; 6869; 7201; 85366; 886; 887; 89869;
hsa04611~Platelet_activation	3.07692	0.622764	2977; 2983; 5023; 5336;	13.0769	0.0078812	10000; 100137049; 108; 1290; 1302; 207; 208; 23236; 2771; 2778; 2909; 3708; 5590; 5742; 6093; 7450; 83660;	10	0.00807671	115; 1277; 1289; 1302; 2207; 2212; 23533; 255189; 2778; 3674; 5499; 6850; 7450;	11.5385	0.058899	10125; 107; 114; 1281; 23365; 2776; 3688; 387; 5332; 5501; 5584; 5593; 5906; 6714; 85366;
hsa04512~ECM-receptor_interaction	3.44828	0.551059	1288; 3909; 3910;	16.092	0.00308461	1290; 1291; 1292; 1302; 1605; 3339; 3672; 3691; 375790; 5649; 7143; 7148; 7450; 9900;	6.89655	0.203874	1277; 1289; 1302; 3674; 3691; 7450;	16.092	0.0069227	1281; 1286; 1293; 2335; 284217; 3655; 3688; 3908; 3910; 3912; 3918; 7057; 7058; 960;
hsa04726~Serotonergic_synapse	3.57143	0.508742	3350; 3358; 3762; 673;	11.6071	0.039998	100137049; 23236; 2771; 2778; 3708; 3751; 5742; 6532; 6570; 773; 774; 775; 776;	5.35714	0.387129	255189; 2778; 2792; 51764; 6532; 774;	15.1786	0.00525919	121278; 1558; 1573; 1644; 240; 242; 2776; 3350; 3351; 3354; 3356; 3358; 3760; 3762; 3781; 5332; 59345;
hsa04270~Vascular_smooth_muscle_contraction	2.5	0.756084	2977; 2983; 673;	13.3333	0.00831994	100137049; 10335; 108; 1579; 23236; 27094; 2778; 3708; 3778; 4660; 5319; 54776; 6093; 775; 776; 9826;	6.66667	0.178782	115; 255189; 2778; 54776; 5499; 800; 8398; 9826;	11.6667	0.0621122	107; 114; 147; 157855; 1909; 23365; 2776; 387; 4629; 5332; 5501; 552; 81579; 85366;
hsa04514~Cell_adhesion_molecules_(CAMs)	2.8169	0.688778	1272; 3112; 80380; 9071;	9.85915	0.0918819	100506658; 10666; 1364; 214; 3123; 3683; 4099; 54413; 57502; 5817; 83700; 9019; 958; 999;	6.33803	0.194403	1001; 1013; 1462; 3123; 4099; 5819; 6383; 6900; 999;	14.0845	0.00552511	149461; 22854; 23114; 25945; 2734; 3106; 3108; 3115; 3655; 3688; 5133; 6401; 7412; 79679; 84628; 9076; 920; 923; 9378; 9672;
hsa01100~Metabolic_pathways	3.00813	0.736195	1160; 122618; 1349; 139596; 146664; 1571; 1593; 1608; 1789; 199857; 217; 2182; 220; 245972; 249; 275; 3028; 3251; 3423; 4121; 441531; 4594; 51166; 522; 525; 5277; 5336; 537; 54539; 55790; 60490; 6303; 646625; 6611; 7368; 84618; 9348;	8.29268	0.00858548	10005; 100137049; 10157; 10327; 10400; 1056; 10905; 113026; 1158; 124; 125965; 125981; 126328; 128; 129642; 138050; 151056; 151531; 154141; 1543; 1579; 159; 1607; 1786; 18; 1806; 1962; 221264; 22978; 23175; 23236; 23396; 23475; 251; 2525; 2548; 26227; 26275; 26289; 2629; 26301; 2643; 2650; 2805; 2821; 284716; 29906; 29922; 31; 3295; 339221; 3632; 3633; 4329; 435; 438; 440; 4719; 4830; 50614; 5091…	4.55285	0.446156	10331; 10993; 11181; 11232; 122970; 123099; 138429; 1555; 1577; 1603; 1609; 1621; 166929; 1737; 216; 230; 255189; 2583; 259307; 2643; 2650; 339221; 3631; 441531; 471; 4720; 4843; 5009; 50614; 5091; 5223; 5335; 5426; 5435; 54965; 55907; 55967; 5625; 57494; 64419; 64579; 6472; 6484; 64850; 6487; 6675; 6723; 7083; 7264; 80347; 81616; 8398; 85007; 9162; 9588; 9651;	8.94309	0.0123096	10170; 10402; 10678; 10714; 10855; 11086; 11320; 121278; 122481; 125; 128869; 130589; 131669; 132789; 1373; 137964; 1558; 1573; 1576; 1588; 1589; 160851; 1644; 169355; 1718; 178; 205; 2132; 2137; 2203; 2235; 22934; 23007; 2346; 23600; 240; 242; 245972; 25885; 2589; 259230; 26007; 2628; 26290; 2645; 2683; 27010; 2729; 28999; 29925; 29940; 3081; 3155; 3157; 3293; 33; 339896; 34; 36; 3620; 411; 4199…
hsa04022~cGMP-PKG_signaling_pathway	2.39521	0.798851	292; 2977; 2983; 3643;	13.1737	0.00254549	10000; 10335; 108; 152; 207; 208; 23236; 27094; 2771; 293; 2969; 3708; 3778; 489; 4985; 6093; 6543; 7225; 775; 776; 8471; 9569;	5.38922	0.33391	115; 152; 155; 23533; 468; 482; 5140; 5499; 6547;	11.976	0.0242649	107; 114; 147; 150; 153; 157855; 1909; 2776; 291; 3643; 3667; 3764; 387; 480; 5332; 5501; 5593; 64764; 6546; 85366;

## Sheet: Additional file 3F
Additional file 3F: KEGG pathway enrichments of common cllDMGs between IGHV mutated and IGHV unmutated prognostic groups from B cell comparison.
	Hypermethylated			Hypomethylated
KEGG pathways	percentage of genes involved	Pvalue	Genes (Entrez:uid)	percentage of genes involved	Pvalue	Genes (Entrez:uid)
hsa04950~Maturity_onset_diabetes_of_the_young	46.1538	3.00995e-08	2494; 2645; 3087; 3110; 3170; 3174; 3175; 3651; 4821; 4825; 50674; 5080;	NA	NA	0
hsa04080~Neuroactive_ligand-receptor_interaction	12.6354	1.63129e-07	10888; 1129; 117; 136; 1395; 146; 148; 155; 1813; 1902; 2690; 2743; 2831; 2892; 2913; 2915; 2925; 3062; 3351; 3953; 4543; 4544; 4886; 4887; 4889; 4986; 5030; 552; 554; 55879; 5729; 5737; 6751; 6870; 9248;	10.1083	0.348839	10886; 1134; 1139; 1394; 154; 1902; 2149; 2566; 2692; 2890; 2893; 2900; 2903; 2914; 3269; 3361; 3362; 3952; 5618; 56288; 5644; 57105; 5734; 5746; 59350; 623; 624; 7068;
hsa05217~Basal_cell_carcinoma	14.5455	0.00492068	11211; 5727; 64399; 650; 652; 7472; 7474; 8325;	12.7273	0.267059	2737; 6469; 6932; 6934; 7473; 8312; 83439;
hsa04925~Aldosterone_synthesis_and_secretion	7.40741	0.162759	107; 114; 4929; 5332; 5582; 778;	34.5679	6.83667e-08	108; 111; 1583; 1585; 196883; 221955; 23236; 2776; 3164; 3708; 3709; 3710; 51305; 5138; 51806; 5578; 57172; 6770; 747; 775; 776; 779; 815; 816; 817; 84699; 8913; 9586;
hsa04921~Oxytocin_signaling_pathway	6.32911	0.175607	107; 114; 2770; 3760; 5332; 5530; 5582; 5594; 5607; 778;	26.5823	2.75754e-08	10369; 10645; 108; 111; 1827; 196883; 23236; 2775; 2776; 2977; 2982; 3708; 3709; 3710; 3763; 3768; 3845; 4638; 4772; 51422; 51806; 5291; 5295; 5563; 5564; 5578; 55799; 57172; 60; 6093; 6263; 7226; 775; 776; 779; 781; 783; 785; 815; 816; 817; 9254;
hsa05214~Glioma	7.69231	0.174308	1029; 369; 5156; 5582; 5594;	23.0769	0.00259772	10000; 2885; 3479; 3845; 399694; 51806; 5291; 5295; 53358; 5336; 5578; 7039; 815; 816; 817;
hsa04012~ErbB_signaling_pathway	6.89655	0.200855	23624; 369; 374; 5582; 5594; 57144;	21.8391	0.00132073	10000; 2885; 3845; 399694; 5291; 5295; 53358; 5336; 5578; 5599; 5602; 5747; 6199; 6777; 7039; 815; 816; 817; 8440;
hsa04512~ECM-receptor_interaction	6.89655	0.200855	1289; 1301; 1311; 284217; 3908; 3912;	20.6897	0.00290701	10319; 1278; 1284; 256076; 3371; 3680; 3694; 375790; 3909; 3910; 5649; 6382; 63923; 6696; 7143; 85301; 948; 9899;
hsa05414~Dilated_cardiomyopathy	6.74157	0.214226	107; 114; 1756; 3908; 6546; 778;	28.0899	7.60851e-06	10369; 108; 111; 196883; 3479; 3680; 3694; 4625; 4634; 55799; 60; 6444; 6445; 7042; 7134; 7139; 7169; 7273; 775; 776; 779; 781; 783; 785; 9254;
hsa04662~B_cell_receptor_signaling_pathway	6.94444	0.226599	5530; 5594; 7409; 8517; 974;	22.2222	0.00263971	10000; 11025; 118788; 25780; 2885; 3635; 3845; 4067; 4772; 5291; 5295; 5336; 5777; 5880; 7410; 84433;
hsa04728~Dopaminergic_synapse	6.20155	0.224546	1813; 2770; 2892; 3760; 4128; 5332; 5530; 5582;	22.4806	5.40824e-05	10000; 111; 23236; 2774; 2775; 2776; 2791; 2890; 2893; 2903; 3708; 3709; 3710; 3763; 406; 51806; 5516; 5522; 5527; 5578; 5599; 5602; 775; 776; 815; 816; 817; 84699; 9586;
hsa05142~Chagas_disease_(American_trypanosomiasis)	5.76923	0.322138	107; 2770; 3654; 5332; 5594; 8517;	21.1538	0.000828702	10000; 1636; 23236; 2774; 2775; 2776; 3460; 356; 3569; 3586; 4088; 5291; 5295; 5516; 5522; 5599; 5602; 624; 7042; 718; 917; 919;
hsa04922~Glucagon_signaling_pathway	5.94059	0.299753	2645; 5160; 5255; 5256; 5332; 5530;	19.802	0.00274095	10000; 108; 10891; 23236; 2776; 31; 3708; 3709; 3710; 5105; 51422; 51806; 5563; 5564; 6513; 815; 816; 817; 84699; 9586;
hsa05231~Choline_metabolism_in_cancer	5.94059	0.299753	5156; 5582; 5594; 56034; 7454; 8527;	19.802	0.00274095	10000; 10810; 1607; 1608; 204962; 2885; 3845; 5291; 5295; 5578; 5599; 5602; 56261; 5880; 5900; 6199; 6581; 80310; 8395; 8525;
hsa04915~Estrogen_signaling_pathway	6.06061	0.284998	107; 114; 2770; 3760; 5332; 5594;	23.2323	0.000203767	10000; 108; 111; 196883; 2099; 23236; 2775; 2776; 2885; 3320; 3708; 3709; 3710; 3763; 3845; 399694; 51806; 5291; 5295; 53358; 5580; 84699; 9586;
hsa00561~Glycerolipid_metabolism	6.77966	0.276598	2710; 80339; 8527; 9388;	25.4237	0.0011518	1056; 11343; 129642; 150763; 154141; 1607; 1608; 217; 219; 3990; 4023; 56894; 56895; 57678; 8525;
hsa04919~Thyroid_hormone_signaling_pathway	5.9322	0.278454	1735; 2626; 5332; 5582; 5594; 652; 6567;	19.4915	0.0016535	10000; 10499; 1827; 2099; 23236; 23389; 3065; 3845; 480; 481; 486; 5291; 5295; 5333; 5336; 5578; 60; 6256; 6513; 7068; 90390; 9611; 9882;
hsa04971~Gastric_acid_secretion	6.75676	0.242324	107; 114; 2770; 5332; 5582;	31.0811	4.36895e-06	108; 1080; 111; 196883; 23236; 2776; 3708; 3709; 3710; 3772; 3784; 389015; 4638; 480; 481; 495; 51806; 54207; 5578; 60; 815; 816; 817;
hsa05221~Acute_myeloid_leukemia	7.01754	0.257722	369; 5594; 8517; 862;	29.8246	0.000114376	10000; 2322; 2885; 3815; 3845; 5291; 5292; 5295; 5467; 5914; 6199; 6774; 6777; 6932; 6934; 7704; 83439;
hsa05218~Melanoma	12.6761	0.00659801	1029; 2249; 2250; 2257; 2258; 369; 5156; 5594; 56034;	14.0845	0.143584	10000; 2246; 2254; 3479; 3845; 4233; 5291; 5295; 80310; 8817;
hsa04750~Inflammatory_mediator_regulation_of_TRP_channels	8.16327	0.0804447	107; 114; 3554; 40; 5332; 5582; 8398; 8989;	29.5918	6.07416e-07	108; 111; 196883; 23236; 2776; 3269; 3479; 3708; 3709; 3710; 40; 51806; 5291; 5295; 5336; 55515; 5578; 5580; 5588; 5599; 5602; 5606; 5608; 5734; 623; 624; 815; 816; 817;
hsa04014~Ras_signaling_pathway	6.60793	0.0907677	2249; 2250; 2257; 2258; 2263; 3791; 4254; 5156; 5582; 5594; 56034; 57144; 7424; 8398; 8517;	17.6211	0.000272966	10000; 1969; 2113; 2246; 2254; 22808; 22821; 2321; 2324; 25780; 2791; 284; 2885; 2903; 3479; 356; 3815; 3845; 399694; 4233; 51378; 51806; 5291; 5295; 53358; 5336; 55770; 5578; 5599; 5602; 5880; 5900; 5923; 5924; 7010; 7423; 80310; 83593; 8817; 9462;
hsa04530~Tight_junction	7.24638	0.0978478	1495; 1496; 2035; 2770; 357; 5010; 5582; 57477; 79784; 8573;	23.913	5.73601e-06	10000; 10207; 10686; 137075; 2036; 2037; 22808; 23562; 27134; 29119; 3845; 4625; 4627; 4628; 51208; 51776; 5516; 5522; 5578; 5580; 55870; 5588; 5590; 56288; 57619; 60; 60412; 7122; 7525; 84552; 87; 8777; 9071;
hsa04540~Gap_junction	13.6364	0.00105266	107; 114; 1813; 1902; 2770; 2915; 5156; 5332; 5582; 5594; 56034; 5607;	17.0455	0.0260169	108; 111; 1902; 196883; 23236; 2776; 2885; 2977; 2982; 3708; 3709; 3710; 3845; 5578; 80310;
hsa04550~Signaling_pathways_regulating_pluripotency_of_stem_cells	14.0845	1.76859e-05	11211; 1749; 1852; 2263; 3175; 3400; 3670; 5080; 5594; 650; 652; 6657; 6926; 6929; 7472; 7474; 7547; 80712; 8325; 9421;	14.7887	0.0340099	10000; 2103; 2885; 3399; 3479; 3572; 3624; 3716; 3720; 3845; 4088; 4093; 463; 5291; 5295; 658; 6774; 7473; 7994; 8312; 91;
hsa04724~Glutamatergic_synapse	12.2807	0.00105936	107; 114; 2770; 2892; 2913; 2915; 3760; 50944; 5332; 5530; 5582; 5594; 57084; 6511;	22.807	0.000105112	108; 111; 156; 157; 196883; 22941; 23236; 2775; 2776; 2791; 2890; 2893; 2900; 2903; 2914; 3708; 3709; 3710; 54407; 5578; 6505; 6507; 7220; 775; 776; 81539;
hsa04360~Axon_guidance	12.5984	0.000372727	1947; 2043; 2044; 2045; 22854; 23380; 2770; 3897; 5365; 5530; 5594; 57144; 57556; 64221; 84628; 9901;	22.8346	4.24804e-05	10507; 10512; 1808; 1969; 2047; 2048; 219699; 22885; 2534; 3845; 4233; 5361; 5362; 5364; 56896; 5747; 5880; 5998; 6093; 6405; 6585; 6586; 8440; 84628; 8482; 8633; 8829; 9723; 9901;
hsa04723~Retrograde_endocannabinoid_signaling	14.8515	0.000113751	107; 114; 140679; 2166; 22999; 2770; 2892; 2915; 3760; 5332; 5582; 55879; 5594; 57084; 778;	22.7723	0.000261229	108; 111; 11343; 196883; 221955; 23236; 2566; 2775; 2776; 2791; 2890; 2893; 3708; 3709; 3710; 3763; 5578; 5599; 5602; 747; 775; 776; 779;
hsa04020~Calcium_signaling_pathway	11.7318	0.000122336	107; 1129; 114; 136; 146; 148; 155; 2915; 2925; 492; 5156; 5255; 5256; 5332; 552; 5530; 5582; 5737; 6546; 6870; 778;	20.1117	5.66642e-05	10105; 108; 1139; 154; 196883; 2149; 23236; 2774; 2776; 2903; 3269; 3361; 3362; 3707; 3708; 3709; 3710; 4638; 493; 5136; 51806; 5333; 5336; 5578; 57105; 623; 624; 6263; 7134; 775; 776; 779; 815; 816; 817; 8913;
hsa05200~Pathways_in_cancer	9.3199	4.63882e-05	1029; 1030; 107; 11211; 114; 1495; 1496; 1902; 2249; 2250; 2257; 2258; 2263; 23624; 2770; 284217; 331; 367; 369; 3908; 3912; 4254; 5156; 5332; 5582; 5594; 5727; 5888; 64399; 650; 652; 7424; 7472; 7474; 8325; 8517; 862;	19.1436	3.6685e-08	10000; 10319; 10672; 108; 111; 1284; 1902; 196883; 2034; 2113; 2149; 2246; 2254; 2322; 23236; 23604; 25780; 2737; 2776; 2791; 2885; 29119; 2956; 3065; 3320; 3479; 356; 3569; 3716; 3815; 3845; 3909; 3910; 4088; 4233; 4824; 5291; 5295; 5336; 5467; 5578; 5599; 5602; 5734; 57449; 5747; 5880; 5900; 5914; 5915; 596; 6093; 623; 624; 6256; 637; 6469; 6513; 6774; 6777; 6932; 6934; 7039; 7042; 7185; 7187; …
hsa04916~Melanogenesis	12	0.00279352	107; 11211; 114; 2770; 4254; 5332; 5443; 5582; 5594; 7472; 7474; 8325;	20	0.00248035	108; 111; 196883; 23236; 2775; 2776; 3815; 3845; 51806; 5578; 6932; 6934; 7299; 7306; 7473; 815; 816; 817; 83439; 84699;
hsa04720~Long-term_potentiation	16.6667	0.000381292	107; 114; 27330; 2915; 369; 5332; 5502; 5530; 5582; 5594; 6197;	22.7273	0.0029444	23236; 2776; 2890; 2903; 3708; 3709; 3710; 3845; 51806; 5578; 6196; 775; 815; 816; 817;
hsa05202~Transcriptional_misregulation_in_cancer	10.6145	0.000777457	1848; 2115; 2892; 30012; 3087; 3195; 3205; 3207; 3486; 4299; 5077; 5081; 6495; 6929; 7030; 7102; 7403; 8091; 862;	16.2011	0.00511916	1051; 1668; 2119; 2138; 2313; 2321; 2322; 3065; 3479; 3560; 3569; 4005; 4094; 4233; 51513; 5218; 5327; 5747; 5914; 6256; 7185; 7704; 7709; 860; 8842; 894; 942; 9611; 9915;
hsa04024~cAMP_signaling_pathway	8.54271	0.010633	107; 1129; 114; 117; 1813; 2770; 2892; 3351; 4886; 492; 5594; 5727; 64399; 6662; 6751; 7409; 778;	18.0905	0.00034947	10000; 10257; 108; 1080; 111; 1258; 154; 196883; 2149; 2737; 2890; 2893; 2903; 3362; 4772; 480; 481; 486; 493; 5144; 51806; 5291; 5295; 5599; 5602; 5880; 6093; 7410; 775; 776; 779; 815; 816; 817; 84699; 9586;
hsa04072~Phospholipase_D_signaling_pathway	9.79021	0.0069349	107; 114; 1902; 2913; 2915; 4254; 5156; 5332; 552; 554; 5594; 56034; 5737; 8527;	21.6783	5.49955e-05	10000; 10672; 108; 111; 1607; 1608; 1902; 196883; 2149; 2206; 22808; 23236; 2534; 27128; 2885; 2914; 3815; 3845; 399694; 5291; 5295; 53358; 5336; 5578; 56894; 56895; 5900; 80310; 8395; 8525; 9267;
hsa04911~Insulin_secretion	11.7647	0.00688509	107; 114; 116; 117; 2645; 3651; 3781; 5332; 5582; 778;	30.5882	1.36477e-06	108; 111; 196883; 23236; 27094; 27445; 2776; 3710; 3778; 3782; 3783; 480; 481; 486; 5578; 6513; 6833; 6844; 775; 776; 779; 815; 816; 817; 84699; 9586;
hsa04270~Vascular_smooth_muscle_contraction	10.8333	0.00425037	107; 114; 136; 146; 148; 369; 5332; 552; 5582; 5594; 778; 8398; 94274;	20	0.000977268	10672; 108; 111; 1579; 196883; 23236; 27094; 2776; 2977; 2982; 3708; 3709; 3710; 3778; 4638; 51806; 5578; 5580; 5588; 6093; 775; 776; 779; 9138;
hsa04015~Rap1_signaling_pathway	9.00474	0.00432271	107; 114; 136; 1813; 1902; 2249; 2250; 2257; 2258; 2263; 2770; 3791; 4254; 5156; 5332; 5582; 5594; 56034; 7424;	23.2227	7.67979e-08	10000; 108; 111; 1902; 196883; 1969; 2149; 2246; 2254; 22808; 23094; 2321; 23236; 2324; 2533; 25780; 2775; 2776; 284; 2889; 2903; 3479; 3815; 3845; 3937; 4233; 51378; 51806; 5291; 5295; 54518; 5578; 5590; 5606; 5608; 56288; 57568; 5880; 5900; 5909; 60; 7010; 7410; 7423; 80310; 83593; 83660; 84552; 8817;
hsa04713~Circadian_entrainment	11.5789	0.00525016	107; 114; 117; 2770; 2892; 3760; 4543; 4544; 5332; 5582; 5594;	26.3158	1.9487e-05	108; 111; 196883; 23236; 2775; 2776; 2791; 2890; 2893; 2903; 2977; 2982; 3708; 3710; 3763; 51806; 5578; 6263; 775; 776; 815; 816; 817; 8913; 9722;
hsa04730~Long-term_depression	10	0.060059	2770; 2892; 369; 5332; 5582; 5594;	28.3333	0.000191814	10672; 10842; 1394; 23236; 2775; 2776; 2890; 2977; 2982; 3479; 3708; 3709; 3710; 3845; 4067; 5516; 5578;
hsa04970~Salivary_secretion	8.98876	0.0532035	107; 114; 146; 148; 155; 492; 5332; 5582;	26.9663	2.02588e-05	108; 111; 154; 1755; 196883; 23236; 277; 2776; 2977; 2982; 3708; 3709; 3710; 3778; 3783; 4589; 480; 481; 486; 493; 51806; 5578; 6263; 6844;
hsa05412~Arrhythmogenic_right_ventricular_cardiomyopathy_(ARVC)	9.45946	0.0554502	1495; 1496; 1756; 1824; 3908; 6546; 778;	28.3784	3.4949e-05	10369; 1832; 29119; 3680; 3694; 5318; 55799; 60; 6444; 6445; 6932; 6934; 775; 776; 779; 781; 783; 785; 83439; 87; 9254;
hsa05145~Toxoplasmosis	8.47458	0.0452927	2770; 284217; 3117; 3127; 331; 3654; 3908; 3912; 5594; 8517;	17.7966	0.00642303	10000; 10105; 10319; 23118; 2775; 3460; 3586; 3587; 3716; 3909; 3910; 5291; 5295; 5599; 5602; 5606; 5608; 596; 6774; 6885; 7042;
hsa04390~Hippo_signaling_pathway	7.79221	0.0498955	11211; 1495; 1496; 1741; 374; 650; 652; 6657; 7472; 7474; 8325; 84962;	16.8831	0.00486955	10207; 10413; 122786; 1739; 1740; 2246; 286204; 29119; 4088; 5516; 5522; 5590; 56288; 60; 654; 658; 6932; 6934; 7042; 7161; 7473; 79981; 8312; 83439; 84552; 894;
hsa05215~Prostate_cancer	8.98876	0.0532035	2263; 3645; 367; 369; 5156; 5594; 56034; 8517;	19.1011	0.00744219	10000; 2885; 3320; 3479; 3845; 4824; 5291; 5295; 596; 6932; 6934; 7039; 80310; 83439; 84699; 898; 9586;
hsa04010~MAPK_signaling_pathway	7.45098	0.0245233	1848; 1852; 2249; 2250; 2257; 2258; 2263; 2316; 27330; 3554; 4915; 5156; 5530; 5582; 5594; 5607; 6197; 778; 8517;	18.0392	6.12326e-05	10000; 10369; 10912; 1844; 2246; 2254; 22808; 23118; 2317; 25780; 2872; 2885; 3164; 3315; 356; 3845; 3925; 4214; 4216; 4217; 4772; 51776; 5578; 55799; 5599; 5602; 5606; 5608; 5880; 5923; 5924; 6196; 6722; 6885; 7042; 775; 776; 779; 781; 783; 785; 84867; 8817; 8913; 9254; 9261;
hsa05205~Proteoglycans_in_cancer	7.88177	0.0243069	11211; 2316; 23624; 2719; 3236; 369; 3791; 4478; 5582; 5594; 5727; 60495; 7291; 7472; 7474; 8325;	18.2266	0.00025677	10000; 117581; 2099; 22808; 2317; 286; 287; 288; 2885; 29102; 3479; 356; 3708; 3709; 3710; 3845; 4233; 5291; 5295; 5336; 5578; 5747; 5777; 60; 6093; 6199; 6382; 6774; 7042; 7410; 7473; 815; 81578; 816; 817; 858; 9138;
hsa04725~Cholinergic_synapse	9.00901	0.032709	107; 1129; 114; 2770; 3760; 5332; 5582; 5594; 6572; 778;	27.9279	7.20761e-07	10000; 108; 111; 1139; 196883; 23236; 2534; 2775; 2776; 2791; 3708; 3709; 3710; 3763; 3768; 3784; 3786; 3845; 5291; 5295; 5578; 56479; 596; 775; 776; 779; 815; 816; 817; 84699; 9586;
hsa04924~Renin_secretion	10.9375	0.0302642	116; 117; 155; 2770; 5332; 5530; 778;	29.6875	4.88371e-05	111; 1508; 154; 1636; 23236; 2776; 2977; 2982; 358; 3708; 3709; 3710; 3778; 5136; 51806; 5734; 775; 776; 779;
hsa04510~Focal_adhesion	7.72947	0.0281392	1289; 1301; 1311; 2316; 284217; 331; 3791; 3908; 3912; 5156; 5582; 5594; 56034; 57144; 7409; 7424;	21.7391	1.22718e-06	10000; 10319; 1278; 1284; 1793; 2317; 2321; 2324; 2534; 256076; 2885; 2889; 3371; 3479; 3680; 3694; 3909; 3910; 399694; 4233; 4638; 5291; 5295; 53358; 5578; 5599; 5602; 5649; 5747; 5880; 5923; 596; 60; 6093; 63923; 6696; 7143; 7410; 7423; 80310; 83660; 85301; 858; 87; 894;
hsa05146~Amoebiasis	9.25926	0.0281534	107; 1289; 1301; 284217; 2919; 3554; 3908; 3912; 5332; 5582;	21.2963	0.000589884	10319; 1278; 1284; 23236; 2774; 2776; 3315; 3569; 3586; 3909; 3910; 4583; 5055; 5269; 5272; 5291; 5295; 5578; 5747; 7042; 7879; 85301; 87;
hsa04726~Serotonergic_synapse	8.92857	0.034336	2770; 3351; 369; 3760; 3781; 4128; 5332; 5582; 5594; 778;	17.8571	0.00745292	111; 23236; 2775; 2776; 2791; 3361; 3362; 351; 3708; 3709; 3710; 3751; 3763; 3845; 5578; 6532; 7220; 775; 776; 779;
hsa04022~cGMP-PKG_signaling_pathway	7.78443	0.0427525	107; 114; 146; 148; 155; 2626; 2770; 492; 5332; 5530; 5594; 6546; 778;	25.1497	1.02046e-07	10000; 10105; 10672; 108; 111; 1258; 154; 196883; 23236; 27094; 2776; 2969; 2977; 2982; 3708; 3709; 3710; 3778; 4205; 4207; 4625; 4638; 4772; 480; 481; 486; 493; 5138; 51806; 5291; 5295; 6093; 624; 6722; 7225; 775; 776; 779; 84699; 8660; 9569; 9586;
hsa04151~PI3K-Akt_signaling_pathway	6.66667	0.0411139	1129; 1289; 1301; 1311; 1902; 2249; 2250; 2257; 2258; 2263; 2690; 284217; 3791; 3908; 3912; 4254; 5156; 5594; 56034; 7424; 8115; 8517; 9623;	18.2609	2.10211e-06	10000; 10319; 118788; 1278; 1284; 1902; 1969; 2149; 2246; 2254; 2321; 23239; 2324; 256076; 2791; 284; 2885; 3164; 3320; 3371; 3439; 3448; 3479; 356; 3560; 3569; 3570; 3680; 3694; 3716; 3815; 3845; 3909; 3910; 4233; 5105; 51378; 5291; 5295; 5516; 5522; 5527; 5563; 5578; 5618; 5649; 5747; 57521; 596; 6199; 6256; 63923; 6696; 7010; 7143; 7423; 80310; 84699; 85301; 8817; 894; 898; 9586;
hsa04261~Adrenergic_signaling_in_cardiomyocytes	8.10811	0.0395229	107; 114; 146; 148; 2770; 492; 5332; 5502; 5594; 6331; 6546; 778;	27.7027	1.52307e-08	10000; 10369; 108; 111; 154; 196883; 23236; 2776; 3784; 4625; 4634; 480; 481; 486; 493; 51806; 5291; 5295; 5516; 5522; 5527; 5578; 55799; 596; 6330; 6332; 7134; 7139; 7169; 775; 776; 779; 781; 783; 785; 815; 816; 817; 84699; 9254; 9586;
hsa04062~Chemokine_signaling_pathway	4.81283	0.449332	107; 114; 2770; 2919; 5332; 5594; 7409; 7454; 8517;	17.1123	0.0016072	10000; 108; 111; 1235; 156; 157; 196883; 23236; 2791; 2869; 2885; 3845; 399694; 4067; 5291; 5295; 53358; 5580; 5590; 56288; 5747; 57580; 5880; 6093; 6346; 6372; 6376; 643; 6774; 6777; 7410; 9844;
hsa04071~Sphingolipid_signaling_pathway	5	0.443349	259230; 2770; 5332; 5582; 5594; 79603;	22.5	9.50298e-05	10000; 10672; 130367; 2206; 23236; 2534; 2776; 340485; 3845; 4217; 4363; 5291; 5295; 5516; 5522; 5527; 55304; 5578; 5590; 5599; 5602; 5880; 596; 6093; 624; 637; 81537;
hsa04722~Neurotrophin_signaling_pathway	5	0.443349	27330; 3654; 4915; 5594; 5607; 6197;	23.3333	4.12411e-05	10000; 10019; 10603; 2885; 2889; 356; 3656; 3845; 396; 399694; 4214; 4217; 4916; 51806; 5291; 5295; 53358; 5336; 5580; 5599; 5602; 596; 6196; 7161; 815; 816; 817; 9261;
hsa04520~Adherens_junction	5.47945	0.411678	1495; 1496; 5594; 7454;	27.3973	8.02338e-05	10580; 10810; 2534; 29119; 4088; 4233; 56288; 5770; 5777; 5792; 5795; 5818; 5880; 60; 6885; 6932; 6934; 7525; 83439; 87;
hsa04972~Pancreatic_secretion	5.20833	0.425675	107; 114; 492; 5332; 5582;	21.875	0.000743832	1056; 108; 1080; 111; 196883; 23236; 2776; 279; 3708; 3709; 3710; 3778; 3784; 480; 481; 486; 493; 5578; 5644; 7220; 8671;
hsa04060~Cytokine-cytokine_receptor_interaction	4.90566	0.396123	1896; 23765; 2690; 2919; 3554; 3597; 3791; 3953; 4254; 5156; 56034; 650; 7424;	15.4717	0.00216685	10913; 1235; 2321; 2322; 2324; 23529; 27190; 27242; 29949; 3439; 3448; 3460; 356; 3560; 3569; 3570; 3572; 3586; 3587; 3594; 3601; 3624; 3815; 3952; 4233; 5618; 57007; 6346; 6372; 6376; 643; 658; 7042; 7133; 7423; 8600; 8740; 8794; 91; 939; 943;
hsa04918~Thyroid_hormone_synthesis	5.6338	0.392421	107; 114; 5332; 5582;	26.7606	0.000155184	108; 111; 196883; 23236; 2776; 3708; 3709; 3710; 4036; 480; 481; 486; 5172; 5578; 6528; 7038; 7173; 84699; 9586;
hsa04650~Natural_killer_cell_mediated_cytotoxicity	5.22388	0.38806	3135; 369; 5530; 5582; 5594; 7409; 80329;	18.6567	0.00181009	2534; 2885; 3439; 3448; 3460; 356; 3802; 3804; 3811; 3845; 3937; 399694; 4772; 5291; 5295; 53358; 5336; 5578; 5777; 5880; 637; 7410; 8794; 919; 9436;
hsa04912~GnRH_signaling_pathway	5.49451	0.383514	107; 114; 5332; 5594; 778;	27.4725	1.05061e-05	108; 111; 196883; 23236; 2776; 2885; 3708; 3709; 3710; 3845; 4214; 4216; 51806; 5578; 5580; 5599; 5602; 5606; 5608; 775; 776; 779; 815; 816; 817;
hsa04930~Type_II_diabetes_mellitus	6.25	0.36691	2645; 3651; 5594;	22.9167	0.00961552	5291; 5295; 5580; 5590; 5599; 5602; 6833; 775; 776; 8660; 8913;
hsa05031~Amphetamine_addiction	5.97015	0.353676	2892; 4128; 5530; 5582;	20.8955	0.00750902	111; 2890; 2893; 2903; 3065; 51806; 5578; 775; 776; 815; 816; 817; 84699; 9586;
hsa04144~Endocytosis	5.03876	0.361552	155; 2263; 23096; 23624; 26119; 274; 30011; 3135; 3791; 5156; 6457; 7454; 9829;	15.5039	0.00235542	10938; 11031; 154; 156; 157; 1601; 2149; 23111; 2321; 23327; 26056; 27128; 2869; 30845; 3560; 3815; 390243; 4088; 4233; 4734; 50807; 5590; 56288; 58513; 7042; 7879; 80223; 8027; 8218; 8395; 84440; 84552; 858; 8853; 89853; 9267; 93661; 9727; 9744; 9798;
hsa04611~Platelet_activation	5.38462	0.360239	107; 114; 1289; 1301; 2770; 5332; 5594;	22.3077	6.0894e-05	10000; 10672; 108; 111; 1278; 196883; 2149; 23236; 2534; 2776; 2977; 2982; 3708; 3709; 3710; 3937; 4067; 4638; 5291; 5295; 5336; 54518; 5590; 60; 6093; 6916; 83660; 85301; 9138;
hsa04960~Aldosterone-regulated_sodium_reabsorption	5.12821	0.522544	5582; 5594;	25.641	0.00698072	23327; 3479; 3845; 4306; 480; 481; 486; 5291; 5295; 5578;
hsa05410~Hypertrophic_cardiomyopathy_(HCM)	4.81928	0.505256	1756; 3908; 6546; 778;	32.5301	3.16968e-07	10369; 1636; 3479; 3569; 3680; 3694; 4625; 4634; 51422; 5563; 5564; 55799; 60; 6444; 6445; 7042; 7134; 7139; 7169; 7273; 775; 776; 779; 781; 783; 785; 9254;
hsa04910~Insulin_signaling_pathway	4.31655	0.580214	23624; 2645; 369; 5255; 5256; 5594;	20.1439	0.000351709	10000; 10580; 10603; 10891; 2872; 2885; 2889; 31; 3845; 399694; 5105; 51422; 51806; 5291; 5295; 53358; 5563; 5564; 5575; 5590; 5599; 5602; 57521; 5770; 5792; 6199; 6720; 8660;
hsa04974~Protein_digestion_and_absorption	4.44444	0.566638	1289; 1301; 1303; 6546;	22.2222	0.000831138	11136; 1278; 1284; 1305; 1308; 1803; 2006; 23428; 256076; 3783; 3784; 480; 481; 486; 54407; 5644; 6505; 6564; 81578; 85301;
hsa04070~Phosphatidylinositol_signaling_system	4.08163	0.631306	4534; 5332; 5582; 8527;	24.4898	7.48688e-05	117283; 1607; 1608; 23236; 3632; 3635; 3705; 3707; 3708; 3709; 3710; 4952; 51806; 5288; 5291; 5295; 5305; 5333; 5336; 5578; 64768; 8395; 8525; 8871;
hsa04976~Bile_secretion	4.22535	0.611158	107; 114; 3781;	22.5352	0.00233932	10257; 108; 1080; 111; 196883; 358; 361; 366; 480; 481; 486; 6256; 6513; 6555; 6579; 8671;
hsa00532~Glycosaminoglycan_biosynthesis	5	0.596795	55454;	35	0.0059334	11285; 22856; 50515; 51363; 55790; 64131; 9469;
hsa04920~Adipocytokine_signaling_pathway	4.28571	0.601899	3953; 5443; 8517;	27.1429	0.000132795	10000; 10645; 10891; 2180; 23205; 3952; 5105; 51422; 5563; 5564; 5588; 5599; 5602; 6256; 6513; 6774; 7133; 8660; 948;
hsa05169~Epstein-Barr_virus_infection	3	0.872568	3117; 3127; 3135; 3654; 5433; 8517;	19	0.000102047	10000; 23118; 246721; 27044; 27102; 3065; 3315; 3516; 3586; 3587; 3716; 4067; 4734; 5291; 5295; 5336; 548644; 5599; 5602; 5606; 5608; 5610; 5708; 5717; 5757; 5901; 596; 6693; 6774; 6885; 6908; 7128; 7185; 7187; 7874; 9612; 965; 9759;
hsa05152~Tuberculosis	2.82486	0.888112	3117; 3127; 3654; 5530; 5594;	16.3842	0.00446165	10000; 1051; 114609; 1263; 23545; 3439; 3448; 3460; 3569; 3586; 3587; 3656; 3687; 3716; 4046; 50617; 51606; 51806; 5599; 5602; 596; 637; 7042; 718; 7879; 815; 816; 817; 9902;
hsa05161~Hepatitis_B	2.73973	0.883312	1960; 5582; 5594; 8517;	17.1233	0.00486252	10000; 114609; 2885; 3439; 3448; 356; 3569; 3716; 3845; 4088; 4214; 4772; 5291; 5295; 5578; 5599; 5602; 596; 6774; 6775; 6777; 7042; 84699; 898; 9586;
hsa04152~AMPK_signaling_pathway	1.6129	0.972006	148; 3953;	20.9677	0.000330896	10000; 10645; 1080; 10891; 31; 3479; 3952; 5105; 51422; 5209; 5291; 5295; 5516; 5522; 5527; 5563; 5564; 57521; 6199; 6720; 6885; 79966; 84699; 8660; 948; 9586;
hsa04630~Jak-STAT_signaling_pathway	1.89873	0.968867	2690; 3597; 3953;	17.7215	0.00195273	10000; 2885; 29949; 3439; 3448; 3460; 3560; 3569; 3570; 3572; 3586; 3587; 3594; 3601; 3716; 3952; 5291; 5292; 5295; 5618; 5771; 5777; 596; 6774; 6775; 6777; 8027; 894;
hsa04931~Insulin_resistance	1.83486	0.951727	27330; 6197;	24.7706	2.31353e-05	10000; 10891; 3569; 5105; 51422; 5291; 5295; 5563; 5564; 5580; 5588; 5590; 5599; 5602; 5770; 5792; 6196; 6199; 6513; 6720; 6774; 84699; 8660; 948; 9586; 9882; 9945;
hsa05162~Measles	2.23881	0.932995	3654; 4478; 9367;	19.403	0.000908247	10000; 23118; 2534; 27102; 3439; 3448; 3460; 356; 3560; 3569; 3716; 4938; 5291; 5295; 5588; 5610; 6504; 6774; 6777; 6885; 7128; 7161; 8794; 894; 898; 917;
hsa04066~HIF-1_signaling_pathway	3.8835	0.668424	5160; 5230; 5582; 5594;	22.3301	0.000332497	10000; 2321; 284; 2872; 3162; 3460; 3479; 3569; 3570; 51378; 5209; 5291; 5295; 5336; 5578; 596; 6199; 6513; 6774; 7010; 815; 816; 817;
hsa04260~Cardiac_muscle_contraction	3.84615	0.671856	10479; 6546; 778;	23.0769	0.00102382	10369; 1537; 4625; 4634; 480; 481; 486; 55799; 7134; 7139; 7169; 775; 776; 779; 781; 783; 785; 9254;
hsa04668~TNF_signaling_pathway	3.63636	0.715936	2919; 5594; 7424; 8517;	20	0.00155471	10000; 1051; 182; 197259; 23118; 3569; 4217; 5291; 5295; 5599; 5602; 5606; 5608; 6376; 6885; 7128; 7133; 7185; 7187; 840; 84699; 9586;
hsa05160~Hepatitis_C	3.7594	0.699217	3646; 369; 5010; 5594; 8517;	18.0451	0.00321896	10000; 10686; 137075; 23562; 27102; 2885; 3439; 3448; 3716; 3845; 4938; 51208; 5291; 5295; 5516; 5522; 5599; 5602; 5610; 6256; 6774; 7122; 7187; 9071;
hsa05210~Colorectal_cancer	3.22581	0.759845	369; 5594;	25.8065	0.000698314	10000; 2956; 3845; 4088; 5291; 5295; 5599; 5602; 5880; 5900; 596; 6932; 6934; 7042; 8312; 83439;
hsa04068~FoxO_signaling_pathway	2.98507	0.840552	1030; 2290; 369; 5594;	19.403	0.000908247	10000; 10769; 10912; 11345; 1263; 2885; 3479; 356; 3569; 3586; 3845; 4088; 5105; 51422; 5291; 5295; 5563; 5564; 5599; 5602; 6774; 7042; 7874; 80854; 8660; 894;
hsa04380~Osteoclast_differentiation	3.05344	0.827997	3554; 5530; 5594; 8517;	16.7939	0.00955467	10000; 11024; 11025; 11026; 2274; 23118; 2534; 2885; 3460; 3716; 3937; 4772; 5291; 5295; 5336; 5599; 5602; 5608; 6885; 7042; 79168; 8600;
hsa04917~Prolactin_signaling_pathway	2.77778	0.826306	2645; 5594;	20.8333	0.00591197	10000; 2099; 2885; 3845; 399694; 5291; 5295; 53358; 5599; 5602; 5618; 6774; 6777; 8600; 894;
hsa03320~PPAR_signaling_pathway	2.89855	0.808336	2710; 33;	20.2899	0.00930663	10580; 2171; 2172; 2180; 23205; 364; 4023; 5105; 5467; 6256; 7316; 79966; 8309; 948;
hsa04664~Fc_epsilon_RI_signaling_pathway	2.98507	0.795452	5594; 7409;	26.8657	0.000219757	10000; 2206; 2534; 2885; 3635; 3845; 3937; 4067; 5291; 5295; 5336; 5578; 5599; 5602; 5606; 5608; 5880; 7410;
hsa05203~Viral_carcinogenesis	3.41463	0.797641	1029; 1030; 1960; 3135; 5594; 8379; 8517;	15.122	0.00922986	1739; 27044; 2885; 3065; 3516; 3572; 3716; 3845; 4067; 5291; 5295; 554313; 5610; 6722; 6774; 6777; 6908; 718; 7185; 7187; 7874; 79885; 8370; 84699; 87; 894; 898; 9261; 9586; 9734; 9759;

## Sheet: Additional file 3G
Additional file 3G: KEGG pathway enrichments of subgroup specific (IGHV mutated and IGHV unmutated) cllDMGs from PBMC comparison.
	Hypermethylated						Hypomethylated
	IGHV-mutated			IGHV-unmutated			IGHV-mutated			IGHV-unmutated
KEGG pathways	percentage of Genes involved	Pvalue	Genes (Entrez:uid)	percentage of Genes involved	Pvalue	Genes (Entrez:uid)	percentage of Genes involved	Pvalue	Genes (Entrez:uid)	percentage of Genes involved	Pvalue	Genes (Entrez:uid)
hsa05412~Arrhythmogenic_right_ventricular_cardiomyopathy_(ARVC)	12.1622	0.00102983	10369; 1756; 2010; 3672; 3673; 3678; 55799; 6445; 778;	21.6216	0.227099	1495; 3676; 3690; 3691; 3728; 4000; 51176; 5318; 775; 776; 781; 784; 786; 81; 9254; 93589;	1.35135	0.953324	60;	17.5676	0.239948	1495; 1499; 1829; 1832; 22801; 3672; 3680; 3688; 3694; 488; 6445; 781; 88;
hsa05410~Hypertrophic_cardiomyopathy_(HCM)	12.0482	0.000588649	10369; 1756; 2010; 3672; 3673; 3678; 55799; 6445; 7043; 778;	24.0964	0.103764	3479; 3569; 3676; 3690; 3691; 4000; 4607; 4624; 5562; 5563; 70; 7040; 7137; 775; 776; 781; 784; 786; 9254; 93589;	2.40964	0.858886	4624; 60;	14.4578	0.470138	22801; 3672; 3680; 3688; 3694; 488; 53632; 5562; 6445; 7042; 7169; 781;
hsa05414~Dilated_cardiomyopathy	12.3596	0.00026032	10369; 1756; 196883; 2010; 3672; 3673; 3678; 55799; 6445; 7043; 778;	22.4719	0.157372	111; 112; 2778; 3479; 3676; 3690; 3691; 4000; 4607; 4624; 70; 7040; 7137; 775; 776; 781; 784; 786; 9254; 93589;	2.24719	0.883524	4624; 60;	15.7303	0.35082	109; 111; 114; 22801; 3672; 3680; 3688; 3694; 488; 5566; 6445; 7042; 7169; 781;
hsa05146~Amoebiasis	7.40741	0.0272782	1286; 1288; 3554; 5055; 5269; 5747; 7043; 7097;	25.9259	0.0332915	10319; 1277; 1289; 1301; 1437; 23236; 23533; 2767; 2769; 2774; 2778; 3315; 3569; 3909; 3910; 3913; 3914; 4843; 5291; 5295; 5330; 5578; 5579; 7040; 735; 7850; 81; 912;	2.77778	0.82563	1289; 5294; 735;	24.0741	0.00875832	1278; 1280; 1286; 1288; 1290; 1301; 1992; 2335; 2774; 2776; 284217; 3593; 3909; 3910; 3915; 3918; 4790; 5273; 5275; 5295; 5566; 7042; 732; 7850; 8503; 88;
hsa04072~Phospholipase_D_signaling_pathway	4.1958	0.311958	10161; 11069; 196883; 3643; 5894; 9162;	30.0699	0.0011165	10411; 10555; 111; 112; 1606; 1607; 1759; 207; 208; 2185; 22800; 22808; 23236; 23533; 2475; 255189; 25759; 27128; 2778; 2912; 2914; 2916; 3845; 399694; 5154; 5291; 5295; 5330; 553; 5578; 5605; 56894; 56895; 57121; 5900; 6009; 6654; 7249; 8527; 8611; 8612; 8681; 9267;	3.4965	0.709751	208; 5294; 5595; 5604; 5900;	20.979	0.0239258	10161; 109; 111; 114; 1607; 160851; 1950; 1956; 2206; 23566; 2475; 2534; 255189; 26052; 27128; 2912; 3577; 3579; 399694; 4254; 5154; 5155; 5295; 552; 56034; 57121; 5737; 8503; 8527; 9265;
hsa04971~Gastric_acid_secretion	4.05405	0.425289	196883; 3758; 54207;	33.7838	0.00336275	111; 112; 163688; 23236; 2771; 2778; 3274; 3709; 3710; 3776; 3784; 478; 482; 51806; 5330; 5578; 5579; 6522; 6548; 808; 810; 817; 818; 887; 91807;	2.7027	0.812933	477; 60;	18.9189	0.164975	109; 111; 114; 115111; 2771; 2776; 3759; 3772; 3773; 3784; 389015; 480; 5566; 815;
hsa04720~Long-term_potentiation	6.06061	0.169716	27330; 369; 5894; 6197;	37.8788	0.000948652	10411; 163688; 2033; 23236; 2902; 2904; 2905; 2906; 3709; 3710; 3845; 51806; 5330; 5578; 5579; 5605; 5908; 6196; 673; 775; 808; 810; 814; 817; 818;	4.54545	0.524491	5534; 5595; 5604;	13.6364	0.551914	114; 2033; 2776; 2904; 2906; 5500; 5566; 6197; 815;
hsa04726~Serotonergic_synapse	5.35714	0.157741	369; 3762; 4128; 5894; 6532; 778;	32.1429	0.00104869	10411; 111; 121278; 1557; 1558; 1565; 1843; 23236; 239; 240; 247; 255189; 260293; 2771; 2775; 2778; 3352; 3354; 3355; 3356; 3362; 351; 3709; 3710; 3845; 5330; 5578; 5579; 5742; 6532; 673; 7166; 7220; 775; 776; 8681;	4.46429	0.503952	3351; 3354; 3359; 5595; 5604;	18.75	0.113857	10681; 111; 121278; 246; 255189; 260293; 2771; 2776; 2793; 3350; 3355; 3357; 3358; 3361; 3362; 3751; 3763; 5566; 5743; 6570; 7166;
hsa04910~Insulin_signaling_pathway	5.03597	0.165561	2645; 3643; 3667; 369; 5256; 5894; 8835;	28.777	0.0031227	10603; 163688; 207; 208; 2319; 23533; 23624; 2475; 25759; 2645; 2872; 2889; 3101; 32; 3551; 3845; 3991; 399694; 5170; 51763; 51806; 5291; 5295; 5509; 5562; 5563; 5590; 5601; 5605; 57521; 5792; 5834; 6009; 6654; 673; 7249; 808; 810; 8660; 868;	5.03597	0.366691	208; 2194; 2319; 5294; 5595; 5604; 9021;	17.9856	0.123368	10603; 1978; 23433; 2475; 31; 32; 399694; 5255; 5295; 53632; 5500; 5506; 5507; 5562; 5566; 5573; 5577; 5590; 5599; 5602; 5792; 6720; 8503; 8835; 9470;
hsa04141~Protein_processing_in_endoplasmic_reticulum	4.73373	0.181648	2081; 25956; 29978; 51360; 6747; 6748; 80343; 81567;	23.0769	0.0536304	10273; 10277; 10299; 10525; 10905; 10956; 10960; 11231; 118424; 1409; 1410; 1650; 22824; 23193; 3303; 4121; 5034; 5071; 55666; 55741; 55757; 5601; 5611; 56893; 5887; 6396; 64215; 64374; 6745; 7186; 7325; 7327; 7841; 7991; 80700; 8720; 9532; 9601; 9871;	4.73373	0.412698	10525; 10956; 1388; 1649; 5886; 6185; 824; 84447;	22.4852	0.00486348	10277; 10294; 10299; 10427; 10477; 10808; 10905; 10961; 22824; 23480; 267; 27248; 2923; 29979; 3304; 3320; 3326; 3703; 51360; 51465; 54431; 55741; 55757; 55968; 5599; 5602; 5611; 573; 5887; 64215; 64374; 6746; 7321; 79748; 80331; 80343; 8720; 9451;
hsa04923~Regulation_of_lipolysis_in_adipocytes	5.35714	0.273711	196883; 3643; 3667;	35.7143	0.00500468	111; 112; 11343; 134; 154; 207; 208; 23533; 2771; 2778; 364; 3991; 4881; 5291; 5295; 5346; 5593; 57104; 5742; 8660;	5.35714	0.421393	208; 364; 5294;	23.2143	0.0646705	1081; 109; 111; 114; 134; 154; 2771; 364; 5295; 5566; 5593; 5743; 8503;
hsa05222~Small_cell_lung_cancer	6.97674	0.0649507	1030; 1286; 1288; 331; 3673; 5747;	22.093	0.180575	10319; 1164; 1869; 1870; 207; 208; 23533; 3551; 3909; 3910; 3913; 3914; 4843; 5291; 5295; 6256; 7186; 79444; 9063;	4.65116	0.487076	208; 5294; 5728; 598;	27.907	0.00249076	1017; 1027; 1286; 1288; 1871; 2335; 284217; 317; 329; 3688; 3909; 3910; 3915; 3918; 4790; 5295; 5743; 5915; 5925; 595; 6258; 7187; 8503; 9063;
hsa03320~PPAR_signaling_pathway	7.24638	0.0782111	1593; 2710; 4023; 5465; 7350;	34.7826	0.00296451	10062; 10998; 10999; 116519; 126129; 1374; 1962; 2171; 2172; 2181; 23305; 28965; 34; 345; 364; 376497; 51129; 5170; 5346; 5467; 5468; 6256; 8309; 948;	5.7971	0.33394	10998; 2170; 23205; 364;	24.6377	0.0253632	1581; 1622; 2168; 2173; 2180; 2181; 28965; 34; 364; 4023; 4312; 51129; 6258; 7350; 8309; 9370; 9415;
hsa04931~Insulin_resistance	6.42202	0.0678079	2673; 27330; 3643; 3667; 5465; 6197; 8473;	32.1101	0.00123816	10062; 10998; 10999; 1374; 207; 208; 22877; 23533; 2475; 28965; 32; 3551; 3569; 376497; 4846; 5170; 5291; 5295; 5509; 5524; 5562; 5563; 5579; 5590; 5601; 57761; 5792; 5834; 6196; 6513; 6945; 8660; 948; 9882; 9945;	5.50459	0.312031	10998; 208; 5294; 5524; 5728; 9021;	22.9358	0.0161494	10724; 2475; 2673; 28965; 32; 4790; 4846; 5295; 53632; 5500; 5506; 5507; 5562; 5590; 5599; 5602; 57761; 5792; 6197; 6514; 6720; 6945; 8473; 8503; 9945;
hsa04012~ErbB_signaling_pathway	6.89655	0.0677138	369; 374; 5063; 5747; 5894; 8440;	33.3333	0.00197176	1839; 2069; 207; 208; 23533; 23624; 2475; 25; 25759; 27; 3845; 399694; 5058; 5062; 5291; 5295; 5578; 5579; 5601; 5605; 56924; 6654; 6714; 673; 6776; 6777; 817; 818; 868;	4.5977	0.495718	208; 5294; 5595; 5604;	24.1379	0.0168142	1027; 1950; 1956; 1978; 2066; 2069; 2475; 3084; 399694; 4690; 5058; 5062; 5063; 5295; 5599; 5602; 57144; 6416; 7039; 815; 8503;
hsa04360~Axon_guidance	9.44882	0.00126731	1808; 1947; 223117; 22854; 5063; 5365; 5747; 57556; 64218; 8440; 84628; 8633;	29.1339	0.00367971	10371; 10500; 10501; 10505; 10509; 10512; 1942; 1943; 1969; 2046; 2047; 2048; 2049; 2050; 2051; 219699; 2242; 22885; 23380; 25; 2771; 3845; 4776; 5058; 5062; 5362; 54910; 56896; 56920; 56924; 5880; 5998; 6585; 6586; 90249; 9037; 9901;	4.72441	0.44061	2046; 23654; 3897; 5534; 5595; 7852;	21.2598	0.0272297	1630; 1808; 1944; 1947; 2045; 2048; 22854; 22885; 23380; 2534; 2771; 3688; 4233; 4690; 5058; 5062; 5063; 57144; 57522; 57556; 6585; 6586; 84628; 8633; 9423; 9475; 9901;
hsa00330~Arginine_and_proline_metabolism	4	0.479471	113451; 4128;	38	0.00358209	112817; 1158; 1159; 1160; 1610; 219; 26; 4843; 4846; 4942; 54498; 548596; 55748; 5625; 58510; 65263; 6611; 84735; 8659;	2	0.875414	51056;	16	0.393726	223; 224; 4846; 4942; 55748; 5832; 6611; 84735;
hsa04912~GnRH_signaling_pathway	3.2967	0.557415	196883; 5894; 778;	32.967	0.00191422	10746; 111; 112; 163688; 1839; 2185; 23236; 255189; 2767; 2778; 3709; 3710; 3845; 4323; 51806; 5330; 5578; 5579; 5601; 5605; 6300; 6654; 6714; 775; 776; 808; 810; 817; 818; 8681;	3.2967	0.730634	1432; 5595; 5604;	15.3846	0.378616	1081; 109; 111; 114; 1956; 255189; 2776; 4313; 4323; 5566; 5599; 5602; 6416; 815;
hsa04728~Dopaminergic_synapse	3.10078	0.589965	2893; 3762; 4128; 9575;	28.6822	0.00454734	111; 1386; 163688; 1812; 1815; 207; 208; 23236; 2771; 2774; 2775; 2778; 28227; 2904; 3709; 3710; 3798; 3800; 409; 50632; 51806; 5330; 5523; 5526; 5578; 5579; 5601; 6300; 6323; 7054; 775; 776; 808; 810; 817; 818; 84152;	3.10078	0.783213	1388; 1432; 208; 5526;	16.2791	0.256841	10681; 111; 1812; 1813; 1814; 2771; 2774; 2776; 2793; 2892; 2893; 2904; 3763; 5500; 5520; 5566; 5599; 5602; 6570; 815; 9575;
hsa05031~Amphetamine_addiction	2.98507	0.632374	2893; 4128;	34.3284	0.00408208	111; 1386; 163688; 1812; 23411; 2778; 2902; 2904; 2905; 2906; 51806; 5578; 5579; 6804; 7054; 775; 776; 808; 810; 814; 817; 818; 84152;	2.98507	0.768385	1388; 5534;	16.4179	0.330881	111; 116443; 1812; 2892; 2893; 2904; 2906; 5500; 5566; 6570; 815;
hsa04070~Phosphatidylinositol_signaling_system	2.04082	0.818232	4534; 9162;	33.6735	0.000877273	1040; 113026; 117283; 1606; 1607; 163688; 23236; 23262; 23533; 3632; 3633; 3705; 3707; 3709; 3710; 4952; 51447; 51763; 51806; 5288; 5291; 5295; 5297; 5330; 54928; 5578; 5579; 56623; 64768; 808; 810; 8527; 9110;	2.04082	0.913103	5294; 5728;	14.2857	0.476937	1040; 1607; 160851; 51196; 51447; 5287; 5289; 5295; 54928; 8503; 8527; 8867; 90809; 9677;
hsa04925~Aldosterone_synthesis_and_secretion	2.46914	0.730073	196883; 778;	34.5679	0.00151252	111; 112; 1386; 1585; 163688; 23236; 2767; 2778; 3709; 3710; 3991; 4881; 51806; 5330; 5578; 5579; 747; 775; 776; 808; 810; 814; 817; 818; 8911; 8912; 8913; 949;	3.7037	0.65794	1388; 1585; 8911;	12.3457	0.663655	109; 111; 114; 25865; 2776; 3164; 466; 5566; 815; 949;
hsa04014~Ras_signaling_pathway	2.20264	0.846175	2258; 3643; 4303; 5063; 5894;	29.0749	0.000146313	10125; 10156; 10235; 10928; 1435; 1436; 163688; 1942; 1943; 1969; 207; 208; 2114; 2251; 2253; 2260; 2261; 2264; 22800; 22808; 22821; 2321; 2324; 23533; 25; 255189; 25759; 27; 2902; 2904; 30814; 3082; 3479; 3551; 3845; 399694; 4301; 4804; 50487; 5058; 5062; 51378; 5154; 51806; 5228; 5291; 5295; 5578; 5579; 5601; 5605; 56924; 5880; 5900; 5908; 5923; 6654; 6789; 808; 810; 8315; 8398; 8437; 8681; 883…	4.84581	0.354716	10156; 208; 4803; 5294; 5322; 5595; 5604; 5900; 5966; 598; 7423;	20.2643	0.0107349	10125; 10681; 10928; 1436; 1944; 1950; 1956; 2246; 2250; 2254; 2263; 2277; 255189; 26281; 2793; 285; 2904; 356; 3791; 399694; 4233; 4254; 4790; 4804; 5058; 5062; 5063; 51196; 5154; 5155; 5295; 5566; 5599; 5602; 56034; 57144; 6789; 7010; 8036; 84647; 8503; 8817; 8823; 8831; 9462; 9771;
hsa00564~Glycerophospholipid_metabolism	2.10526	0.804826	9162; 9468;	38.9474	4.1695e-05	1040; 10400; 10555; 10908; 1103; 122618; 129642; 150763; 1606; 1607; 23175; 23646; 23761; 255189; 2819; 30814; 375775; 43; 50487; 5130; 54947; 55224; 56261; 56894; 56895; 64850; 64900; 79143; 79888; 81490; 8398; 8527; 85465; 8611; 8612; 8681; 9791;	4.21053	0.562392	151056; 5322; 55500; 84803;	21.0526	0.055474	10162; 1040; 10908; 1607; 160851; 23171; 23175; 23659; 253558; 255189; 375775; 5130; 54947; 56985; 57678; 8443; 84647; 8527; 9468; 9791;
hsa04144~Endocytosis	1.93798	0.911222	1173; 23096; 26056; 30011; 7043;	27.1318	0.000497732	100526767; 10093; 10552; 10564; 10565; 11059; 11267; 11311; 116986; 116988; 118813; 137492; 1436; 147179; 154; 161; 1759; 2261; 2264; 22905; 2321; 23327; 23550; 23624; 254122; 26119; 26286; 27128; 274; 2868; 2869; 2870; 30846; 3303; 3482; 3559; 3798; 3800; 409; 4914; 50807; 51510; 5371; 55738; 5590; 56288; 5662; 56904; 60682; 6455; 6714; 7040; 7454; 79643; 80223; 80230; 81873; 829; 832; 84249; 84…	4.26357	0.512649	1175; 118813; 147179; 161; 163; 3107; 408; 4193; 6455; 7852; 9727;	18.2171	0.0425922	10015; 10193; 10564; 112936; 11311; 116984; 137492; 1436; 154; 1950; 1956; 2066; 2263; 253725; 26052; 26119; 26286; 27128; 30011; 3106; 3304; 3577; 3579; 3791; 387680; 390243; 4087; 4233; 51534; 5590; 58533; 60682; 6457; 7037; 7042; 83737; 8411; 84612; 857; 858; 8729; 8853; 8976; 92421; 9265; 93661; 9372;
hsa04725~Cholinergic_synapse	1.8018	0.867248	196883; 778;	29.7297	0.00454692	1103; 111; 112; 1137; 1139; 207; 208; 23236; 23533; 2767; 2771; 2775; 3709; 3710; 3768; 3784; 3785; 3786; 3845; 43; 5291; 5295; 5330; 5578; 5579; 56479; 60482; 775; 776; 814; 817; 818; 9132;	3.6036	0.679739	208; 5294; 5595; 5604;	17.1171	0.211261	10681; 109; 111; 1128; 114; 2534; 2771; 2776; 2793; 3717; 3759; 3763; 3784; 5295; 5566; 56479; 815; 8503; 8973;
hsa04020~Calcium_signaling_pathway	2.23464	0.8195	196883; 5153; 5256; 778;	30.1676	0.000266476	113026; 1139; 135; 154; 163688; 1812; 2185; 23236; 2767; 2769; 2774; 2778; 2902; 2905; 2906; 3274; 3356; 3362; 3707; 3709; 3710; 3973; 4843; 4846; 4923; 5021; 5023; 5026; 5136; 51806; 5330; 553; 5578; 5579; 623; 624; 6261; 6865; 6869; 7419; 775; 776; 808; 810; 814; 817; 818; 887; 8911; 8912; 8913; 9127; 91807; 952;	2.23464	0.937721	487; 5534; 6870; 8911;	20.1117	0.023888	10105; 109; 1128; 114; 147; 154; 1812; 1910; 1956; 2066; 2774; 2776; 2906; 2925; 3357; 3358; 3361; 3362; 3973; 4846; 488; 5023; 51196; 5136; 5137; 5255; 552; 5566; 5737; 6261; 6786; 6869; 777; 815; 886; 952;
hsa00410~beta-Alanine_metabolism	3.22581	0.633228	220;	29.0323	0.116022	18; 1962; 219; 222; 34; 54498; 55748; 6611; 84735;	3.22581	0.729173	51733;	35.4839	0.00898288	1807; 223; 224; 23417; 2571; 26275; 3030; 34; 55748; 6611; 84735;
hsa04080~Neuroactive_ligand-receptor_interaction	2.52708	0.776203	10161; 10886; 2893; 3062; 5618; 799; 84539;	22.3827	0.0307978	10316; 1137; 1139; 1268; 1269; 134; 135; 1394; 140; 1443; 151; 154; 165829; 1812; 1815; 187; 1903; 2150; 2563; 2688; 2689; 2832; 2847; 286530; 2901; 2902; 2904; 2905; 2906; 2912; 2914; 2916; 3274; 3352; 3354; 3355; 3356; 3362; 3973; 4923; 5021; 5023; 5026; 5028; 5031; 553; 5540; 56288; 5745; 623; 624; 64106; 6754; 6755; 6865; 6869; 728; 7442; 8698; 887; 9127; 9248;	3.61011	0.714973	2741; 3351; 3354; 4987; 5646; 5732; 5739; 6870; 728; 9287;	22.0217	0.000708136	10161; 10203; 1081; 10888; 1128; 116443; 1268; 134; 147; 150; 154; 165829; 1812; 1813; 1814; 1903; 1910; 23566; 2554; 2566; 2690; 2692; 2743; 2831; 2834; 2862; 2892; 2893; 2897; 2904; 2906; 2912; 2925; 3001; 319100; 3350; 3355; 3357; 3358; 3361; 3362; 3952; 3953; 3973; 4142; 4887; 4889; 4985; 4986; 5023; 552; 5618; 5737; 6753; 6869; 706; 7067; 719; 84539; 886; 8973;
hsa00250~Alanine,_aspartate_and_glutamate_metabolism	2.85714	0.67648	2673;	17.1429	0.558377	18; 189; 2746; 2875; 8659; 9945;	8.57143	0.193263	27165; 2744; 57494;	34.2857	0.00805601	158; 159; 189; 2346; 2571; 2673; 2746; 2752; 440; 56954; 7915; 9945;
hsa03450~Non-homologous_end-joining	NA	NA	0	15.3846	0.662436	2547; 5591;	30.7692	0.00397821	10111; 1791; 27434; 7520;	23.0769	0.299367	3981; 4361; 79840;
hsa05169~Epstein-Barr_virus_infection	2	0.877974	3127; 3316; 5431; 956;	17	0.525067	10014; 10454; 1386; 2033; 207; 208; 22938; 23533; 26993; 27044; 3113; 3123; 3303; 3315; 3551; 3587; 387332; 5291; 5295; 5435; 5439; 55703; 55718; 5601; 5707; 5717; 5757; 5971; 6300; 6885; 7186; 7874; 952; 9612;	8.5	0.00651946	1432; 1459; 208; 2961; 3107; 3123; 3718; 4193; 51728; 5294; 5435; 548644; 5700; 5718; 7531; 7979; 9861;	16	0.223799	1017; 1027; 10622; 2033; 23586; 2959; 3066; 3106; 3113; 3115; 3304; 4790; 51082; 5295; 5431; 5566; 5599; 5602; 5707; 5717; 5925; 6416; 7187; 7514; 7979; 8503; 9451; 9519; 952; 956; 958; 983;
hsa04310~Wnt_signaling_pathway	2.12766	0.824934	23500; 27130; 6907;	27.6596	0.00603956	10297; 11197; 1454; 1487; 2033; 22943; 23236; 23291; 2535; 27123; 4041; 4772; 4776; 50964; 51176; 5330; 54361; 5467; 5578; 5579; 5601; 56998; 57216; 5880; 6885; 7473; 7481; 7482; 7483; 7484; 79718; 8061; 817; 818; 8312; 8313; 85409; 894; 90665;	5.67376	0.246514	1454; 1459; 27101; 5534; 7472; 8324; 8326; 8607;	14.1844	0.468732	11197; 144165; 1499; 166336; 2033; 2239; 23500; 324; 5566; 5599; 5602; 5663; 59343; 595; 6423; 6424; 7474; 815; 8945; 9475;
hsa04750~Inflammatory_mediator_regulation_of_TRP_channels	2.04082	0.818232	196883; 3554;	38.7755	3.57215e-05	111; 112; 163688; 2150; 23236; 23533; 239; 255189; 2778; 3356; 3479; 3709; 3710; 41; 4914; 51393; 51806; 5291; 5295; 5330; 55515; 5578; 5579; 5601; 59341; 623; 624; 6300; 6714; 7442; 79054; 808; 810; 817; 818; 8398; 8681; 9311;	5.10204	0.394511	1432; 162514; 4803; 5294; 5732;	15.3061	0.378354	109; 111; 114; 255189; 2776; 3357; 3358; 5295; 5500; 5566; 5599; 5602; 815; 8503; 8989;
hsa04916~Melanogenesis	2	0.826706	196883; 5894;	30	0.0059414	111; 112; 163688; 1906; 2033; 23236; 2535; 2771; 2775; 2778; 3845; 4286; 434; 51176; 51806; 5330; 54361; 5443; 5578; 5579; 5605; 7473; 7481; 7482; 7483; 7484; 808; 810; 817; 818;	5	0.410438	5595; 5604; 7472; 8324; 8326;	16	0.314047	109; 111; 114; 1499; 1638; 1906; 1910; 2033; 2771; 2776; 4254; 4286; 5566; 7306; 7474; 815;
hsa03460~Fanconi_anemia_pathway	1.88679	0.816111	57599;	26.4151	0.0985349	116028; 2175; 2176; 2189; 353497; 5429; 55215; 5888; 7156; 79008; 80198; 84464; 8940; 9894;	13.2075	0.00975159	5395; 5429; 55215; 6117; 80010; 8940; 9894;	22.6415	0.0836564	2072; 2175; 29089; 4292; 57599; 5889; 5980; 6118; 641; 675; 7156; 83990;
hsa04071~Sphingolipid_signaling_pathway	0.833333	0.977634	5894;	29.1667	0.00456716	10558; 123099; 134; 140; 1509; 1903; 204219; 207; 208; 23236; 23533; 253782; 2771; 28227; 3845; 4846; 5170; 5291; 5295; 5330; 5523; 5526; 5578; 5579; 5590; 5601; 5605; 5880; 624; 6300; 637; 7186; 8698; 91012; 9517;	6.66667	0.140989	1432; 208; 5294; 5526; 5595; 5604; 5728; 79603;	17.5	0.173638	134; 1509; 166929; 1903; 204219; 2206; 2534; 2771; 2776; 427; 4790; 4846; 4985; 5295; 5520; 5590; 5599; 5602; 8439; 8503; 9475;
hsa04530~Tight_junction	1.44928	0.932607	357; 7525;	27.5362	0.00706096	100506658; 10207; 1364; 137075; 149461; 1495; 2017; 2035; 207; 208; 22800; 22808; 23562; 260425; 27134; 2771; 3845; 3993; 3996; 4301; 4624; 50848; 5578; 5579; 5590; 56288; 57619; 57644; 58498; 60412; 6709; 6714; 7122; 81; 8189; 84552; 9218; 93643;	7.24638	0.0734606	100506658; 1459; 2035; 2036; 208; 3996; 4624; 5728; 60; 8189;	16.6667	0.214618	10398; 137075; 149461; 1495; 1499; 150084; 23562; 2771; 357; 4627; 5010; 5520; 5590; 64398; 7525; 83700; 84612; 8573; 8735; 8777; 88; 9071; 9076;
hsa04015~Rap1_signaling_pathway	2.8436	0.662994	11069; 196883; 2258; 3643; 57568; 5894;	33.1754	2.7238e-06	10235; 10411; 111; 112; 1268; 135; 1435; 1436; 1500; 163688; 1942; 1943; 1969; 207; 208; 2251; 2253; 2260; 2261; 2264; 22808; 23094; 2321; 23236; 2324; 23533; 260425; 2771; 2775; 2778; 2889; 2902; 2904; 3082; 3479; 3690; 3845; 4301; 4804; 5028; 51378; 5154; 51806; 5228; 5291; 5295; 5330; 54518; 5578; 5579; 5590; 5605; 56288; 57121; 5880; 5900; 5908; 6300; 6494; 6714; 673; 7057; 808; 810; 83660; 8…	6.16114	0.115342	1432; 208; 4803; 5294; 5595; 5604; 5900; 5909; 60; 7057; 7423; 8631; 999;	19.9052	0.0180348	109; 111; 114; 1268; 1436; 1499; 1500; 1813; 1944; 1950; 1956; 2246; 2250; 2254; 2263; 2277; 23566; 2533; 25865; 26281; 2771; 2776; 285; 2904; 3688; 3791; 4233; 4254; 4804; 51196; 5154; 5155; 5295; 5590; 56034; 57121; 7010; 84612; 8503; 8817; 8823; 9771;
hsa04611~Platelet_activation	3.07692	0.595889	196883; 2977; 2983; 3673;	27.6923	0.00797079	10125; 10235; 111; 112; 1277; 1289; 1301; 207; 208; 23236; 23533; 255189; 2771; 2778; 2812; 2815; 3690; 3709; 3710; 4846; 5023; 5028; 5291; 5295; 5330; 54518; 5590; 5593; 5742; 5908; 6300; 6714; 7450; 83660; 8681; 91807;	6.92308	0.105459	1289; 1432; 208; 2212; 5294; 5595; 5739; 60; 7450;	20.7692	0.0338978	10125; 109; 111; 114; 1278; 1280; 1290; 1301; 2534; 255189; 2771; 2776; 2814; 2815; 3688; 4846; 5023; 5295; 5500; 5566; 5590; 5593; 6786; 6916; 695; 8503; 9475;
hsa04919~Thyroid_hormone_signaling_pathway	3.38983	0.521609	10499; 5894; 6567; 9968;	33.0508	0.00042806	113026; 116931; 1734; 2033; 207; 208; 23236; 23533; 2475; 2648; 3690; 3845; 4624; 478; 482; 4851; 4854; 5170; 5214; 5291; 5295; 5330; 54361; 5578; 5579; 5605; 6009; 6256; 6513; 6548; 6714; 7249; 8202; 90390; 9442; 9611; 9862; 9882; 9969;	8.47458	0.0327392	208; 3091; 4193; 4624; 477; 4855; 5294; 5595; 5604; 60;	16.9492	0.214798	1499; 1827; 2033; 2475; 3066; 480; 4851; 488; 51196; 5295; 5469; 5566; 595; 6258; 6772; 7067; 8503; 90390; 9282; 9440;
hsa05214~Glioma	3.07692	0.61636	369; 5894;	36.9231	0.00156918	163688; 1869; 1870; 207; 208; 23533; 2475; 25759; 3479; 3845; 399694; 5154; 51806; 5291; 5295; 5578; 5579; 5605; 6654; 673; 808; 810; 817; 818;	9.23077	0.0642124	208; 4193; 5294; 5595; 5604; 5728;	20	0.136963	1871; 1950; 1956; 2475; 399694; 5154; 5155; 5295; 5925; 595; 7039; 815; 8503;
hsa04060~Cytokine-cytokine_receptor_interaction	4.15094	0.234208	1896; 2833; 3554; 3627; 5618; 7043; 8600; 8740; 8743; 92; 9547;	16.2264	0.633044	10563; 10913; 1435; 1436; 1437; 1438; 1439; 1524; 2321; 2322; 2324; 2688; 2689; 27190; 282618; 3082; 3559; 3563; 3569; 3587; 3600; 4352; 4804; 50615; 5154; 53833; 57007; 58191; 6356; 6358; 6367; 64109; 64806; 655; 657; 659; 7040; 7133; 7850; 84957; 8718; 8797; 8809;	4.15094	0.547205	355; 3552; 3604; 55504; 60401; 6356; 6373; 7423; 7852; 80301; 944;	20.7547	0.00376643	10344; 10673; 1436; 1439; 1896; 1950; 1956; 2277; 2690; 27242; 2829; 3439; 3455; 3456; 356; 3565; 3567; 3568; 3577; 3579; 3593; 3627; 3791; 3952; 3953; 3977; 4233; 4254; 4283; 4804; 4982; 5154; 5155; 5196; 56034; 5618; 56477; 608; 6346; 6348; 655; 657; 6846; 7042; 729230; 7850; 8740; 8795; 8807; 8995; 92; 939; 958; 970; 9966;
hsa00230~Purine_metabolism	7.95455	0.00237604	196883; 221823; 2977; 2983; 2986; 3251; 5150; 5153; 5431; 5631; 5634; 646625; 84618; 956;	15.3409	0.717619	10714; 111; 112; 124583; 203; 204; 22978; 26289; 2766; 2987; 3000; 4832; 4881; 50940; 5136; 5147; 5152; 5158; 5198; 5435; 5439; 5558; 55703; 55718; 55821; 56953; 87178;	7.38636	0.0406495	10201; 158067; 203; 25885; 51251; 5141; 5145; 5148; 51728; 5198; 5426; 5435; 548644;	25.5682	0.000246763	10606; 10622; 109; 111; 114; 122481; 158; 159; 204; 221264; 221823; 270; 2766; 29922; 3000; 471; 4830; 51082; 5136; 5137; 5146; 5147; 5150; 5151; 5236; 5315; 53343; 5422; 5431; 5558; 55811; 5631; 5634; 56655; 56985; 57804; 64425; 7498; 84172; 84284; 8654; 87178; 9060; 9061; 956;
hsa05202~Transcriptional_misregulation_in_cancer	6.70391	0.0157056	1051; 3206; 4094; 4300; 54738; 5546; 5747; 5914; 7030; 7102; 8013; 8842;	17.8771	0.422467	1436; 1437; 171558; 1991; 2119; 2313; 2321; 2322; 2521; 3479; 3569; 3728; 4298; 4804; 4914; 5154; 5328; 5371; 5468; 6256; 7113; 7404; 7468; 7850; 79058; 8148; 8351; 84444; 8464; 894; 942; 9611;	7.26257	0.0451483	1649; 2005; 26471; 3021; 4193; 51274; 5966; 598; 64332; 7404; 84444; 85414; 8938;	24.581	0.000581286	1025; 1027; 1436; 1668; 2115; 2130; 2209; 2892; 3020; 3066; 3248; 3398; 4086; 4094; 4233; 4297; 4298; 4299; 4314; 466; 472; 4790; 4804; 5077; 5081; 51513; 5154; 5327; 6258; 64083; 6495; 6756; 6935; 7490; 7704; 7850; 8013; 8290; 8464; 862; 905; 942; 958; 9915;
hsa04210~Apoptosis	4.70588	0.2947	331; 3554; 8743; 9131;	17.6471	0.487689	1439; 1677; 207; 208; 23533; 3551; 3563; 4914; 5291; 5295; 637; 7186; 79444; 841; 8797;	11.7647	0.00466052	1676; 208; 355; 3552; 4803; 5294; 5534; 598; 824; 841;	17.6471	0.214618	1439; 317; 329; 356; 4615; 472; 4790; 5295; 5566; 5573; 5577; 843; 8503; 8795; 9131;
hsa04380~Osteoclast_differentiation	6.10687	0.0663585	140885; 2355; 29760; 3554; 50508; 7006; 799; 8600;	20.6107	0.206321	10379; 10454; 11006; 126014; 1435; 1436; 207; 208; 2214; 23533; 3551; 3690; 4286; 4689; 4772; 5291; 5295; 5468; 5601; 5971; 6300; 6885; 7040; 7186; 8061; 814; 8878;	12.2137	0.000272003	11025; 1432; 1535; 208; 2212; 23547; 3552; 4689; 5294; 54; 5534; 5595; 5604; 79168; 8878; 9021;	15.2672	0.352655	10326; 1436; 1513; 1540; 2209; 2534; 27035; 3455; 3456; 4286; 4790; 4982; 5295; 55423; 5599; 5602; 6772; 695; 7042; 8503;
hsa04722~Neurotrophin_signaling_pathway	5	0.19407	27330; 3667; 57498; 5894; 6197; 9500;	28.3333	0.00735717	10019; 10603; 163688; 207; 208; 23533; 25; 25759; 25970; 2889; 3551; 3845; 399694; 4804; 4908; 4914; 5170; 51806; 5291; 5295; 5601; 5605; 5664; 5908; 6196; 6300; 6654; 673; 7161; 808; 810; 814; 817; 818;	5.83333	0.245831	1432; 208; 4803; 5294; 5595; 5604; 7531;	15.8333	0.306632	10603; 10818; 2309; 356; 399694; 4790; 4804; 4908; 4909; 4916; 5295; 5599; 5602; 5607; 5663; 57498; 6197; 815; 8503;
hsa04068~FoxO_signaling_pathway	6.71642	0.0333496	1030; 3643; 3667; 369; 4303; 5894; 5934; 7043; 8743;	28.3582	0.00476156	10110; 10365; 10733; 10769; 114907; 116986; 1263; 1454; 2033; 207; 208; 23411; 23533; 23678; 3276; 3479; 3551; 3569; 3845; 5170; 5291; 5295; 5562; 5563; 5601; 5605; 5896; 6300; 6648; 6654; 673; 6789; 7040; 7874; 8660; 8698; 894; 9455;	6.71642	0.119831	1263; 1432; 1454; 208; 4193; 5294; 5595; 5604; 5728;	17.1642	0.180744	1017; 1027; 1950; 1956; 2033; 2309; 356; 4087; 472; 5295; 53632; 5562; 5599; 5602; 5896; 595; 6446; 6789; 7042; 8503; 9133; 9455; 9456;
hsa04921~Oxytocin_signaling_pathway	5.06329	0.142076	10369; 196883; 2977; 2983; 3762; 55799; 5894; 778;	29.7468	0.000819902	111; 112; 163688; 23236; 23533; 255189; 2771; 2775; 2778; 29904; 3709; 3710; 3768; 3845; 4772; 4776; 4846; 4881; 5021; 51806; 5291; 5295; 5330; 54776; 5562; 5563; 5578; 5579; 5605; 6261; 6714; 7226; 775; 776; 781; 784; 786; 808; 810; 814; 817; 818; 8681; 91807; 9254; 93589; 952;	5.6962	0.225661	10645; 5020; 5294; 54776; 5534; 5595; 5604; 5997; 60;	17.7215	0.121113	10398; 109; 111; 114; 1827; 1956; 255189; 2771; 2776; 3759; 3763; 4660; 4846; 5295; 53632; 5500; 5562; 5566; 5607; 5743; 595; 6261; 7226; 781; 815; 8503; 9475; 952;
hsa05211~Renal_cell_carcinoma	6.06061	0.169716	369; 5063; 5894; 7043;	33.3333	0.00647808	112398; 2033; 2034; 207; 208; 23533; 2889; 3082; 3845; 405; 5058; 5062; 5291; 5295; 54583; 5605; 56924; 5908; 6513; 6654; 673; 7040;	7.57576	0.15419	208; 3091; 5294; 5595; 5604;	21.2121	0.0933348	112399; 2033; 4233; 5058; 5062; 5063; 5155; 5295; 57144; 6921; 7039; 7042; 8503; 9915;
hsa05205~Proteoglycans_in_cancer	4.4335	0.209274	10855; 3316; 3481; 3673; 3678; 369; 5747; 5894; 7097;	26.601	0.00289453	117581; 1514; 1839; 2017; 207; 208; 2260; 22800; 22808; 2317; 2318; 23533; 23624; 2475; 2535; 2817; 3082; 3339; 3479; 3690; 3709; 3710; 3845; 4478; 5058; 5170; 5291; 5295; 5328; 54361; 54776; 5578; 5579; 5605; 5962; 6300; 6382; 6548; 6654; 6714; 673; 7023; 7040; 7057; 7448; 7473; 7481; 7482; 7483; 7484; 817; 818; 859; 868;	8.37438	0.00744243	1432; 208; 3091; 355; 4193; 5294; 54776; 5595; 5604; 5727; 60; 6383; 7023; 7057; 7472; 8324; 8326;	17.2414	0.117565	10818; 10855; 1499; 1956; 1975; 2066; 2335; 2475; 27250; 286; 356; 3593; 3688; 3791; 4087; 4233; 4313; 4478; 4660; 5058; 51196; 5295; 5329; 5500; 5566; 595; 6385; 7042; 7474; 815; 8503; 857; 858; 8826; 9475;
hsa04514~Cell_adhesion_molecules_(CAMs)	4.92958	0.177708	1001; 1013; 1272; 22854; 3127; 80380; 84628;	22.5352	0.0912851	100506658; 1013; 1364; 137075; 1462; 149461; 214; 23114; 23562; 257194; 3113; 3123; 3385; 3676; 4099; 4756; 50848; 57502; 5792; 5817; 6382; 6614; 6900; 7122; 80381; 8174; 90952; 914; 920; 923; 925; 942;	9.15493	0.0094702	100506658; 201633; 3107; 3123; 3897; 4099; 5133; 5819; 6383; 7412; 923; 94030; 999;	23.2394	0.00547178	1001; 1013; 10666; 1272; 137075; 1493; 149461; 22854; 23114; 23562; 257194; 29126; 29851; 3106; 3113; 3115; 3680; 3688; 5010; 57502; 5788; 5792; 6385; 79679; 80380; 80381; 83700; 84628; 9071; 9076; 925; 942; 958;
hsa01100~Metabolic_pathways	3.73984	0.152647	10007; 10026; 10682; 10855; 10873; 11320; 113451; 139596; 1593; 1629; 220; 221823; 22934; 2632; 2645; 2673; 2710; 2720; 3028; 3251; 4128; 4534; 4548; 4712; 50814; 51166; 5160; 5230; 5277; 5431; 54539; 54658; 5631; 5634; 60490; 6296; 64131; 646625; 6482; 6652; 79868; 80146; 84618; 8803; 9162; 9468;	22.9268	2.95857e-06	10007; 10157; 10312; 10331; 1040; 10400; 10555; 10558; 1056; 1066; 10678; 10714; 10841; 10905; 10941; 10965; 10993; 10998; 11041; 112817; 11285; 113026; 11343; 1158; 1159; 1160; 121278; 122618; 123099; 123688; 125061; 125965; 127; 128869; 129642; 131669; 132158; 133686; 1339; 1355; 1371; 138050; 144193; 150763; 1543; 1544; 1557; 1558; 1584; 1585; 1606; 1607; 1610; 1621; 1650; 1717; 1718; 1723; 17…	5.52846	0.0137137	10201; 10632; 10654; 10728; 10998; 11227; 11282; 128869; 1327; 1371; 151056; 1543; 158067; 1585; 1757; 191; 203; 2194; 23205; 23483; 25885; 26301; 2639; 27165; 2720; 2744; 28999; 29929; 30815; 3948; 441531; 4597; 4713; 498; 50614; 51056; 51251; 51728; 51733; 5198; 5223; 529; 5322; 5373; 5426; 5435; 548644; 54965; 55278; 55500; 55808; 56267; 57016; 57494; 587; 6185; 64087; 7083; 79603; 80347; 8188…	18.4553	1.57733e-05	10; 10005; 10020; 10026; 10157; 10317; 10331; 1040; 10402; 1056; 10606; 10622; 1066; 10690; 10855; 10905; 10941; 11019; 113675; 121278; 122481; 124454; 127124; 129607; 134147; 151531; 1555; 1571; 158; 1581; 1584; 1588; 159; 1592; 1595; 1607; 160851; 1629; 1638; 166929; 168391; 1723; 1738; 178; 1807; 189; 204; 204219; 2132; 2137; 216; 2180; 2181; 221264; 221823; 2222; 223; 224; 22856; 22929; 22934…
hsa04510~Focal_adhesion	4.34783	0.224452	1286; 1288; 331; 3672; 3673; 3678; 5063; 5747; 5894;	28.0193	0.000758975	10319; 1277; 1289; 1291; 1301; 1311; 1793; 207; 208; 2317; 2318; 2321; 2324; 23533; 25759; 2889; 29780; 3082; 3479; 3676; 3690; 3691; 3909; 3910; 3913; 3914; 399694; 5058; 5062; 5154; 5170; 5228; 5291; 5295; 54776; 5578; 5579; 5601; 56924; 58498; 5880; 5908; 5923; 63923; 6654; 6714; 673; 7057; 7143; 7448; 7450; 7791; 81; 83660; 859; 894; 91807; 9564;	6.76329	0.0609237	1289; 208; 5294; 54776; 5595; 5604; 5728; 60; 63923; 7057; 7060; 7423; 7450; 824;	22.2222	0.00256673	10398; 1278; 1280; 1286; 1288; 1290; 1301; 1499; 1950; 1956; 2277; 22801; 2335; 2534; 256076; 284217; 329; 3672; 3680; 3688; 3694; 3791; 3909; 3910; 3915; 3918; 399694; 4233; 4660; 5058; 5062; 5063; 5154; 5155; 5295; 5500; 5599; 5602; 56034; 57144; 595; 8503; 857; 858; 88; 9475;
hsa04010~MAPK_signaling_pathway	3.52941	0.427511	10369; 2258; 27330; 3554; 55799; 5894; 6197; 7043; 778;	29.8039	2.44746e-05	10125; 10235; 10454; 10746; 11184; 1386; 1843; 1845; 1849; 1850; 207; 208; 2251; 2253; 2260; 2261; 2264; 22800; 22808; 23162; 2317; 2318; 23542; 255189; 2872; 3303; 3315; 3551; 3845; 409; 4296; 4772; 4908; 4914; 5058; 5062; 51347; 5154; 5536; 5578; 5579; 5601; 5605; 5871; 5880; 5908; 5923; 5971; 6196; 6300; 6654; 673; 6789; 6885; 7040; 7186; 775; 776; 7786; 781; 784; 7850; 786; 7867; 8550; 8681; …	5.4902	0.191037	1432; 1649; 1846; 2005; 208; 355; 3552; 3925; 408; 4803; 5534; 5595; 5604; 8911;	16.0784	0.182304	10125; 1326; 1844; 1950; 1956; 2246; 2250; 2254; 2263; 255189; 26281; 3164; 3304; 356; 4790; 4908; 4909; 5058; 5062; 51347; 5154; 5155; 5566; 5599; 5602; 5607; 5778; 5801; 6197; 6416; 6789; 7042; 777; 781; 7850; 7867; 8491; 8550; 8817; 8823; 9344;
hsa04150~mTOR_signaling_pathway	5	0.307526	27330; 3667; 6197;	33.3333	0.00915349	207; 208; 23533; 2475; 3479; 3551; 5170; 5291; 5295; 5562; 5563; 5578; 5579; 57521; 6009; 6196; 64223; 673; 7249; 81617;	8.33333	0.117946	208; 3091; 5294; 5595; 5728;	20	0.148811	10325; 1975; 1978; 2475; 253260; 5295; 54541; 5562; 6197; 81617; 8503; 9470;
hsa05230~Central_carbon_metabolism_in_cancer	4.47761	0.36687	2645; 5160; 5894;	29.8507	0.0226868	207; 208; 2260; 2261; 2322; 23533; 2475; 2645; 3101; 3845; 4914; 51548; 5214; 5291; 5295; 5605; 6510; 6513; 8140; 9123;	14.9254	0.00096117	208; 27165; 2744; 3091; 441531; 5223; 5294; 5595; 5604; 5728;	19.403	0.157406	1956; 2263; 2475; 3417; 3939; 4233; 4916; 5160; 5161; 5295; 5315; 6514; 8503;
hsa04024~cAMP_signaling_pathway	4.0201	0.308395	10021; 11069; 196883; 2737; 2893; 5465; 5894; 778;	26.6332	0.00307887	10411; 111; 112; 1258; 1261; 134; 135; 154; 163688; 1812; 2033; 207; 208; 22800; 23533; 2771; 2778; 2902; 2904; 2905; 2906; 3352; 3354; 3355; 3362; 3991; 4301; 4772; 478; 482; 4881; 5021; 5058; 51806; 5291; 5295; 5601; 5605; 5880; 5908; 610; 6548; 673; 6755; 7137; 775; 776; 808; 810; 814; 817; 818; 84152;	5.02513	0.326033	208; 3351; 3354; 477; 5141; 5294; 5595; 5604; 5727; 5732;	18.0905	0.0731896	10398; 109; 111; 1128; 114; 116443; 1258; 1260; 134; 154; 1812; 1813; 2033; 2771; 2892; 2893; 2904; 2906; 3350; 3355; 3362; 4790; 480; 488; 5058; 51196; 5295; 5500; 5566; 55811; 5599; 5602; 64399; 815; 8503; 9475;
hsa05200~Pathways_in_cancer	3.77834	0.291843	10161; 1030; 1286; 1288; 196883; 2258; 2737; 331; 367; 3673; 369; 5747; 5894; 5914; 7043;	24.4332	0.00101935	10125; 10235; 10297; 10319; 10928; 111; 112; 112398; 1164; 1436; 1438; 1487; 1495; 1613; 1869; 1870; 2033; 2034; 207; 208; 2251; 2253; 2260; 2261; 2322; 23236; 23533; 23624; 2475; 25; 2535; 27148; 2767; 2771; 2778; 3082; 3479; 3551; 3569; 3728; 3845; 3909; 3910; 3913; 3914; 405; 4286; 4436; 4437; 4843; 4914; 51176; 5154; 51684; 5228; 5291; 5295; 5330; 5371; 54361; 54583; 5467; 5468; 5578; 5579; 5…	4.78589	0.307977	208; 3091; 355; 4193; 5294; 5595; 5604; 5727; 5728; 5732; 5900; 598; 7423; 7472; 7852; 8324; 8326; 841; 999;	20.9068	0.000372045	10125; 10161; 1017; 1027; 10681; 109; 10928; 111; 112399; 114; 1286; 1288; 1436; 1495; 1499; 1630; 1871; 1910; 1950; 1956; 2033; 2246; 2250; 2254; 2263; 2277; 2335; 23566; 2475; 26281; 2771; 2776; 2793; 284217; 3066; 324; 329; 3320; 3326; 356; 3688; 3909; 3910; 3915; 3918; 4087; 4233; 4254; 4286; 4292; 4312; 4313; 4790; 5154; 5155; 5295; 5566; 5599; 5602; 57121; 5743; 5915; 5925; 595; 6258; 64399…
hsa04151~PI3K-Akt_signaling_pathway	4.05797	0.220936	10161; 1286; 1288; 2258; 3643; 3667; 3672; 3673; 3678; 5618; 5747; 5894; 5934; 7097;	21.7391	0.0316642	10110; 10319; 117145; 1277; 1289; 1291; 1301; 1311; 1386; 1435; 1436; 1443; 1942; 1943; 1969; 207; 208; 2251; 2253; 2260; 2261; 2264; 2321; 23239; 2324; 23533; 23678; 2475; 2688; 2689; 28227; 29941; 3082; 3479; 3551; 3559; 3563; 3569; 3676; 3690; 3691; 3845; 3909; 3910; 3913; 3914; 4804; 4846; 51378; 5154; 5170; 5228; 5291; 5295; 5523; 5526; 5562; 5563; 5578; 5585; 5586; 5605; 57121; 57521; 6009;…	5.50725	0.143897	1289; 1388; 208; 3718; 4193; 4803; 5294; 5526; 5585; 5595; 5604; 5728; 598; 63923; 7057; 7060; 7423; 7450; 7531;	22.029	0.000169469	10161; 1017; 1027; 10681; 1128; 1278; 1280; 1286; 1288; 1290; 1301; 1436; 1944; 1950; 1956; 1975; 1978; 2246; 2250; 2254; 2263; 2277; 22801; 2309; 2335; 23566; 2475; 256076; 26281; 2690; 2793; 284217; 285; 3164; 3320; 3326; 3439; 3455; 3456; 356; 3565; 3672; 3680; 3688; 3694; 3717; 3791; 3909; 3910; 3915; 3918; 4170; 4233; 4254; 4602; 4790; 4804; 4846; 5154; 5155; 5295; 54541; 5520; 5562; 5585; 5…
hsa05231~Choline_metabolism_in_cancer	4.9505	0.229296	126969; 5894; 6581; 9162; 9468;	31.6832	0.00232116	1606; 1607; 207; 208; 23533; 2475; 255189; 3845; 5130; 5154; 5170; 5291; 5295; 5578; 5579; 5601; 5605; 56261; 57153; 5880; 5900; 6009; 60482; 6580; 6583; 6654; 7249; 7454; 8527; 8611; 8612; 8681;	5.94059	0.256731	208; 3091; 5294; 5595; 5604; 5900;	23.7624	0.012989	10810; 126969; 1607; 160851; 1950; 1956; 1978; 2475; 255189; 5130; 5154; 5155; 5295; 5599; 5602; 56034; 57153; 6580; 6582; 8503; 8527; 8936; 8976; 9468;

## Sheet: Additional file 3H
Additional file 3H: KEGG pathway enrichments of common cllDMGs between IGHV mutated and IGHV unmutated prognostic groups from PBMC comparison.
	Hypermethylated			Hypomethylated
KEGG pathways	percentage of genes involved	Pvalue	Genes (Entrez:uid)	percentage of genes involved	Pvalue	Genes (Entrez:uid)
hsa04080~Neuroactive_ligand-receptor_interaction	18.4116	1.29941e-12	10888; 1128; 1129; 116443; 117; 1395; 146; 147; 150; 152; 155; 1813; 185; 1901; 1910; 2642; 2690; 2693; 2741; 2743; 2831; 2834; 2892; 2897; 3350; 3351; 3358; 3363; 3953; 4543; 4544; 4829; 4886; 4887; 4889; 4986; 4988; 5029; 51289; 53637; 552; 55879; 5646; 5729; 5733; 5737; 6751; 6870; 6915; 7253; 7433;	11.1913	0.880489	10886; 1134; 1139; 1144; 122042; 1269; 135; 140; 187; 1909; 2149; 2492; 2550; 2742; 2832; 2847; 2890; 2901; 2914; 2918; 3269; 3274; 3356; 339403; 57105; 5724; 59350; 6344; 7068; 799; 8698;
hsa04950~Maturity_onset_diabetes_of_the_young	42.3077	1.11416e-06	3110; 3170; 3171; 3175; 3651; 389692; 4760; 4821; 4825; 50674; 5080;	3.84615	0.968905	3087;
hsa05030~Cocaine_addiction	16.3265	0.00683642	116443; 1813; 4790; 5568; 627; 6531; 6571; 90993;	16.3265	0.380716	1385; 1386; 1644; 1742; 2778; 64764; 8787; 9586;
hsa05032~Morphine_addiction	14.2857	0.00191394	109; 114; 140679; 156; 2793; 3760; 4988; 5137; 5138; 5143; 5568; 5582; 55879;	14.2857	0.489374	115; 157; 2550; 27115; 2775; 2778; 2868; 2869; 2870; 50940; 5140; 5578; 5579;
hsa02010~ABC_transporters	NA	NA	0	34.0909	0.00358265	10257; 10349; 1244; 23456; 23457; 24; 26154; 340273; 368; 5244; 5825; 6833; 94160; 9429; 9619;
hsa04672~Intestinal_immune_network_for_IgA_production	NA	NA	0	31.9149	0.00590572	10673; 115650; 23308; 23495; 3108; 3111; 3122; 3558; 3569; 3586; 3600; 7040; 7852; 940; 941;
hsa04630~Jak-STAT_signaling_pathway	2.53165	0.962714	1154; 2690; 3953; 595;	23.4177	0.00337291	10000; 116379; 1387; 1441; 163702; 23533; 2885; 29949; 316; 3454; 3459; 3460; 3558; 3559; 3560; 3566; 3569; 3586; 3587; 3588; 3600; 3716; 3976; 50615; 5291; 53832; 5771; 5777; 5781; 5894; 596; 6654; 6774; 6778; 7297; 8027; 894;
hsa05152~Tuberculosis	2.25989	0.981076	3689; 4790; 5602; 7132;	28.2486	1.57765e-05	10000; 1378; 1385; 1387; 2213; 23365; 23545; 245972; 30835; 3108; 3111; 3122; 3459; 3460; 3569; 3586; 3587; 3588; 3656; 3684; 3687; 3716; 387; 4046; 4261; 4802; 51606; 51806; 527; 535; 54205; 5530; 5532; 5533; 5594; 5603; 5894; 596; 637; 64127; 6714; 6850; 7040; 7189; 817; 820; 842; 8844; 9114; 972;
hsa00562~Inositol_phosphate_metabolism	1.40845	0.974555	23396;	28.169	0.00532723	200576; 23007; 23236; 3632; 3633; 3635; 3705; 3707; 4952; 5286; 5288; 5291; 5297; 5336; 64419; 8395; 8871; 8897; 8898; 9110;
hsa04120~Ubiquitin_mediated_proteolysis	2.18978	0.972344	10054; 10075; 4281;	27.0073	0.000392052	11060; 1642; 1643; 23221; 23291; 23327; 23624; 26259; 3093; 326; 4734; 5071; 51366; 51434; 54926; 55284; 55294; 57448; 63893; 64326; 6477; 7189; 7322; 7323; 7324; 7325; 7326; 7332; 7334; 8065; 8452; 867; 868; 9320; 9616; 9690; 996;
hsa04141~Protein_processing_in_endoplasmic_reticulum	2.95858	0.936903	10134; 3320; 5602; 6184; 823;	23.0769	0.00331105	10130; 10484; 10970; 11231; 1603; 201595; 2081; 22926; 23645; 3301; 3312; 4121; 4217; 440275; 4780; 5071; 55666; 55768; 56605; 56681; 56886; 57134; 596; 6400; 7186; 7322; 7323; 7324; 7325; 7326; 7415; 7991; 80267; 811; 81567; 91319; 9695; 9709; 9871;
hsa05100~Bacterial_invasion_of_epithelial_cells	2.5641	0.912185	10459; 55964;	26.9231	0.00670392	10163; 10801; 1212; 1793; 2017; 23157; 23533; 23624; 3678; 387; 4735; 5291; 5747; 5879; 6714; 7414; 79658; 867; 868; 9844; 998;
hsa04662~B_cell_receptor_signaling_pathway	2.77778	0.887939	4790; 8519;	47.2222	4.47964e-08	10000; 118788; 1380; 2213; 23533; 25780; 2885; 29760; 3551; 3635; 3845; 4067; 4772; 4775; 4794; 5291; 5336; 5530; 5532; 5533; 5579; 5594; 5777; 5879; 5880; 5894; 6654; 6850; 7409; 84433; 930; 933; 971; 974;
hsa04070~Phosphatidylinositol_signaling_system	3.06122	0.883306	23396; 5582; 8525;	25.5102	0.00589785	200576; 23236; 23533; 3632; 3633; 3635; 3705; 3707; 3709; 4952; 51806; 5286; 5288; 5291; 5297; 5336; 5578; 5579; 64419; 8395; 8871; 8897; 8898; 9110; 9162;
hsa04142~Lysosome	3.25203	0.880924	3423; 3988; 4864; 8120;	25.2033	0.00275959	1176; 1212; 130340; 1508; 1510; 1512; 1522; 162; 164; 23062; 23457; 23545; 245972; 2760; 285362; 3482; 411; 51606; 527; 535; 5641; 5660; 6272; 7805; 79158; 8907; 8943; 9114; 950; 9516; 9583;
hsa05145~Toxoplasmosis	3.38983	0.861043	284217; 4790; 5602; 7132;	27.9661	0.00047212	10000; 10319; 10454; 23533; 240; 2775; 3108; 3111; 3122; 3312; 3459; 3460; 3551; 3586; 3587; 3588; 3655; 3716; 3910; 3914; 4261; 5291; 54205; 5594; 5603; 5608; 596; 6774; 6885; 7040; 7189; 7297; 842;
hsa04960~Aldosterone-regulated_sodium_reabsorption	2.5641	0.869728	5582;	35.8974	0.00330517	23327; 23533; 3479; 3643; 3758; 3845; 4306; 481; 483; 486; 5291; 5578; 5579; 5594;
hsa05161~Hepatitis_B	3.42466	0.874811	4790; 5582; 5602; 595; 90993;	25.3425	0.00105945	10000; 10971; 1385; 1386; 1387; 148022; 1642; 1643; 1959; 2185; 23533; 2885; 3454; 3551; 3569; 3716; 3845; 4089; 4772; 4775; 5291; 54205; 5578; 5579; 5594; 5894; 596; 64764; 6714; 6774; 6778; 7040; 7419; 7529; 842; 898; 9586;
hsa05131~Shigellosis	4.61538	0.662658	10459; 4790; 5602;	29.2308	0.00468806	10163; 1729; 1793; 2017; 23291; 25; 3551; 3678; 5594; 5603; 5879; 6093; 64127; 6714; 7322; 7414; 9474; 9844; 998;
hsa04380~Osteoclast_differentiation	4.58015	0.679933	2534; 3932; 3937; 4790; 5602; 7132;	32.0611	6.10535e-06	10000; 10454; 10859; 11006; 1385; 2213; 2274; 23533; 2885; 29760; 3454; 3459; 3460; 3551; 3554; 3716; 4688; 4772; 50508; 5291; 5336; 5468; 5530; 5532; 5533; 5594; 5603; 5608; 5879; 6688; 6850; 6885; 7006; 7040; 7048; 7186; 7189; 7297; 7305; 799; 8061; 8600;
hsa05211~Renal_cell_carcinoma	4.54545	0.672346	112399; 57144; 7422;	31.8182	0.00129862	10000; 1387; 2034; 23533; 2885; 2889; 3082; 3845; 5291; 54583; 5594; 5781; 5879; 5894; 5906; 5908; 6513; 6654; 673; 7040; 998;
hsa05169~Epstein-Barr_virus_infection	5	0.598889	11317; 3134; 3135; 3683; 4790; 5433; 5568; 5602; 5708; 953;	27	2.14114e-05	10000; 10454; 10971; 1380; 1386; 1387; 2208; 2268; 23533; 26993; 27044; 2960; 3065; 3122; 3312; 3315; 3516; 3551; 3586; 3587; 3588; 3716; 4067; 440275; 4734; 4794; 5291; 5336; 55703; 5603; 5608; 5706; 5708; 5757; 5901; 596; 6688; 6774; 6850; 6885; 7128; 7185; 7186; 7187; 7188; 7189; 7297; 7529; 7532; 7874; 8737; 930; 9612; 965;
hsa00770~Pantothenate_and_CoA_biosynthesis	5.55556	0.620029	1807;	50	0.00325434	1806; 339896; 5167; 5169; 586; 60490; 60496; 80025; 80347;
hsa05203~Viral_carcinogenesis	4.87805	0.628598	11317; 3134; 3135; 4790; 5315; 5568; 55697; 595; 88; 90993;	21.9512	0.00382931	10971; 1232; 1385; 1386; 1387; 1642; 1959; 23533; 245972; 27044; 2885; 2960; 2967; 3065; 3516; 3716; 3845; 387; 4067; 51564; 5291; 5366; 5594; 5879; 64764; 6672; 6714; 6774; 6850; 7185; 7186; 7187; 7188; 7419; 7529; 7532; 7874; 8850; 894; 898; 9114; 9261; 9586; 9734; 998;
hsa05210~Colorectal_cancer	4.83871	0.632358	1630; 5602; 595;	33.871	0.000675752	10000; 23533; 2956; 3845; 387; 4089; 4437; 51176; 5291; 54205; 5594; 5879; 5880; 5894; 596; 673; 6934; 7040; 7048; 83439; 842;
hsa00310~Lysine_degradation	3.84615	0.755911	55217; 6839;	32.6923	0.00286361	123688; 1962; 217; 23127; 29072; 3030; 3033; 387893; 4967; 51111; 54904; 55870; 58508; 64324; 79709; 79813; 80854;
hsa04722~Neurotrophin_signaling_pathway	4.16667	0.749097	4790; 4803; 4916; 5602; 627;	29.1667	0.000166608	10000; 10019; 11108; 23533; 25; 2885; 2889; 3551; 3656; 3845; 387; 396; 4217; 4794; 51806; 5291; 5336; 5594; 5603; 5781; 5879; 5894; 5906; 5908; 596; 6196; 6272; 6654; 673; 7161; 7189; 817; 9252; 9261; 998;
hsa05168~Herpes_simplex_infection	3.80435	0.841406	3054; 3134; 3135; 4790; 5602; 5818; 7132;	21.7391	0.00701405	10454; 1387; 148022; 25833; 2969; 3108; 3111; 3122; 3454; 3459; 3460; 3551; 3569; 3600; 3716; 4049; 440275; 4938; 54205; 54926; 5501; 5781; 6041; 6426; 6428; 6672; 6732; 6875; 6885; 7185; 7186; 7187; 7188; 7189; 7297; 7874; 83860; 8683; 9569; 972;
hsa05410~Hypertrophic_cardiomyopathy_(HCM)	3.61446	0.806521	1674; 22801; 3674;	27.7108	0.0034947	10369; 1636; 1756; 3479; 3569; 3655; 3673; 3678; 4000; 4633; 4634; 5563; 5564; 55799; 6444; 6445; 7040; 7134; 775; 776; 783; 785; 9254;
hsa04550~Signaling_pathways_regulating_pluripotency_of_stem_cells	14.7887	5.97506e-05	10336; 11211; 1749; 1852; 2263; 3175; 3400; 3670; 4617; 4762; 5080; 652; 6657; 6926; 7472; 7474; 7547; 80712; 8325; 9314; 9421;	18.3099	0.108648	10000; 130399; 23533; 2885; 3399; 3479; 3716; 3845; 3976; 4089; 5291; 5594; 5603; 5894; 5978; 6498; 658; 659; 6774; 7473; 7976; 7994; 80326; 84333; 8820; 91;
hsa04020~Calcium_signaling_pathway	16.7598	1.67741e-07	109; 1128; 1129; 114; 146; 147; 155; 185; 1910; 1956; 2065; 2066; 292; 293; 3358; 3363; 4842; 492; 5137; 5156; 5255; 552; 5568; 5582; 5733; 5737; 6543; 6870; 6915; 777;	19.5531	0.0374059	1139; 115; 135; 1909; 2149; 2185; 23236; 2769; 2778; 3269; 3274; 3356; 340156; 3707; 3709; 4638; 490; 493; 51806; 5336; 5530; 5532; 5533; 5578; 5579; 57105; 5724; 7134; 7417; 7419; 775; 776; 80228; 817; 91807;
hsa04014~Ras_signaling_pathway	10.5727	0.0016849	1956; 2248; 2249; 2250; 2263; 27040; 2793; 283748; 3363; 3791; 4254; 4790; 4803; 5156; 5568; 5582; 5602; 56034; 57144; 7422; 7535; 8399; 8605; 8817;	21.1454	0.00533188	10000; 1969; 2114; 2251; 2253; 2258; 22808; 22821; 23179; 2321; 23533; 25; 25780; 27; 284; 2885; 3082; 3479; 3551; 3643; 3815; 3845; 387; 4301; 4763; 51806; 5228; 5291; 5321; 5336; 5578; 5579; 5594; 5781; 5879; 5880; 5894; 5906; 5908; 5921; 5923; 5924; 6654; 8398; 8437; 8831; 8844; 998;
hsa04724~Glutamatergic_synapse	14.0351	0.000723922	109; 114; 116443; 156; 2793; 283748; 2892; 2897; 3760; 50944; 5568; 5582; 57084; 6511; 8605; 9455;	23.6842	0.0098065	115; 157; 1742; 23236; 2775; 2778; 2890; 2901; 2914; 2918; 3709; 5321; 5530; 5532; 5533; 5578; 5579; 5594; 6505; 6506; 6507; 6512; 7220; 775; 776; 81539; 9455;
hsa04750~Inflammatory_mediator_regulation_of_TRP_channels	13.2653	0.00342001	109; 114; 162514; 283748; 3358; 40; 4803; 5029; 5568; 5582; 5602; 8605; 8989;	24.4898	0.0103399	115; 23236; 23533; 2778; 3269; 3356; 3479; 3554; 3709; 51393; 51806; 5291; 5321; 5336; 5501; 5578; 5579; 5588; 5603; 5608; 6714; 79054; 817; 8398;
hsa04015~Rap1_signaling_pathway	11.8483	0.000306029	109; 114; 1813; 1956; 2248; 2249; 2250; 2263; 2533; 25865; 27040; 3674; 3683; 3689; 3791; 3937; 4254; 4803; 5156; 5582; 56034; 5909; 64411; 7422; 8817;	26.0664	4.08764e-05	10000; 10411; 11069; 115; 135; 1969; 2149; 2251; 2253; 2258; 22808; 23094; 2321; 23236; 23533; 23683; 25780; 26037; 260425; 2775; 2778; 284; 2889; 3082; 3479; 3643; 3684; 3815; 3845; 387; 4301; 51735; 51806; 5228; 5291; 54518; 5578; 5579; 5594; 5603; 5608; 57568; 5879; 5880; 5894; 5906; 5908; 6714; 673; 7094; 83660; 84552; 9693; 9855; 998;
hsa04024~cAMP_signaling_pathway	12.5628	0.000135874	109; 1128; 1129; 114; 116443; 117; 1813; 2693; 2892; 3350; 3351; 4790; 4886; 492; 5143; 5568; 5602; 5727; 5733; 627; 64411; 6662; 6751; 7253; 90993;	22.6131	0.00237846	10000; 10021; 10257; 10411; 11069; 115; 1258; 135; 1385; 1387; 1909; 2149; 23533; 2492; 2550; 2737; 2778; 2867; 2890; 387; 4301; 4772; 481; 483; 486; 490; 493; 5140; 51806; 5291; 5501; 5594; 5879; 5880; 5894; 5906; 5908; 6093; 64764; 673; 7409; 775; 776; 817; 9586;
hsa05205~Proteoglycans_in_cancer	9.85222	0.00790388	11211; 1956; 2065; 2066; 2316; 2719; 286; 3236; 3791; 4313; 5568; 5582; 5727; 595; 7078; 7291; 7422; 7472; 7474; 8325;	22.6601	0.0020718	10000; 2017; 22808; 2317; 23365; 23533; 23624; 287; 288; 2885; 3082; 3479; 3673; 3678; 3709; 3845; 387; 5291; 5336; 5501; 5578; 5579; 5594; 5603; 5747; 5777; 5781; 5879; 5894; 5962; 6093; 6382; 6654; 6714; 673; 6774; 7040; 7430; 7473; 7976; 80326; 81578; 817; 867; 868; 998;
hsa04310~Wnt_signaling_pathway	11.3475	0.00508442	11211; 166336; 2239; 5568; 5582; 5602; 595; 6422; 6423; 6424; 64321; 64840; 7472; 7474; 8325; 85407;	24.8227	0.00191238	1387; 23236; 23291; 27121; 27123; 387; 4040; 4041; 4089; 4772; 4775; 51176; 5467; 5530; 5532; 5533; 5578; 5579; 56998; 57216; 5879; 5880; 6477; 6885; 6907; 6934; 7473; 79718; 7976; 80326; 8061; 817; 81839; 83439; 894;
hsa04810~Regulation_of_actin_cytoskeleton	10.2804	0.00349984	1128; 1129; 1956; 2245; 2248; 2249; 2250; 2263; 22801; 23396; 3645; 3674; 3683; 3689; 4342; 4627; 5156; 56034; 57144; 79784; 88; 8817;	24.2991	0.000284397	10163; 10672; 1729; 1793; 200576; 2149; 2251; 2253; 2258; 22808; 23191; 23365; 23533; 26999; 2768; 3071; 340156; 3655; 3673; 3678; 3681; 3682; 3684; 3687; 3845; 387; 3984; 4633; 4638; 5291; 5501; 55740; 5594; 5747; 5879; 5880; 5894; 5962; 6093; 6654; 6714; 673; 7409; 7414; 7430; 81624; 8395; 85464; 8874; 91807; 93408; 998;
hsa05200~Pathways_in_cancer	8.81612	0.00319052	109; 11211; 112399; 114; 1630; 185; 1910; 1956; 2248; 2249; 2250; 2263; 2793; 284217; 3320; 3674; 4254; 4313; 4790; 5156; 5568; 5582; 5602; 5727; 5733; 595; 6469; 652; 7422; 7472; 7474; 7704; 8325; 862; 8817;	22.1662	5.51915e-05	10000; 10319; 10672; 115; 1164; 1387; 1441; 1909; 2034; 2149; 2251; 2253; 2258; 2308; 2322; 23236; 23365; 23533; 23624; 25; 25780; 2737; 2768; 2778; 2885; 2950; 2956; 3065; 3082; 3479; 3551; 3569; 3655; 3673; 3716; 3815; 3845; 387; 3910; 3914; 4089; 4437; 51176; 51684; 5228; 5291; 5336; 54205; 54583; 5467; 5468; 5578; 5579; 5594; 5747; 5879; 5880; 5888; 5894; 5914; 596; 6093; 637; 6513; 6654; 668…
hsa04650~Natural_killer_cell_mediated_cytotoxicity	10.4478	0.0155834	2534; 27040; 3135; 353091; 3683; 3689; 3932; 3937; 4068; 5551; 5582; 7535; 80329; 8793;	23.1343	0.00791084	2185; 23533; 2885; 3454; 3459; 3460; 3804; 3824; 3845; 4772; 5291; 5336; 5530; 5532; 5533; 5578; 5579; 5594; 5777; 5781; 5879; 5880; 5894; 637; 6452; 6654; 673; 6850; 7305; 7409; 8797;
hsa05166~HTLV-I_infection	8.91473	0.013259	109; 11211; 114; 292; 293; 3134; 3135; 3683; 3689; 3932; 4487; 4488; 4790; 5156; 5426; 545; 5568; 55697; 595; 7132; 7472; 7474; 8325;	21.3178	0.00261473	10000; 10714; 115; 115650; 1385; 1386; 1387; 1959; 2114; 22808; 23533; 3108; 3111; 3122; 3551; 3554; 3558; 3559; 3560; 3569; 3600; 3716; 3845; 4049; 4089; 4603; 4605; 4772; 4775; 51434; 5291; 5424; 5530; 5532; 5533; 5901; 6513; 6688; 701; 7040; 7048; 7094; 7417; 7419; 7473; 7538; 7976; 80326; 8061; 811; 83660; 8850; 894; 94241; 996;
hsa04072~Phospholipase_D_signaling_pathway	9.79021	0.0246641	109; 114; 185; 1956; 23396; 2534; 283748; 4254; 5156; 552; 56034; 5737; 8525; 8605;	24.4755	0.00233137	10000; 10411; 10672; 11069; 115; 2149; 2185; 22808; 23236; 23533; 2768; 2778; 2885; 2914; 2918; 3643; 3815; 3845; 387; 5291; 5321; 5336; 55326; 5578; 5594; 56894; 56895; 5781; 5894; 6009; 6654; 6850; 8395; 9162; 9267;
hsa04022~cGMP-PKG_signaling_pathway	9.58084	0.0202641	109; 114; 146; 147; 150; 152; 155; 185; 1910; 2626; 292; 293; 492; 5138; 6543; 90993;	31.7365	5.1748e-07	10000; 10672; 115; 1258; 1385; 1386; 140; 157855; 1909; 23236; 23533; 27094; 2768; 2969; 2977; 2982; 2983; 340156; 3643; 3709; 3779; 387; 4205; 4207; 4208; 4638; 4772; 4775; 481; 483; 486; 490; 493; 5140; 51806; 5291; 5501; 5530; 5532; 5533; 5594; 5894; 6093; 64764; 7225; 7417; 7419; 775; 776; 8660; 91807; 9569; 9586;
hsa04510~Focal_adhesion	9.17874	0.017801	1292; 1956; 22801; 2316; 23396; 2534; 284217; 3674; 3791; 5156; 5582; 5602; 56034; 57144; 595; 7148; 7422; 85301; 88;	25.6039	8.25912e-05	10000; 10319; 1281; 1291; 1293; 1729; 1793; 2317; 2321; 23533; 2885; 2889; 29780; 3082; 3371; 340156; 3479; 3655; 3673; 3678; 387; 3910; 3914; 394; 4633; 4638; 5228; 5291; 5501; 5578; 5579; 5594; 5747; 5879; 5880; 5894; 5906; 5908; 5923; 596; 6093; 6654; 6714; 673; 7094; 7143; 7409; 7414; 83660; 894; 91807; 93408; 998;
hsa04664~Fc_epsilon_RI_signaling_pathway	8.95522	0.153851	2534; 27040; 283748; 3937; 5602; 8605;	28.3582	0.00613109	10000; 23533; 2885; 3635; 3845; 4067; 5291; 5321; 5336; 5578; 5594; 5603; 5608; 5879; 5880; 5894; 6654; 6850; 7409;
hsa04611~Platelet_activation	7.69231	0.158445	109; 114; 2534; 283748; 3674; 3937; 5568; 6915; 85301; 8605;	25.3846	0.00186836	10000; 10672; 115; 1281; 2149; 23236; 23365; 23533; 2778; 2977; 2982; 2983; 340156; 3673; 3709; 387; 4067; 4638; 5291; 5321; 5336; 54518; 5501; 5594; 5603; 5906; 5908; 6093; 6714; 6850; 7094; 83660; 91807;
hsa05120~Epithelial_cell_signaling_in_Helicobacter_pylori_infection	8.82353	0.160898	1956; 2919; 4790; 5602; 5803; 83700;	29.4118	0.00356638	102; 23545; 245972; 3551; 4067; 50848; 51606; 523; 527; 5336; 535; 5603; 5781; 58494; 5879; 6714; 8992; 9114; 9550; 998;
hsa04924~Renin_secretion	9.375	0.133571	116; 117; 155; 185; 5137; 5568;	28.125	0.00804543	1179; 1385; 1508; 1636; 1909; 23236; 2778; 2977; 2982; 2983; 3709; 5140; 51806; 5530; 5532; 5533; 775; 776;
hsa04972~Pancreatic_secretion	8.33333	0.145106	1056; 109; 114; 219931; 492; 5582; 5646; 8399;	25	0.00843236	1056; 115; 1179; 1811; 23236; 2778; 3709; 387; 481; 483; 486; 490; 493; 5578; 5579; 5874; 5879; 5906; 5908; 6344; 7220; 8671; 8766; 9545;
hsa04151~PI3K-Akt_signaling_pathway	7.53623	0.0492572	1128; 1129; 1292; 1956; 2248; 2249; 2250; 2263; 22801; 2690; 2793; 284217; 3320; 3674; 3791; 4254; 4790; 4803; 5156; 56034; 595; 7148; 7422; 85301; 8817; 90993;	20	0.00328794	10000; 10018; 10319; 10971; 11140; 118788; 1281; 1291; 1293; 1385; 1386; 1441; 1969; 1977; 2149; 2251; 2253; 2258; 2321; 23239; 23533; 284; 2885; 3082; 3371; 3454; 3479; 3551; 3558; 3559; 3560; 3566; 3569; 3643; 3655; 3673; 3678; 3716; 3815; 3845; 3910; 3914; 5228; 5291; 5521; 5523; 5527; 5563; 5578; 5594; 5747; 57521; 5879; 5894; 596; 6009; 64764; 6654; 6850; 7143; 7529; 7532; 8115; 842; 894; 89…
hsa04010~MAPK_signaling_pathway	7.84314	0.0571411	1852; 1956; 2248; 2249; 2250; 2263; 2316; 283748; 4342; 4790; 4803; 5156; 5568; 5582; 5602; 627; 7132; 777; 8605; 8817;	27.0588	1.57034e-06	10000; 10369; 10454; 10912; 11221; 1386; 1848; 2251; 2253; 2258; 22808; 23162; 2317; 25780; 2768; 2872; 2885; 3312; 3315; 3551; 3554; 3845; 4208; 4216; 4217; 4763; 4772; 4775; 51776; 5321; 5530; 5532; 5533; 5578; 5579; 55799; 5594; 5603; 5608; 57551; 5871; 5879; 5880; 5894; 5906; 5908; 5921; 5923; 5924; 6196; 6654; 673; 6885; 7040; 7048; 7186; 7189; 775; 776; 783; 785; 80824; 9175; 9252; 9254; 92…
hsa04270~Vascular_smooth_muscle_contraction	9.16667	0.0614766	109; 114; 146; 147; 185; 283748; 552; 5568; 5582; 8399; 8605;	26.6667	0.00111292	10672; 115; 135; 157855; 1909; 23236; 23365; 27094; 2768; 2778; 2977; 2982; 2983; 340156; 3709; 3779; 387; 4638; 51806; 5321; 5501; 5578; 5579; 5588; 5594; 5894; 6093; 673; 775; 776; 8398; 91807;
hsa05202~Transcriptional_misregulation_in_cancer	8.37989	0.0598684	1053; 2892; 30012; 3195; 3205; 3207; 3486; 4790; 5077; 5081; 6495; 7490; 7704; 8091; 862;	21.7877	0.00745373	1236; 126961; 1848; 2119; 2138; 221037; 2308; 2313; 2321; 2322; 3065; 3087; 3479; 3560; 3569; 3684; 4208; 4221; 4300; 5218; 5468; 55589; 5747; 5914; 597; 604; 6688; 6760; 7048; 7102; 7113; 7185; 727837; 7709; 860; 8842; 894; 904; 9611;
hsa05215~Prostate_cancer	10.1124	0.0544454	1956; 2263; 3320; 3645; 4790; 5156; 56034; 595; 90993;	25.8427	0.00707618	10000; 1385; 1387; 2308; 23533; 2885; 2950; 3479; 3551; 3845; 51176; 5291; 5594; 5894; 596; 64764; 6654; 673; 6934; 83439; 842; 898; 9586;
hsa04911~Insulin_secretion	9.41176	0.0906901	109; 114; 116; 117; 3651; 5568; 5582; 90993;	28.2353	0.00236018	11069; 115; 1385; 1386; 157855; 23236; 27094; 27445; 2778; 3779; 3782; 3783; 481; 483; 486; 5578; 5579; 64764; 6513; 6833; 775; 776; 817; 9586;
hsa04370~VEGF_signaling_pathway	9.83607	0.11466	283748; 3791; 5582; 7422; 8605; 9047;	37.7049	0.00010802	10000; 23533; 3315; 3845; 5291; 5321; 5336; 5530; 5532; 5533; 5578; 5579; 5594; 5603; 5747; 5879; 5880; 5894; 6714; 842; 9047; 9261; 998;
hsa04660~T_cell_receptor_signaling_pathway	8.65385	0.109121	2534; 27040; 3932; 3937; 4790; 57144; 7535; 925; 926;	30.7692	0.000139286	10000; 23533; 23624; 2885; 3551; 3558; 3586; 3845; 387; 4772; 4775; 4794; 5291; 5530; 5532; 5533; 5588; 5594; 5603; 5777; 5894; 6654; 6885; 7006; 7409; 8440; 84433; 867; 868; 920; 940; 998;
hsa04730~Long-term_depression	10	0.108677	1392; 283748; 2892; 4842; 5582; 8605;	31.6667	0.00225649	10672; 23236; 2768; 2775; 2778; 2890; 2977; 2982; 2983; 3479; 3709; 3845; 4067; 5321; 5578; 5579; 5594; 5894; 673;
hsa04068~FoxO_signaling_pathway	5.97015	0.408615	1901; 1956; 2290; 5602; 595; 664; 9140; 9455;	28.3582	0.00014564	10000; 10018; 10365; 10769; 10912; 11345; 114907; 1387; 2308; 23533; 26260; 2885; 3276; 3479; 3551; 3569; 3586; 3643; 3845; 4089; 5291; 5563; 5564; 5594; 5603; 5894; 604; 6654; 673; 6774; 7040; 7048; 7874; 80854; 8660; 8698; 894; 9455;
hsa04919~Thyroid_hormone_signaling_pathway	5.9322	0.427365	1735; 2626; 4855; 5568; 5582; 595; 652;	31.3559	3.14951e-05	10000; 10231; 10499; 116931; 117247; 1387; 1827; 2308; 23236; 23389; 23533; 3065; 3845; 481; 483; 4853; 486; 5214; 5291; 5336; 5578; 5579; 5594; 5894; 6009; 6513; 6714; 7068; 8202; 842; 8648; 8850; 9442; 9611; 9882; 9968; 9969;
hsa00512~Mucin_type_O-Glycan_biosynthesis	6.45161	0.492549	374378; 50614;	48.3871	0.000209055	11226; 117248; 168391; 2590; 2650; 374378; 51809; 55568; 57452; 64409; 6482; 6483; 79623; 79695; 9334;
hsa04720~Long-term_potentiation	6.06061	0.460592	114; 5502; 5568; 5582;	31.8182	0.00129862	10411; 1387; 23236; 2890; 3709; 3845; 51806; 5501; 5530; 5532; 5533; 5578; 5579; 5594; 5894; 5906; 5908; 6196; 673; 775; 817;
hsa04261~Adrenergic_signaling_in_cardiomyocytes	6.75676	0.259854	109; 114; 146; 147; 185; 492; 5502; 5568; 6331; 90993;	26.3514	0.000418588	10000; 10369; 10411; 11069; 115; 1385; 1386; 23236; 23533; 2778; 4633; 4634; 481; 483; 486; 490; 493; 51806; 5291; 5501; 5521; 5523; 5527; 5578; 55799; 5594; 5603; 596; 6332; 64764; 7134; 775; 776; 783; 785; 817; 9252; 9254; 9586;
hsa04921~Oxytocin_signaling_pathway	6.96203	0.219258	109; 114; 1956; 283748; 3760; 5020; 5568; 5582; 57172; 595; 8605;	27.8481	6.52789e-05	10369; 115; 1827; 1938; 23236; 23533; 2775; 2778; 2977; 2982; 2983; 29904; 340156; 3709; 3768; 3845; 387; 4208; 4638; 4772; 4775; 51806; 5291; 5321; 5501; 5530; 5532; 5533; 5563; 5564; 5578; 5579; 55799; 5594; 5894; 6093; 6714; 775; 776; 783; 785; 817; 91807; 9254;
hsa04144~Endocytosis	6.58915	0.208398	155; 155382; 156; 160; 1956; 2065; 2066; 2263; 23396; 3134; 3135; 3791; 5156; 6011; 64411; 6457; 8853;	24.8062	3.64585e-05	100526767; 10565; 10938; 11021; 1212; 157; 1601; 2060; 2149; 22841; 22905; 2321; 23327; 23527; 23624; 26056; 273; 274; 2868; 2869; 2870; 30845; 3312; 3482; 3559; 3560; 3800; 3815; 387; 4734; 50807; 51028; 51652; 56904; 58513; 64744; 6642; 6643; 6714; 7040; 7048; 7189; 7251; 7852; 80223; 8027; 830; 832; 8395; 84440; 84552; 867; 868; 8723; 8724; 8766; 89853; 9101; 9267; 9744; 9765; 9798; 9815; 998;
hsa04520~Adherens_junction	8.21918	0.198085	10810; 1956; 2534; 5787; 5818; 88;	34.2466	0.000190691	10163; 10580; 1387; 2241; 25945; 3643; 387; 4089; 4301; 51176; 5594; 5770; 5777; 5795; 5879; 5880; 6714; 6885; 6934; 7048; 7414; 81607; 83439; 9855; 998;
hsa04668~TNF_signaling_pathway	6.36364	0.361844	2919; 2920; 4790; 5602; 6374; 7132; 90993;	29.0909	0.00032201	10000; 10454; 1385; 1386; 182; 197259; 23533; 3551; 3569; 3600; 3976; 4049; 4217; 5291; 5594; 5603; 5608; 602; 64127; 64764; 6885; 7128; 7133; 7185; 7186; 7187; 7188; 840; 8737; 8837; 9252; 9586;
hsa04666~Fc_gamma_R-mediated_phagocytosis	6.52174	0.359508	10810; 23396; 27040; 283748; 5582; 8853;	27.1739	0.00297986	10000; 10163; 1794; 2213; 23533; 273; 274; 3635; 3984; 4067; 50807; 5291; 5321; 5336; 5578; 5579; 5594; 5879; 5880; 5894; 6850; 7409; 8395; 8398; 998;
hsa05221~Acute_myeloid_leukemia	7.01754	0.359087	4790; 595; 7704; 862;	33.3333	0.00139025	10000; 2322; 23533; 2885; 3551; 3815; 3845; 51176; 5291; 5467; 5594; 5894; 5914; 6654; 6688; 673; 6774; 6934; 83439;
hsa04064~NF-kappa_B_signaling_pathway	6.59341	0.35058	27040; 2920; 3932; 4790; 7132; 7535;	31.8681	0.000171333	10454; 10673; 115650; 142; 148022; 23085; 29760; 3551; 3554; 4049; 4067; 5336; 5579; 5588; 596; 597; 6850; 6885; 7128; 7185; 7186; 7187; 7188; 7189; 7706; 84433; 8600; 8737; 8837;
hsa04360~Axon_guidance	6.29921	0.355459	1630; 2045; 2534; 3897; 57144; 6405; 64221; 9423;	27.5591	0.000406613	10154; 10371; 10509; 10512; 1969; 2047; 219699; 223117; 23365; 25; 29984; 3845; 387; 3984; 4775; 5362; 5530; 5532; 5533; 5594; 5747; 5879; 5880; 5921; 5998; 6093; 64218; 6586; 7852; 8440; 8482; 9037; 9723; 9901; 998;
hsa04060~Cytokine-cytokine_receptor_interaction	6.03774	0.322074	1956; 2690; 2829; 2919; 2920; 3791; 3953; 4254; 5156; 55504; 56034; 6372; 6374; 7132; 7422; 8793;	20	0.00906343	10673; 10913; 115650; 116379; 1232; 1235; 1236; 1441; 1524; 163702; 2321; 2322; 23495; 269; 27190; 29949; 3082; 3454; 3459; 3460; 3554; 3558; 3559; 3560; 3566; 3569; 3586; 3587; 3588; 3600; 3815; 3976; 4049; 50615; 53832; 57007; 6360; 6367; 6369; 643; 658; 659; 7040; 7048; 7133; 7292; 7852; 84957; 8600; 8744; 8797; 91; 943;
hsa04071~Sphingolipid_signaling_pathway	6.66667	0.303194	1901; 2534; 4790; 53637; 5582; 5602; 7132; 79603;	26.6667	0.00111292	10000; 10672; 123099; 130367; 140; 23236; 23533; 253782; 259230; 2768; 3845; 387; 4217; 5291; 5521; 5523; 5527; 55304; 5578; 5579; 5594; 5603; 5879; 5880; 5894; 596; 6093; 637; 7186; 81537; 8560; 8698;
hsa04062~Chemokine_signaling_pathway	6.41711	0.285511	109; 114; 156; 2793; 2829; 2919; 2920; 4790; 5568; 6011; 6372; 6374;	22.9947	0.00224691	10000; 115; 1232; 1235; 1236; 1524; 157; 1794; 2185; 2268; 23236; 23533; 2868; 2869; 2870; 2885; 3551; 3845; 387; 4067; 5291; 5579; 5594; 5747; 57580; 5879; 5880; 5894; 5906; 5908; 6093; 6360; 6367; 6369; 643; 6654; 6714; 673; 6774; 7409; 7852; 9844; 998;
hsa04670~Leukocyte_transendothelial_migration	6.77966	0.288573	3683; 3689; 4313; 5010; 5582; 83700; 88; 9071;	30.5085	6.38907e-05	1003; 10411; 11069; 1365; 2185; 23533; 3684; 387; 394; 399; 4301; 4633; 4688; 50508; 50848; 51208; 5291; 5336; 5578; 5579; 5603; 5747; 5781; 58494; 5879; 5880; 5906; 5908; 6093; 7294; 7409; 7414; 7430; 7852; 93408; 998;
