# Supplementary material for: Global DNA methylation profiling reveals new insights into epigenetically deregulated protein coding and long noncoding RNAs in CLL
Source: Clin Epigenetics. 2016 Oct 12;8:106. doi: 10.1186/s13148-016-0274-6 (PMC5062931; doi:10.1186/s13148-016-0274-6)
Supplement: Additional file 4: — Additonal data 3. (XLS 29.5 kb) [file 13148_2016_274_MOESM4_ESM.xls]

## Sheet: Additional file 4A
Additional file 4A: KEGG pathway enrichments of common cllDMGs between B cell and PBMC comparisons.
	Hypermethylated			Hypomethylated
KEGG pathways	percentage of Genes involved	Pvalue	Genes (Entrez:uid)	percentage of Genes involved	Pvalue	Genes (Entrez:uid)
hsa04950~Maturity_onset_diabetes_of_the_young	30.7692	3.2086e-07	3110; 3170; 3175; 3651; 4821; 4825; 50674; 5080;	0	1	0
hsa04630~Jak-STAT_signaling_pathway	1.26582	0.840737	2690; 3953;	10.1266	0.00242389	10000; 2885; 29949; 3460; 3560; 3569; 3586; 3587; 3716; 5291; 5771; 5777; 596; 6774; 8027; 894;
hsa04921~Oxytocin_signaling_pathway	1.26582	0.840737	3760; 5582;	15.1899	5.47773e-07	10369; 1827; 23236; 2775; 2977; 2982; 3709; 3768; 3845; 4638; 4772; 51806; 5291; 5563; 5564; 5578; 55799; 6093; 775; 776; 783; 785; 817; 9254;
hsa04070~Phosphatidylinositol_signaling_system	1.02041	0.870536	5582;	14.2857	0.000218044	23236; 3632; 3635; 3705; 3707; 3709; 4952; 51806; 5288; 5291; 5336; 5578; 8395; 8871;
hsa04668~TNF_signaling_pathway	0.909091	0.899014	2919;	12.7273	0.000625177	10000; 182; 197259; 3569; 4217; 5291; 5608; 6885; 7128; 7133; 7185; 7187; 840; 9586;
hsa04066~HIF-1_signaling_pathway	0.970874	0.883264	5582;	14.5631	0.000108612	10000; 2321; 284; 2872; 3162; 3460; 3479; 3569; 5291; 5336; 5578; 596; 6513; 6774; 817;
hsa04660~T_cell_receptor_signaling_pathway	0.961538	0.885656	57144;	10.5769	0.00818879	10000; 2885; 3586; 3845; 4772; 5291; 5588; 5777; 6885; 8440; 84433;
hsa04064~NF-kappa_B_signaling_pathway	0	1	0	10.989	0.00904807	4067; 5336; 5588; 596; 6885; 7128; 7185; 7187; 84433; 8600;
hsa05210~Colorectal_cancer	0	1	0	12.9032	0.0081773	10000; 2956; 3845; 5291; 5880; 596; 6934; 83439;
hsa04611~Platelet_activation	0	1	0	10.7692	0.00265125	10000; 10672; 2149; 23236; 2977; 2982; 3709; 4067; 4638; 5291; 5336; 54518; 6093; 83660;
hsa00512~Mucin_type_O-Glycan_biosynthesis	0	1	0	19.3548	0.0038354	117248; 168391; 2590; 374378; 79623; 9334;
hsa04912~GnRH_signaling_pathway	0	1	0	12.0879	0.00331876	23236; 2885; 3709; 3845; 4216; 51806; 5578; 5608; 775; 776; 817;
hsa05162~Measles	0	1	0	10.4478	0.0034067	10000; 3460; 3560; 3569; 3716; 4938; 5291; 5588; 6774; 6885; 7128; 7161; 894; 898;
hsa05414~Dilated_cardiomyopathy	0	1	0	13.4831	0.000952238	10369; 3479; 4634; 55799; 6444; 6445; 7134; 775; 776; 783; 785; 9254;
hsa04260~Cardiac_muscle_contraction	0	1	0	14.1026	0.00110413	10369; 4634; 481; 486; 55799; 7134; 775; 776; 783; 785; 9254;
hsa04664~Fc_epsilon_RI_signaling_pathway	0	1	0	14.9254	0.0012511	10000; 2885; 3635; 3845; 4067; 5291; 5336; 5578; 5608; 5880;
hsa00562~Inositol_phosphate_metabolism	0	1	0	15.493	0.000550041	23236; 3632; 3635; 3705; 3707; 4952; 5288; 5291; 5336; 8395; 8871;
hsa04722~Neurotrophin_signaling_pathway	0	1	0	13.3333	0.000163667	10000; 10019; 2885; 2889; 3656; 3845; 396; 4217; 51806; 5291; 5336; 596; 6196; 7161; 817; 9261;
hsa04931~Insulin_resistance	0	1	0	13.7615	0.000190326	10000; 10891; 3569; 5291; 5563; 5564; 5588; 5770; 6196; 6513; 6774; 8660; 948; 9586; 9882;
hsa04662~B_cell_receptor_signaling_pathway	0	1	0	18.0556	4.50156e-05	10000; 118788; 25780; 2885; 3635; 3845; 4067; 4772; 5291; 5336; 5777; 5880; 84433;
hsa05410~Hypertrophic_cardiomyopathy_(HCM)	0	1	0	19.2771	2.94687e-06	10369; 1636; 3479; 3569; 4634; 5563; 5564; 55799; 6444; 6445; 7134; 775; 776; 783; 785; 9254;
hsa04068~FoxO_signaling_pathway	0.746269	0.93858	2290;	12.6866	0.000177798	10000; 10769; 10912; 11345; 2885; 3479; 3569; 3586; 3845; 5291; 5563; 5564; 6774; 7874; 80854; 8660; 894;
hsa04910~Insulin_signaling_pathway	0.719424	0.944628	5255;	10.0719	0.00458916	10000; 10580; 10891; 2872; 2885; 2889; 3845; 51806; 5291; 5563; 5564; 57521; 5770; 8660;
hsa05145~Toxoplasmosis	0.847458	0.914433	284217;	10.1695	0.00778296	10000; 10319; 2775; 3460; 3586; 3587; 3716; 5291; 5608; 596; 6774; 6885;
hsa05169~Epstein-Barr_virus_infection	1	0.919857	3135; 5433;	12.5	7.54712e-06	10000; 27044; 3065; 3315; 3516; 3586; 3587; 3716; 4067; 4734; 5291; 5336; 5608; 5708; 5757; 5901; 596; 6774; 6885; 7128; 7185; 7187; 7874; 9612; 965;
hsa04261~Adrenergic_signaling_in_cardiomyocytes	2.02703	0.597582	492; 5502; 6331;	14.8649	2.21062e-06	10000; 10369; 23236; 4634; 481; 486; 493; 51806; 5291; 5527; 5578; 55799; 596; 6332; 7134; 775; 776; 783; 785; 817; 9254; 9586;
hsa04960~Aldosterone-regulated_sodium_reabsorption	2.5641	0.561722	5582;	20.5128	0.000626332	23327; 3479; 3845; 4306; 481; 486; 5291; 5578;
hsa04918~Thyroid_hormone_synthesis	1.40845	0.7737	5582;	14.0845	0.00184734	23236; 3709; 4036; 481; 486; 5172; 5578; 6528; 7038; 9586;
hsa04920~Adipocytokine_signaling_pathway	1.42857	0.768974	3953;	14.2857	0.00168032	10000; 10891; 5563; 5564; 5588; 6513; 6774; 7133; 8660; 948;
hsa04971~Gastric_acid_secretion	1.35135	0.787308	5582;	12.1622	0.00729393	23236; 3709; 4638; 481; 495; 51806; 54207; 5578; 817;
hsa05412~Arrhythmogenic_right_ventricular_cardiomyopathy_(ARVC)	1.35135	0.787308	1824;	16.2162	0.000214973	10369; 5318; 55799; 6444; 6445; 6934; 775; 776; 783; 785; 83439; 9254;
hsa00310~Lysine_degradation	1.92308	0.664896	6839;	15.3846	0.00317837	217; 3030; 3033; 387893; 55870; 64324; 79813; 80854;
hsa04022~cGMP-PKG_signaling_pathway	1.79641	0.676864	155; 2626; 492;	14.9701	4.07928e-07	10000; 10672; 1258; 23236; 27094; 2969; 2977; 2982; 3709; 4205; 4207; 4638; 4772; 481; 486; 493; 51806; 5291; 6093; 7225; 775; 776; 8660; 9569; 9586;
hsa05221~Acute_myeloid_leukemia	1.75439	0.697778	862;	19.2982	0.000101862	10000; 2322; 2885; 3815; 3845; 5291; 5467; 5914; 6774; 6934; 83439;
hsa04071~Sphingolipid_signaling_pathway	1.66667	0.714232	5582; 79603;	12.5	0.000481883	10000; 10672; 130367; 23236; 3845; 4217; 5291; 5527; 55304; 5578; 5880; 596; 6093; 637; 81537;
hsa04270~Vascular_smooth_muscle_contraction	1.66667	0.714232	552; 5582;	10.8333	0.00353626	10672; 23236; 27094; 2977; 2982; 3709; 4638; 51806; 5578; 5588; 6093; 775; 776;
hsa04340~Hedgehog_signaling_pathway	9.80392	0.00561289	5727; 652; 7472; 7474; 7546;	5.88235	0.388103	2737; 4036; 7473;
hsa05217~Basal_cell_carcinoma	10.9091	0.0014985	11211; 5727; 652; 7472; 7474; 8325;	7.27273	0.227438	2737; 6934; 7473; 83439;
hsa04370~VEGF_signaling_pathway	3.27869	0.368953	3791; 5582;	14.7541	0.00231939	10000; 3315; 3845; 5291; 5336; 5578; 5747; 5880; 9261;
hsa04730~Long-term_depression	3.33333	0.361604	2892; 5582;	18.3333	0.000151976	10672; 23236; 2775; 2890; 2977; 2982; 3479; 3709; 3845; 4067; 5578;
hsa04530~Tight_junction	2.89855	0.329119	5010; 5582; 79784; 8573;	10.1449	0.00432939	10000; 10207; 2037; 22808; 27134; 3845; 51208; 51776; 5578; 55870; 5588; 57619; 60412; 84552;
hsa04750~Inflammatory_mediator_regulation_of_TRP_channels	3.06122	0.339675	40; 5582; 8989;	11.2245	0.00551333	23236; 3269; 3479; 3709; 51806; 5291; 5336; 5578; 5588; 5608; 817;
hsa04144~Endocytosis	2.32558	0.452144	155; 2263; 3135; 3791; 5156; 6457;	8.91473	0.00153842	10938; 157; 1601; 2149; 2321; 23327; 26056; 2869; 30845; 3560; 3815; 4734; 50807; 58513; 80223; 8027; 8395; 84440; 84552; 89853; 9267; 9744; 9798;
hsa04720~Long-term_potentiation	3.0303	0.405162	5502; 5582;	13.6364	0.00373058	23236; 2890; 3709; 3845; 51806; 5578; 6196; 775; 817;
hsa05214~Glioma	3.07692	0.397997	5156; 5582;	13.8462	0.00340509	10000; 2885; 3479; 3845; 51806; 5291; 5336; 5578; 817;
hsa04723~Retrograde_endocannabinoid_signaling	6.93069	0.00668715	140679; 2166; 2892; 3760; 5582; 55879; 57084;	7.92079	0.0827181	11343; 23236; 2775; 2890; 3709; 5578; 775; 776;
hsa05200~Pathways_in_cancer	3.52645	0.0435888	11211; 2249; 2250; 2263; 284217; 4254; 5156; 5582; 5727; 652; 7472; 7474; 8325; 862;	8.81612	0.000131128	10000; 10319; 10672; 2034; 2149; 2322; 23236; 25780; 2737; 2885; 2956; 3065; 3479; 3569; 3716; 3815; 3845; 5291; 5336; 5467; 5578; 5747; 5880; 5914; 596; 6093; 637; 6513; 6774; 6934; 7185; 7187; 7473; 83439; 898;
hsa04015~Rap1_signaling_pathway	4.2654	0.0372162	1813; 2249; 2250; 2263; 3791; 4254; 5156; 5582; 56034;	10.9005	0.000117282	10000; 1969; 2149; 22808; 23094; 2321; 23236; 25780; 2775; 284; 2889; 3479; 3815; 3845; 51806; 5291; 54518; 5578; 5608; 57568; 5880; 83660; 84552;
hsa04724~Glutamatergic_synapse	5.26316	0.0365078	2892; 3760; 50944; 5582; 57084; 6511;	10.5263	0.00610204	157; 23236; 2775; 2890; 2914; 3709; 5578; 6505; 6507; 7220; 775; 776;
hsa04550~Signaling_pathways_regulating_pluripotency_of_stem_cells	11.9718	2.93513e-08	11211; 1749; 1852; 2263; 3175; 3400; 3670; 5080; 652; 6657; 6926; 7472; 7474; 7547; 80712; 8325; 9421;	8.4507	0.0265972	10000; 2885; 3399; 3479; 3716; 3845; 5291; 658; 6774; 7473; 7994; 91;
hsa05202~Transcriptional_misregulation_in_cancer	6.14525	0.00187173	2892; 30012; 3195; 3205; 3207; 3486; 5077; 5081; 6495; 8091; 862;	10.0559	0.00144412	2119; 2138; 2313; 2321; 2322; 3065; 3479; 3560; 3569; 5218; 5747; 5914; 7185; 7709; 860; 8842; 894; 9611;
hsa05205~Proteoglycans_in_cancer	5.41872	0.00465416	11211; 2316; 2719; 3236; 3791; 5582; 5727; 7291; 7472; 7474; 8325;	9.85222	0.00101969	10000; 22808; 2317; 287; 288; 2885; 3479; 3709; 3845; 5291; 5336; 5578; 5747; 5777; 6093; 6382; 6774; 7473; 81578; 817;
hsa04024~cAMP_signaling_pathway	5.02513	0.0109721	1129; 117; 1813; 2892; 3351; 4886; 492; 5727; 6662; 6751;	9.04523	0.00412732	10000; 10257; 1258; 2149; 2737; 2890; 4772; 481; 486; 493; 51806; 5291; 5880; 6093; 775; 776; 817; 9586;
hsa04020~Calcium_signaling_pathway	5.02793	0.0153444	1129; 155; 492; 5156; 5255; 552; 5582; 5737; 6870;	8.93855	0.00731145	1139; 2149; 23236; 3269; 3707; 3709; 4638; 493; 51806; 5336; 5578; 57105; 7134; 775; 776; 817;
hsa04713~Circadian_entrainment	6.31579	0.017389	117; 2892; 3760; 4543; 4544; 5582;	11.5789	0.00446413	23236; 2775; 2890; 2977; 2982; 51806; 5578; 775; 776; 817; 9722;
hsa04919~Thyroid_hormone_signaling_pathway	3.38983	0.238415	1735; 2626; 5582; 652;	13.5593	0.000137466	10000; 10499; 1827; 23236; 23389; 3065; 3845; 481; 486; 5291; 5336; 5578; 6513; 7068; 9611; 9882;
hsa04360~Axon_guidance	3.14961	0.278666	2045; 3897; 57144; 64221;	11.811	0.000820708	10512; 1969; 2047; 219699; 3845; 5362; 5747; 5880; 5998; 6093; 6586; 8440; 8482; 9723; 9901;
hsa04010~MAPK_signaling_pathway	2.7451	0.287832	1852; 2249; 2250; 2263; 2316; 5156; 5582;	10.9804	1.98535e-05	10000; 10369; 10912; 22808; 2317; 25780; 2872; 2885; 3315; 3845; 4216; 4217; 4772; 51776; 5578; 55799; 5608; 5880; 5923; 5924; 6196; 6885; 775; 776; 783; 785; 9254; 9261;
hsa04970~Salivary_secretion	3.37079	0.289426	155; 492; 5582;	12.3596	0.00284198	23236; 277; 2977; 2982; 3709; 3783; 481; 486; 493; 51806; 5578;
hsa04725~Cholinergic_synapse	3.6036	0.208153	1129; 3760; 5582; 6572;	13.5135	0.000227416	10000; 1139; 23236; 2775; 3709; 3768; 3786; 3845; 5291; 5578; 596; 775; 776; 817; 9586;
hsa04072~Phospholipase_D_signaling_pathway	3.4965	0.185526	4254; 5156; 552; 56034; 5737;	11.1888	0.000947413	10000; 10672; 2149; 22808; 23236; 2885; 2914; 3815; 3845; 5291; 5336; 5578; 56894; 56895; 8395; 9267;
hsa04151~PI3K-Akt_signaling_pathway	2.89855	0.191107	1129; 2249; 2250; 2263; 2690; 284217; 3791; 4254; 5156; 56034;	7.82609	0.00355903	10000; 10319; 118788; 1969; 2149; 2321; 23239; 284; 2885; 3371; 3479; 3560; 3569; 3716; 3815; 3845; 5291; 5527; 5563; 5578; 5747; 57521; 596; 7143; 894; 898; 9586;
hsa04510~Focal_adhesion	3.38164	0.148919	2316; 284217; 3791; 5156; 5582; 56034; 57144;	9.66184	0.00126693	10000; 10319; 1793; 2317; 2321; 2885; 2889; 3371; 3479; 4638; 5291; 5578; 5747; 5880; 5923; 596; 6093; 7143; 83660; 894;
hsa04924~Renin_secretion	4.6875	0.156629	116; 117; 155;	14.0625	0.00310233	1508; 1636; 23236; 2977; 2982; 3709; 51806; 775; 776;
hsa04911~Insulin_secretion	4.70588	0.108754	116; 117; 3651; 5582;	16.4706	5.66571e-05	23236; 27094; 27445; 3782; 3783; 481; 486; 5578; 6513; 6833; 775; 776; 817; 9586;
hsa05215~Prostate_cancer	4.49438	0.122366	2263; 3645; 5156; 56034;	11.236	0.00789502	10000; 2885; 3479; 3845; 5291; 596; 6934; 83439; 898; 9586;

## Sheet: Additional file 4B
Additional file 4B: Cancer type enrichments of common cllDMGs between B cell and PBMC comparisons.
	Hypermethylated			Hypomethylated
Cancer Types	percentage of Genes involved	Pvalue	Genes	percentage of Genes involved	Pvalue	Genes
bladder	0	1	NA	22.7273	0.00793445	ANK2; ANK3; KRAS; LRP2; NCOR1;
non-hodgkin lymphoma	0	1	NA	19.6429	0.000283477	BCL2; CARD11; CCND2; CCND3; CD58; FAT2; GNA13; IRF8; KLHL6; POU2AF1; RHOH;
lung	6.71642	0.000226529	ADAMTS1; EN1; FGFR2; FOXE1; KCNC2; KDR; NKX2-1; NPY2R; NPY5R; PDGFC; PDGFRA; PTGFR; RUNX1T1; SLC6A2; SOX2; TBX18; TFAP2D; USP29;	7.08955	0.0885419	ACVR1B; BAI3; CDYL; DNER; DST; EPHB1; EYS; FAM160B1; FLT3; GLI3; KCNN3; KRAS; KREMEN1; LRP1B; MSI2; PIK3C2G; PKHD1; PPM1L; PTPRD;
prostate	4.23729	0.0766915	EPHA7; FOXA1; KDR; NPY2R; NPY5R; PTGFR; RUNX1T1; SLC6A2; TEX11; USP29;	10.5932	0.000676457	ACVR1B; BAI3; CNGB1; CUL3; DNER; EPHB1; ETV5; EYS; FLT3; GLI3; HDAC9; JAK1; KCNQ3; KRAS; KREMEN1; MSI2; MYO18B; NCOR1; NDRG1; PIK3C2G; PKHD1; PPM1L; SRGAP3; TNR; ZNF595;
leukemia	9.65909	4.93432e-06	BCL11B; BCOR; CDX2; HOXA11; HOXA13; HOXA9; HOXC11; HOXC13; HOXD11; HOXD13; MLF1; MNX1; OLIG2; PRRX1; RUNX1T1; TLX1; TLX3;	10.7955	0.00233341	BCL11A; BCL2; CBFA2T3; CCND3; DEK; ELN; FLT3; JAK1; KAT6A; KIT; KRAS; LASP1; LPP; MSI2; NCOA2; NSD1; PBX1; RARA; SETBP1;
pancreas	5.57769	0.00537969	GRIA3; KDR; LRFN5; NPY2R; NPY5R; PRKCG; PTGFR; RUNX1T1; SCN5A; SLC1A6; SLC6A15; SLC6A2; TBX18; USP29;	11.5538	6.76986e-05	ACVR1B; AKAP13; ATP10A; BAI3; CNTN5; DNER; ELN; EPHB1; EYS; FAT2; FLT3; GIGYF2; GLI3; GUCY1A2; HMCN1; KRAS; KREMEN1; MSI2; PCSK6; PIK3C2G; PKHD1; PPM1L; PTPRD; PXDN; SOX5; TNR; UNC13C; USH2A; ZNF638;
breast	4.28954	0.0281219	CDH20; FLNA; GATA3; GREB1L; KDR; LAMA1; LRRFIP1; NPY2R; NPY5R; PTGFR; RUNX1T1; SLC6A2; STARD8; TAF1; TBX3; USP29;	11.2601	3.18584e-06	ACAP1; ACVR1B; ATP8B1; BAI3; BCL11A; CCND3; CNTN3; CTIF; DNER; EPHB1; EYS; FCRL5; FLNB; FLT3; GGA1; GLI3; IRAK2; KRAS; KREMEN1; LEPREL1; LRBA; LRRC7; MSI2; MYO18B; NCOR1; OR6A2; PIK3C2G; PKHD1; PPM1L; PTPRD; PTPRJ; RASEF; RBM47; SLC24A4; SULF2; TG; TGFBI; TMPRSS6; USH2A; WDR91; ZFP36L1; ZFP64;
colorectal	5.29801	0.0397691	ARHGEF10; IGFBP3; KIAA2022; LAMA1; PCDHA9; RUNX1T1; SHANK1; UNC79;	13.9073	6.61272e-05	ADAM19; ATP11A; CACNA2D3; CD109; CLSTN2; EXOC4; GLI3; GUCY1A2; KALRN; KRAS; MAP1B; MSH6; MYO18B; PLCG2; PRUNE2; PTPRD; PTPRS; RASGRF2; SH3TC1; TCF7L2; TGM3;
ovarian	5.7377	0.0374011	KDR; NPY2R; NPY5R; PTGFR; RUNX1T1; SLC6A2; USP29;	11.4754	0.00512896	ACVR1B; BAI3; CCNE1; DNER; EPHB1; EYS; FLT3; GLI3; KRAS; KREMEN1; MSI2; PIK3C2G; PKHD1; PPM1L;
melanoma	2.73224	0.478031	CHGA; DMRT2; FGD1; KCNC2; LRRFIP1;	9.83607	0.00720681	ANGPT1; BAI3; C1orf127; CNTN5; ETV5; FAT2; GLIPR2; GRIA1; KIT; RPS6KA2; SMARCB1; SPATA13; ST6GALNAC3; STC1; TNFRSF8; TP63; XIRP2; ZNF217;
chronic lymphocytic leukemia	3.84615	0.199246	C14orf39; DTNA; FGFR2; FUT9; MDGA2; SNX7;	13.4615	0.000100229	ARHGAP28; BMPR1B; CCND2; CD36; COL25A1; EPHB1; FAM171A1; FUBP1; GPCPD1; HMCN1; KLHL6; LRP1B; MBP; MDGA2; PCLO; PDE4DIP; PROM1; SYNE1; TMTC2; TSHZ2; UNC13C;
lymphoma	3.22581	0.280249	CYP4F22; DSC3; DUSP9; FOXA2; HAS1; PDGFC; SALL3; TLX3;	9.27419	0.00506154	ACE; BCL2; CARD11; CCND3; CD36; CD58; CDC27; FBXO31; GNA13; GRB2; ID3; IL10; KCNJ12; KDM2B; KLHL6; NCOR1; NEB; PCLO; QRICH2; RBM47; STAT3; TNFAIP3; TRAF3;
