# Supplementary material for: Global DNA methylation profiling reveals new insights into epigenetically deregulated protein coding and long noncoding RNAs in CLL
Source: Clin Epigenetics. 2016 Oct 12;8:106. doi: 10.1186/s13148-016-0274-6 (PMC5062931; doi:10.1186/s13148-016-0274-6)
Supplement: Additional file 5: — Additonal data 4. (XLS 3951 kb) [file 13148_2016_274_MOESM5_ESM.xls]

## Sheet: Additional file 5A
Additional file 5A: IGHV mutated specific CLL hypermethylated genes in B cell comparison
Associated gene information (DMGs)			Hypermethylated regions information (DMRs) in IGHV-mutated prognostic Group over sorted B cell normal
GeneID	GeneSymbol	Class	Associated TranscriptID	Methylated Peak score	Peak site	CpG Freq	GC %
ENSG00000231054	AC009236.2	lincRNA	ENST00000442821	565.89	TTS	0.085957	0.646354
ENSG00000166342	NETO1	protein_coding	ENST00000577184	478.7	promoter-TSS	0.088661	0.662447
ENSG00000182195	LDOC1	protein_coding	ENST00000370526	435.63	exon	0.077769	0.638148
ENSG00000254670	CTC-497E21.3	lincRNA	ENST00000533002	420.44	promoter-TSS	0.092681	0.663618
ENSG00000166770	ZNF667-AS1	lincRNA	ENST00000586091	412.55	promoter-TSS	0.088914	0.63667
ENSG00000246774	AC004051.2	lincRNA	ENST00000500526	407.54	promoter-TSS	0.073066	0.590551
ENSG00000175497	DPP10	protein_coding	ENST00000429914	396.65	intron	0.094899	0.670504
ENSG00000079482	OPHN1	protein_coding	ENST00000540071	385.62	promoter-TSS	0.059917	0.600138
ENSG00000234696	GPR50-AS1	antisense	ENST00000454196	382.36	exon	0.060447	0.58503
ENSG00000241737	FAM90A23P	pseudogene	ENST00000400136	373.31	intron	0.036503	0.534022
ENSG00000136099	PCDH8	protein_coding	ENST00000338862	361.68	exon	0.103364	0.675075
ENSG00000254506	RP11-748H22.1	pseudogene	ENST00000527374	342.44	promoter-TSS	0.079256	0.641185
ENSG00000169933	FRMPD4	protein_coding	ENST00000380682	330.22	promoter-TSS	0.074178	0.638462
ENSG00000128709	HOXD9	protein_coding	ENST00000249499	313.14	exon	0.102362	0.688126
ENSG00000233384	RP11-100E13.1	antisense	ENST00000437416	290.7	promoter-TSS	0.089754	0.635714
ENSG00000207602	MIR106A	miRNA	ENST00000384870	285.01	Intergenic	0.070897	0.595144
ENSG00000170919	TPT1-AS1	antisense	ENST00000524062	280.59	intron	0.030897	0.610497
ENSG00000147027	TMEM47	protein_coding	ENST00000275954	280.3	intron	0.087037	0.643848
ENSG00000156298	TSPAN7	protein_coding	ENST00000378482	279.58	intron	0.043614	0.558531
ENSG00000008405	CRY1	protein_coding	ENST00000550633	277.53	promoter-TSS	0.098182	0.667151
ENSG00000125352	RNF113A	protein_coding	ENST00000371442	275.15	promoter-TSS	0.068565	0.577816
ENSG00000131725	WDR44	protein_coding	ENST00000371825	266.98	promoter-TSS	0.066392	0.576629
ENSG00000226725	RP11-493K23.1	antisense	ENST00000416989	247.78	promoter-TSS	0.082434	0.639216
ENSG00000170074	FAM153A	protein_coding	ENST00000513363	243.37	promoter-TSS	0.056525	0.582101
ENSG00000229344	RP5-857K21.7	pseudogene	ENST00000427426	243.03	promoter-TSS	0.033441	0.451114
ENSG00000072506	HSD17B10	protein_coding	ENST00000375304	239.69	intron	0.060888	0.616495
ENSG00000102119	EMD	protein_coding	ENST00000486738	238.39	promoter-TSS	0.112306	0.704478
ENSG00000234161	PABPC5-AS1	antisense	ENST00000456187	237.93	promoter-TSS	0.068917	0.601124
ENSG00000203950	FAM127B	protein_coding	ENST00000370775	237.64	exon	0.068279	0.644634
ENSG00000154655	L3MBTL4	protein_coding	ENST00000580162	237.21	promoter-TSS	0.07684	0.645405
ENSG00000131094	C1QL1	protein_coding	ENST00000253407	234.93	intron	0.074074	0.653179
ENSG00000228616	RP11-66N11.7	lincRNA	ENST00000446370	231.52	promoter-TSS	0.054125	0.650396
ENSG00000129675	ARHGEF6	protein_coding	ENST00000535227	228.8	promoter-TSS	0.076923	0.671174
ENSG00000130826	DKC1	protein_coding	ENST00000413910	226.34	intron	0.090909	0.647202
ENSG00000134602	MST4	protein_coding	ENST00000496850	224.51	promoter-TSS	0.069376	0.661765
ENSG00000177485	ZBTB33	protein_coding	ENST00000326624	223.85	intron	0.070396	0.59108
ENSG00000233382	NKAPP1	pseudogene	ENST00000554946	217.03	promoter-TSS	0.053239	0.54078
ENSG00000184682	C11orf89	protein_coding	ENST00000391480	216.1	exon	0.043312	0.68746
ENSG00000101811	CSTF2	protein_coding	ENST00000475126	210.28	promoter-TSS	0.052767	0.533119
ENSG00000260738	LINC00554	antisense	ENST00000564841	205.85	Intergenic	0.046077	0.587065
ENSG00000227067	DPPA3P1	pseudogene	ENST00000451146	203.95	promoter-TSS	0.057047	0.602682
ENSG00000186188	FFAR4	protein_coding	ENST00000371481	199.8	exon	0.07438	0.607708
ENSG00000102362	SYTL4	protein_coding	ENST00000455616	196.94	promoter-TSS	0.065969	0.664226
ENSG00000259702	RP11-236L14.1	lincRNA	ENST00000558860	196.88	intron	0.051724	0.584256
ENSG00000094631	HDAC6	protein_coding	ENST00000444343	195.73	promoter-TSS	0.085244	0.637079
ENSG00000177294	FBXO39	protein_coding	ENST00000321535	187.81	promoter-TSS	0.057248	0.599631
ENSG00000156709	AIFM1	protein_coding	ENST00000535724	186.81	promoter-TSS	0.070688	0.591337
ENSG00000112773	FAM46A	protein_coding	ENST00000412306	186.22	promoter-TSS	0.110723	0.675204
ENSG00000182168	UNC5C	protein_coding	ENST00000504962	186.05	promoter-TSS	0.081461	0.658559
ENSG00000101955	SRPX	protein_coding	ENST00000432886	185.35	promoter-TSS	0.065821	0.603803
ENSG00000144908	ALDH1L1	protein_coding	ENST00000472186	184.49	promoter-TSS	0.078212	0.671875
ENSG00000171388	APLN	protein_coding	ENST00000307484	183.61	intron	0.087438	0.694957
ENSG00000226031	FGF13-AS1	antisense	ENST00000446383	183.24	promoter-TSS	0.071334	0.624011
ENSG00000102096	PIM2	protein_coding	ENST00000376509	183.17	promoter-TSS	0.070444	0.631982
ENSG00000237741	AC002368.4	antisense	ENST00000456981	182.19	promoter-TSS	0.081801	0.645546
ENSG00000226530	RP11-348F1.2	lincRNA	ENST00000455931	181.09	promoter-TSS	0.062331	0.615697
ENSG00000101977	MCF2	protein_coding	ENST00000520602	179.91	promoter-TSS	0.065455	0.648501
ENSG00000101882	NKAP	protein_coding	ENST00000371410	178.84	exon	0.069066	0.579203
ENSG00000259514	RP11-685G9.2	antisense	ENST00000559539	178.11	promoter-TSS	0.086078	0.649963
ENSG00000149970	CNKSR2	protein_coding	ENST00000379510	177.63	promoter-TSS	0.087748	0.677419
ENSG00000186462	NAP1L2	protein_coding	ENST00000373517	176.92	exon	0.049745	0.538854
ENSG00000106483	SFRP4	protein_coding	ENST00000436072	176.47	exon	0.094131	0.669248
ENSG00000133104	SPG20	protein_coding	ENST00000476377	176.17	promoter-TSS	0.098958	0.62706
ENSG00000159166	LAD1	protein_coding	ENST00000391967	175.25	promoter-TSS	0.089	0.697303
ENSG00000147394	ZNF185	protein_coding	ENST00000454925	175.08	intron	0.07714	0.62312
ENSG00000178394	HTR1A	protein_coding	ENST00000323865	172.36	TTS	0.053302	0.560185
ENSG00000165169	DYNLT3	protein_coding	ENST00000432389	170.74	promoter-TSS	0.080856	0.671021
ENSG00000102078	SLC25A14	protein_coding	ENST00000467496	169.87	promoter-TSS	0.058366	0.596696
ENSG00000182518	FAM104B	protein_coding	ENST00000425133	169.84	promoter-TSS	0.08	0.646119
ENSG00000250608	RP11-933H2.4	processed_transcript	ENST00000513905	168.93	promoter-TSS	0.069149	0.650372
ENSG00000267413	RP11-636O21.1	lincRNA	ENST00000585822	167.39	exon	0.058917	0.580286
ENSG00000173275	ZNF449	protein_coding	ENST00000370760	167.02	promoter-TSS	0.054407	0.58913
ENSG00000130055	GDPD2	protein_coding	ENST00000538649	166.14	TTS	0.078244	0.653956
ENSG00000147400	CETN2	protein_coding	ENST00000370277	165.41	promoter-TSS	0.076845	0.651515
ENSG00000198918	RPL39	protein_coding	ENST00000361575	165.2	promoter-TSS	0.074654	0.605893
ENSG00000198932	GPRASP1	protein_coding	ENST00000444152	164.48	intron	0.083563	0.686239
ENSG00000077721	UBE2A	protein_coding	ENST00000346330	163.74	promoter-TSS	0.08981	0.657463
ENSG00000187325	TAF9B	protein_coding	ENST00000480681	162.77	promoter-TSS	0.060818	0.600598
ENSG00000049769	PPP1R3F	protein_coding	ENST00000055335	161.74	promoter-TSS	0.053552	0.586245
ENSG00000171365	CLCN5	protein_coding	ENST00000482218	161.1	promoter-TSS	0.0583	0.53998
ENSG00000175445	LPL	protein_coding	ENST00000524029	160.94	intron	0.104895	0.710128
ENSG00000189369	GSPT2	protein_coding	ENST00000340438	160.94	exon	0.078089	0.610012
ENSG00000156313	RPGR	protein_coding	ENST00000339363	160.85	intron	0.076596	0.616497
ENSG00000081059	TCF7	protein_coding	ENST00000321603	157.56	Intergenic	0.048682	0.628166
ENSG00000225235	DDX26B-AS1	antisense	ENST00000430820	154.62	promoter-TSS	0.07729	0.663489
ENSG00000110786	PTPN5	protein_coding	ENST00000396167	153.42	intron	0.116071	0.730212
ENSG00000229335	RP1-241P17.1	antisense	ENST00000415394	153.41	Intergenic	0.061745	0.620143
ENSG00000183454	GRIN2A	protein_coding	ENST00000330684	153.05	intron	0.093502	0.655063
ENSG00000181704	YIPF6	protein_coding	ENST00000374643	152.85	promoter-TSS	0.079493	0.639816
ENSG00000126759	CFP	protein_coding	ENST00000485991	152.74	TTS	0.05	0.571566
ENSG00000203930	LINC00632	protein_coding	ENST00000602535	150.19	intron	0.050383	0.567834
ENSG00000176734	TRIL	processed_transcript	ENST00000322982	148.38	exon	0.09268	0.687248
ENSG00000241769	LINC00893	antisense	ENST00000609314	148.09	promoter-TSS	0.066145	0.628287
ENSG00000206262	C3orf72	protein_coding	ENST00000470680	146.97	promoter-TSS	0.111977	0.696498
ENSG00000130224	LRCH2	protein_coding	ENST00000538422	146.28	exon	0.065442	0.62844
ENSG00000239500	RP1-169K13.3	pseudogene	ENST00000436163	145.4	exon	0.074074	0.65051
ENSG00000183657	PP13439	protein_coding	ENST00000331659	144.59	promoter-TSS	0.098864	0.711691
ENSG00000005022	SLC25A5	protein_coding	ENST00000460013	144.51	promoter-TSS	0.096861	0.683692
ENSG00000126768	TIMM17B	protein_coding	ENST00000472645	143.92	Intergenic	0.081803	0.685571
ENSG00000167244	IGF2	protein_coding	ENST00000381389	143.43	promoter-TSS	0.097826	0.682171
ENSG00000245067	IGFBP7-AS1	antisense	ENST00000508328	142.98	promoter-TSS	0.112299	0.69395
ENSG00000144119	C1QL2	protein_coding	ENST00000272520	142.7	exon	0.095644	0.695364
ENSG00000130119	GNL3L	protein_coding	ENST00000489691	142.69	promoter-TSS	0.059875	0.583929
ENSG00000165175	MID1IP1	protein_coding	ENST00000378474	142.4	promoter-TSS	0.037489	0.534843
ENSG00000155984	TMEM185A	protein_coding	ENST00000502900	141.96	promoter-TSS	0.09633	0.689276
ENSG00000163499	CRYBA2	protein_coding	ENST00000295728	141.06	promoter-TSS	0.099282	0.716846
ENSG00000125462	C1orf61	protein_coding	ENST00000469813	140.76	Intergenic	0.102913	0.707364
ENSG00000017621	MAGIX	protein_coding	ENST00000415364	140.52	TTS	0.066026	0.636691
ENSG00000185825	BCAP31	protein_coding	ENST00000430088	140.04	promoter-TSS	0.09462	0.701576
ENSG00000155959	VBP1	protein_coding	ENST00000286428	139.14	exon	0.062633	0.624602
ENSG00000155961	RAB39B	protein_coding	ENST00000369454	139.1	exon	0.067198	0.609784
ENSG00000119614	VSX2	protein_coding	ENST00000261980	138.81	intron	0.094835	0.681895
ENSG00000204271	SPIN3	protein_coding	ENST00000478405	138.05	intron	0.057652	0.589529
ENSG00000147123	NDUFB11	protein_coding	ENST00000276062	137.53	promoter-TSS	0.081613	0.630648
ENSG00000001626	CFTR	protein_coding	ENST00000426809	137.11	promoter-TSS	0.053993	0.549438
ENSG00000152578	GRIA4	protein_coding	ENST00000531011	137.08	promoter-TSS	0.069577	0.652589
ENSG00000064763	FAR2	protein_coding	ENST00000551451	136.75	intron	0.086822	0.718266
ENSG00000120509	PDZD11	protein_coding	ENST00000239666	136.04	promoter-TSS	0.063353	0.594937
ENSG00000179304	FAM156B	protein_coding	ENST00000416841	135.91	promoter-TSS	0.086449	0.623346
ENSG00000231566	RP5-1158E12.3	lincRNA	ENST00000414772	135.71	exon	0.059339	0.591837
ENSG00000076770	MBNL3	protein_coding	ENST00000421707	135.16	promoter-TSS	0.084928	0.660693
ENSG00000101292	PROKR2	protein_coding	ENST00000546004	134.62	promoter-TSS	0.087336	0.667394
ENSG00000231808	RP11-143M1.4	lincRNA	ENST00000416242	134.36	intron	0.120598	0.688699
ENSG00000229702	RP1-274L7.1	lincRNA	ENST00000458525	132.96	exon	0.055325	0.596685
ENSG00000130830	MPP1	protein_coding	ENST00000393531	132.88	promoter-TSS	0.093514	0.686747
ENSG00000176697	BDNF	protein_coding	ENST00000532997	132.63	promoter-TSS	0.041971	0.537341
ENSG00000130150	MOSPD2	protein_coding	ENST00000482354	132.26	promoter-TSS	0.093902	0.676005
ENSG00000237836	PHKA2-AS1	antisense	ENST00000452900	132.26	Intergenic	0.033582	0.621118
ENSG00000148082	SHC3	protein_coding	ENST00000375835	131.92	exon	0.117967	0.706522
ENSG00000102181	CD99L2	protein_coding	ENST00000491877	130.97	promoter-TSS	0.075758	0.638919
ENSG00000203650	RP4-562J12.2	lincRNA	ENST00000412422	130.17	promoter-TSS	0.072603	0.653899
ENSG00000125355	TMEM255A	protein_coding	ENST00000480821	130	intron	0.060976	0.625169
ENSG00000102316	MAGED2	protein_coding	ENST00000485483	128.79	promoter-TSS	0.058628	0.628729
ENSG00000068308	OTUD5	protein_coding	ENST00000376488	128.46	promoter-TSS	0.081119	0.614525
ENSG00000102098	SCML2	protein_coding	ENST00000251900	128.34	intron	0.093431	0.655977
ENSG00000165300	SLITRK5	protein_coding	ENST00000325089	128.25	promoter-TSS	0.091106	0.702059
ENSG00000249116	CTD-2194D22.3	antisense	ENST00000506335	128.1	promoter-TSS	0.091286	0.68601
ENSG00000126970	ZC4H2	protein_coding	ENST00000488831	127.74	promoter-TSS	0.085207	0.678487
ENSG00000184205	TSPYL2	protein_coding	ENST00000553557	127.67	promoter-TSS	0.096213	0.667689
ENSG00000146477	SLC22A3	protein_coding	ENST00000275300	127.26	exon	0.108902	0.666982
ENSG00000254535	PABPC4L	protein_coding	ENST00000421491	126.59	intron	0.085106	0.623229
ENSG00000265033	RN7SL262P	misc_RNA	ENST00000584590	126.29	Intergenic	0.067869	0.652542
ENSG00000207705	MIR129-1	miRNA	ENST00000384972	125.84	Intergenic	0.069193	0.667763
ENSG00000213048	OR5S1P	pseudogene	ENST00000453063	125.74	Intergenic	0.052126	0.664384
ENSG00000225930	AC026150.5	lincRNA	ENST00000562624	125.64	Intergenic	0.092219	0.678503
ENSG00000268066	FMR1-AS1	processed_transcript	ENST00000594922	125.35	promoter-TSS	0.065714	0.619116
ENSG00000188706	ZDHHC9	protein_coding	ENST00000357166	125.16	promoter-TSS	0.082739	0.65812
ENSG00000101888	NXT2	protein_coding	ENST00000372103	124.78	promoter-TSS	0.059946	0.542857
ENSG00000122121	XPNPEP2	protein_coding	ENST00000371106	124.14	intron	0.030894	0.558442
ENSG00000013563	DNASE1L1	protein_coding	ENST00000369808	124.04	promoter-TSS	0.046468	0.64564
ENSG00000126756	UXT	protein_coding	ENST00000335890	123.55	promoter-TSS	0.069431	0.596339
ENSG00000182489	XKRX	protein_coding	ENST00000372956	123.53	promoter-TSS	0.063272	0.625578
ENSG00000101843	PSMD10	protein_coding	ENST00000372295	123.23	promoter-TSS	0.068584	0.58453
ENSG00000131759	RARA	protein_coding	ENST00000579727	123.03	exon	0.077827	0.673021
ENSG00000063015	SEZ6	protein_coding	ENST00000585644	122.86	intron	0.091768	0.691375
ENSG00000152953	STK32B	protein_coding	ENST00000512018	122.32	exon	0.11375	0.705368
ENSG00000165195	PIGA	protein_coding	ENST00000428964	122.13	promoter-TSS	0.076087	0.597236
ENSG00000197646	PDCD1LG2	protein_coding	ENST00000397745	122.09	Intergenic	0.023232	0.488396
ENSG00000228717	AF013593.1	pseudogene	ENST00000458074	121.34	promoter-TSS	0.056042	0.573427
ENSG00000169188	APEX2	protein_coding	ENST00000374987	119.81	promoter-TSS	0.074074	0.590411
ENSG00000180815	MAP3K15	protein_coding	ENST00000338883	119.62	promoter-TSS	0.045205	0.4829
ENSG00000125898	FAM110A	protein_coding	ENST00000541082	118.93	exon	0.079254	0.682189
ENSG00000259640	RP6-33F8.1	sense_overlapping	ENST00000465509	118.04	intron	0.047323	0.557214
ENSG00000102393	GLA	protein_coding	ENST00000218516	117.75	promoter-TSS	0.057522	0.543646
ENSG00000101974	ATP11C	protein_coding	ENST00000485626	117.72	intron	0.06823	0.620873
ENSG00000115902	SLC1A4	protein_coding	ENST00000471551	117.42	TTS	0.026316	0.477714
ENSG00000186787	SPIN2B	protein_coding	ENST00000460948	117.19	promoter-TSS	0.064073	0.650286
ENSG00000263988	RN7SL147P	misc_RNA	ENST00000487345	117.14	Intergenic	0.044622	0.258286
ENSG00000268532	RP11-514D23.1	lincRNA	ENST00000599486	116.07	intron	0.065463	0.638106
ENSG00000174145	KIAA1239	protein_coding	ENST00000309447	115.6	promoter-TSS	0.076372	0.617402
ENSG00000119715	ESRRB	protein_coding	ENST00000507951	115.59	intron	0.120805	0.693467
ENSG00000165182	CXorf58	protein_coding	ENST00000379211	115.53	promoter-TSS	0.092437	0.649528
ENSG00000068366	ACSL4	protein_coding	ENST00000348502	115.49	intron	0.074031	0.622066
ENSG00000187094	CCK	protein_coding	ENST00000434608	115.26	promoter-TSS	0.048263	0.512054
ENSG00000077063	CTTNBP2	protein_coding	ENST00000454375	115.18	promoter-TSS	0.093645	0.721202
ENSG00000134202	GSTM3	protein_coding	ENST00000488824	115.17	exon	0.084127	0.645008
ENSG00000102221	PHF16	protein_coding	ENST00000455411	115.09	intron	0.104636	0.691799
ENSG00000056277	ZNF280C	protein_coding	ENST00000447817	114.91	intron	0.07545	0.615298
ENSG00000261090	RP11-20G6.2	lincRNA	ENST00000567395	114.76	Intergenic	0.052486	0.612414
ENSG00000046651	OFD1	protein_coding	ENST00000464463	114.53	promoter-TSS	0.025932	0.506472
ENSG00000053747	LAMA3	protein_coding	ENST00000399516	114.52	intron	0.070423	0.61257
ENSG00000229068	TMPOP1	pseudogene	ENST00000424642	114.51	Intergenic	0.059282	0.632399
ENSG00000101928	MOSPD1	protein_coding	ENST00000489890	114.2	intron	0.081579	0.663601
ENSG00000158427	TMSB15B	protein_coding	ENST00000455723	114.03	promoter-TSS	0.0841	0.649606
ENSG00000198939	ZFP2	protein_coding	ENST00000520805	112.63	promoter-TSS	0.074122	0.666234
ENSG00000185973	TMLHE	protein_coding	ENST00000369439	112.46	promoter-TSS	0.057416	0.616487
ENSG00000184634	MED12	protein_coding	ENST00000374080	112.06	promoter-TSS	0.072022	0.630705
ENSG00000153157	SYCP2L	protein_coding	ENST00000283141	111.75	intron	0.061979	0.544048
ENSG00000215146	RP11-313J2.1	pseudogene	ENST00000609502	111.63	exon	0.052212	0.595049
ENSG00000236668	RP11-85O21.2	antisense	ENST00000453529	111.62	exon	0.082883	0.625899
ENSG00000185010	F8	protein_coding	ENST00000453950	111.57	promoter-TSS	0.113636	0.661264
ENSG00000259961	RP4-597A16.2	antisense	ENST00000563570	111.52	promoter-TSS	0.093502	0.681962
ENSG00000267046	RP11-1094M14.9	pseudogene	ENST00000589887	111.1	promoter-TSS	0.041116	0.508798
ENSG00000166949	SMAD3	protein_coding	ENST00000559092	110.98	intron	0.025848	0.498387
ENSG00000102038	SMARCA1	protein_coding	ENST00000478420	110.95	promoter-TSS	0.080774	0.684091
ENSG00000175538	KCNE3	protein_coding	ENST00000529425	110.94	intron	0.055205	0.632782
ENSG00000118804	FAM47E-STBD1	protein_coding	ENST00000237642	110.83	intron	0.059102	0.642267
ENSG00000123572	NRK	protein_coding	ENST00000428173	110.78	promoter-TSS	0.05	0.539452
ENSG00000163501	IHH	protein_coding	ENST00000295731	109.95	exon	0.097248	0.699634
ENSG00000101935	AMMECR1	protein_coding	ENST00000496695	109.92	exon	0.073138	0.660027
ENSG00000094841	UPRT	protein_coding	ENST00000530743	109.87	promoter-TSS	0.047256	0.589041
ENSG00000126947	ARMCX1	protein_coding	ENST00000372829	109.62	intron	0.046326	0.578947
ENSG00000196376	SLC35F1	protein_coding	ENST00000360388	109.35	intron	0.086348	0.658508
ENSG00000162551	ALPL	protein_coding	ENST00000540617	109.2	intron	0.035398	0.591512
ENSG00000232593	RP11-258C19.5	lincRNA	ENST00000604369	108.96	promoter-TSS	0.081311	0.626667
ENSG00000178104	PDE4DIP	protein_coding	ENST00000369345	108.79	intron	0.040024	0.537059
ENSG00000255378	AC084121.16	protein_coding	ENST00000528972	108.71	Intergenic	0.042874	0.502315
ENSG00000203257	AL691479.1	pseudogene	ENST00000366088	107.77	Intergenic	0.023975	0.551702
ENSG00000135736	CCDC102A	protein_coding	ENST00000258214	106.83	intron	0.028721	0.629726
ENSG00000188021	UBQLN2	protein_coding	ENST00000338222	106.62	exon	0.07828	0.613436
ENSG00000184674	GSTT1	protein_coding	ENST00000436103	105.66	promoter-TSS	0.030912	0.524691
ENSG00000231848	AC012354.8	pseudogene	ENST00000423051	105.53	Intergenic	0.060921	0.62435
ENSG00000124507	PACSIN1	protein_coding	ENST00000487760	105.51	promoter-TSS	0.038769	0.640091
ENSG00000186675	MAGEE2	protein_coding	ENST00000373359	105.51	exon	0.040241	0.542714
ENSG00000102081	FMR1	protein_coding	ENST00000439526	105.34	promoter-TSS	0.079088	0.626506
ENSG00000074211	PPP2R2C	protein_coding	ENST00000506140	105.26	intron	0.08747	0.671783
ENSG00000232828	AF196970.3	antisense	ENST00000416061	104.87	promoter-TSS	0.062432	0.568928
ENSG00000171815	PCDHB1	protein_coding	ENST00000306549	104.83	Intergenic	0.036048	0.470667
ENSG00000205863	C1QTNF9B	protein_coding	ENST00000382140	104.51	Intergenic	0.06471	0.642105
ENSG00000156531	PHF6	protein_coding	ENST00000370799	104.34	promoter-TSS	0.080668	0.634722
ENSG00000211677	IGLC2	IG_C_gene	ENST00000390323	104.21	promoter-TSS	0.024786	0.601905
ENSG00000145982	FARS2	protein_coding	ENST00000274680	103.94	intron	0.024691	0.537951
ENSG00000198798	MAGEB3	protein_coding	ENST00000361644	103.88	intron	0.037821	0.543882
ENSG00000262198	RP11-124N19.3	lincRNA	ENST00000575845	103.8	Intergenic	0.087231	0.705808
ENSG00000114850	SSR3	protein_coding	ENST00000265044	103.5	Intergenic	0.052174	0.569444
ENSG00000107623	GDF10	protein_coding	ENST00000224605	102.96	exon	0.109276	0.730964
ENSG00000242715	CCDC169	protein_coding	ENST00000477250	102.94	promoter-TSS	0.066667	0.618067
ENSG00000211679	IGLC3	IG_C_gene	ENST00000390325	102.87	promoter-TSS	0.024007	0.599631
ENSG00000147140	NONO	protein_coding	ENST00000450092	102.68	promoter-TSS	0.076115	0.571429
ENSG00000232825	RP5-896L10.1	antisense	ENST00000425113	102.68	promoter-TSS	0.074803	0.643512
ENSG00000206791	RNU1-129P	snRNA	ENST00000384064	102.45	TTS	0.062735	0.629073
ENSG00000188766	SPRED3	protein_coding	ENST00000586301	102.36	exon	0.087282	0.675249
ENSG00000271981	RP11-573G6.8	lincRNA	ENST00000607282	102.3	Intergenic	0.097731	0.695122
ENSG00000198208	RPS6KL1	protein_coding	ENST00000557413	102.25	Intergenic	0.027938	0.598522
ENSG00000235024	AC097468.7	antisense	ENST00000429343	102.13	promoter-TSS	0.038251	0.567531
ENSG00000077713	SLC25A43	protein_coding	ENST00000493093	102.06	intron	0.086876	0.702952
ENSG00000056972	TRAF3IP2	protein_coding	ENST00000464903	101.51	promoter-TSS	0.031353	0.520593
ENSG00000164458	T	protein_coding	ENST00000366871	101.42	Intergenic	0.041909	0.524419
ENSG00000233547	RP11-57H14.2	antisense	ENST00000369391	101.3	promoter-TSS	0.071913	0.644986
ENSG00000265445	RP11-849N15.1	antisense	ENST00000579159	101.29	intron	0.050078	0.6125
ENSG00000134597	RBMX2	protein_coding	ENST00000469953	101.28	exon	0.072443	0.607092
ENSG00000164690	SHH	protein_coding	ENST00000472308	100.75	TTS	0.063091	0.637795
ENSG00000235972	RP11-472G23.10	lincRNA	ENST00000456346	100.72	Intergenic	0.075495	0.650185
ENSG00000196741	CXorf24	protein_coding	ENST00000357412	100.57	promoter-TSS	0.079316	0.625776
ENSG00000147274	RBMX	protein_coding	ENST00000320676	100.48	intron	0.064889	0.534636
ENSG00000102054	RBBP7	protein_coding	ENST00000380087	99.9	Intergenic	0.0325	0.47191
ENSG00000047597	XK	protein_coding	ENST00000378616	99.88	intron	0.081522	0.607595
ENSG00000225156	AC012354.6	lincRNA	ENST00000425325	99.88	intron	0.062044	0.601641
ENSG00000255562	UNC93B6	pseudogene	ENST00000525262	99.76	TTS	0.047749	0.584038
ENSG00000272512	RP11-54O7.17	lincRNA	ENST00000606034	99.65	promoter-TSS	0.087952	0.713598
ENSG00000159450	TCHH	protein_coding	ENST00000368804	99.5	exon	0.067431	0.572687
ENSG00000120833	SOCS2	protein_coding	ENST00000547229	98.54	TTS	0.090909	0.650284
ENSG00000158164	TMSB15A	protein_coding	ENST00000289373	98.54	intron	0.083333	0.699433
ENSG00000130649	CYP2E1	protein_coding	ENST00000480558	98.49	promoter-TSS	0.062265	0.60944
ENSG00000130066	SAT1	protein_coding	ENST00000463236	98.45	promoter-TSS	0.077863	0.620427
ENSG00000182742	HOXB4	protein_coding	ENST00000332503	97.52	exon	0.066318	0.632404
ENSG00000167434	CA4	protein_coding	ENST00000586876	96.75	intron	0.103333	0.698835
ENSG00000131089	ARHGEF9	protein_coding	ENST00000253401	96.43	promoter-TSS	0.074132	0.622047
ENSG00000158966	CACHD1	protein_coding	ENST00000371073	96.43	intron	0.059649	0.583187
ENSG00000119147	C2orf40	protein_coding	ENST00000238044	96.32	intron	0.065886	0.642282
ENSG00000267369	RP11-1094M14.8	pseudogene	ENST00000587542	96.24	promoter-TSS	0.063047	0.566434
ENSG00000147164	SNX12	protein_coding	ENST00000276105	96.01	intron	0.072549	0.606654
ENSG00000140274	DUOXA2	protein_coding	ENST00000350243	95.96	TTS	0.042222	0.583149
ENSG00000150893	FREM2	protein_coding	ENST00000280481	95.75	exon	0.060442	0.627142
ENSG00000214560	RPL21P41	pseudogene	ENST00000459863	95.31	Intergenic	0.043403	0.57539
ENSG00000124126	PREX1	protein_coding	ENST00000396220	95.19	intron	0.021693	0.558741
ENSG00000117525	F3	protein_coding	ENST00000480356	95.02	intron	0.064054	0.582617
ENSG00000184675	AMER1	protein_coding	ENST00000374869	94.36	intron	0.062365	0.651082
ENSG00000126953	TIMM8A	protein_coding	ENST00000480575	94.29	promoter-TSS	0.070423	0.611253
ENSG00000232591	RP5-1031D4.2	lincRNA	ENST00000420395	94.08	Intergenic	0.030675	0.5
ENSG00000126903	SLC10A3	protein_coding	ENST00000263512	94.02	promoter-TSS	0.075855	0.615795
ENSG00000255251	RP11-1118M6.1	protein_coding	ENST00000533250	93.99	Intergenic	0.042093	0.494318
ENSG00000186767	SPIN4	protein_coding	ENST00000374884	93.89	promoter-TSS	0.092532	0.658023
ENSG00000169446	MMGT1	protein_coding	ENST00000433339	93.71	exon	0.079417	0.618123
ENSG00000263667	RP3-416J7.4	lincRNA	ENST00000580119	93.65	intron	0.019694	0.469432
ENSG00000185554	NXF2	protein_coding	ENST00000372757	93.23	promoter-TSS	0.031442	0.504781
ENSG00000196459	TRAPPC2	protein_coding	ENST00000518847	93.16	intron	0.024032	0.534667
ENSG00000116396	KCNC4	protein_coding	ENST00000412512	92.8	promoter-TSS	0.09816	0.689127
ENSG00000110696	C11orf58	protein_coding	ENST00000527893	92.68	intron	0.054435	0.555332
ENSG00000260548	RP6-24A23.6	protein_coding	ENST00000563887	92.67	promoter-TSS	0.068311	0.592803
ENSG00000225630	MTND2P28	pseudogene	ENST00000457540	92.06	promoter-TSS	0.022727	0.413623
ENSG00000145794	MEGF10	protein_coding	ENST00000508365	91.99	promoter-TSS	0.064193	0.586172
ENSG00000189403	HMGB1	protein_coding	ENST00000405805	91.87	intron	0.019956	0.55531
ENSG00000271147	RP4-769N13.6	processed_transcript	ENST00000460793	91.72	promoter-TSS	0.050754	0.527397
ENSG00000197322	C17orf102	protein_coding	ENST00000357754	91.49	promoter-TSS	0.119522	0.691849
ENSG00000101251	SEL1L2	protein_coding	ENST00000486903	90.81	promoter-TSS	0.102894	0.693419
ENSG00000122824	NUDT10	protein_coding	ENST00000376006	90.67	promoter-TSS	0.030058	0.494226
ENSG00000225988	RP5-1119D9.4	antisense	ENST00000443469	90.64	promoter-TSS	0.066445	0.623549
ENSG00000169129	AFAP1L2	protein_coding	ENST00000545353	90.56	promoter-TSS	0.059278	0.611326
ENSG00000133138	TBC1D8B	protein_coding	ENST00000276175	90.54	intron	0.052521	0.578616
ENSG00000186376	ZNF75D	protein_coding	ENST00000494295	90.37	intron	0.022284	0.541667
ENSG00000235703	LINC00894	antisense	ENST00000449111	90.17	promoter-TSS	0.079964	0.624776
ENSG00000102317	RBM3	protein_coding	ENST00000376755	89.79	promoter-TSS	0.064572	0.556234
ENSG00000269993	AF003625.3	lincRNA	ENST00000602313	89.74	Intergenic	0.029167	0.511435
ENSG00000265225	AL118525.1	miRNA	ENST00000583835	89.58	Intergenic	0.009862	0.637795
ENSG00000182983	ZNF662	protein_coding	ENST00000475386	89.49	exon	0.089572	0.714286
ENSG00000156504	FAM122B	protein_coding	ENST00000343004	89.43	promoter-TSS	0.082102	0.688525
ENSG00000137857	DUOX1	protein_coding	ENST00000321429	89.37	exon	0.085917	0.69469
ENSG00000225384	RP13-643D4.1	pseudogene	ENST00000445763	89.36	Intergenic	0.022893	0.451143
ENSG00000268635	DKFZP434E1119	protein_coding	ENST00000598970	89.32	promoter-TSS	0.079723	0.607266
ENSG00000213132	AC022498.1	protein_coding	ENST00000392468	89.22	exon	0.028736	0.541109
ENSG00000269043	CTC-513N18.6	lincRNA	ENST00000598131	89.22	intron	0.019444	0.416089
ENSG00000211753	TRBV28	TR_V_gene	ENST00000390400	88.95	TTS	0.024793	0.470103
ENSG00000001497	LAS1L	protein_coding	ENST00000374804	88.52	promoter-TSS	0.068293	0.578563
ENSG00000225110	LL0XNC01-16G2.1	pseudogene	ENST00000436629	88.44	promoter-TSS	0.069114	0.668103
ENSG00000198883	PNMA5	protein_coding	ENST00000535214	88.34	promoter-TSS	0.046395	0.571327
ENSG00000196987	LCA10	protein_coding	ENST00000357566	88.12	intron	0.053846	0.665131
ENSG00000232160	RAP2C-AS1	antisense	ENST00000441399	87.92	promoter-TSS	0.090511	0.712828
ENSG00000178860	MSC	protein_coding	ENST00000521739	87.9	promoter-TSS	0.092246	0.682243
ENSG00000205663	RP11-706O15.5	lincRNA	ENST00000381106	87.83	intron	0.0643	0.598394
ENSG00000064042	LIMCH1	protein_coding	ENST00000508501	87.77	exon	0.069467	0.612903
ENSG00000006757	PNPLA4	protein_coding	ENST00000537427	87.64	promoter-TSS	0.017981	0.451657
ENSG00000134873	CLDN10	protein_coding	ENST00000299339	87.43	promoter-TSS	0.090339	0.705514
ENSG00000207846	AL035088.1	miRNA	ENST00000385111	87.4	Intergenic	0.047619	0.580645
ENSG00000196091	MYBPC1	protein_coding	ENST00000552198	87.36	TTS	0.047009	0.529161
ENSG00000242021	RP11-268G12.3	lincRNA	ENST00000609836	87.06	intron	0.024735	0.43739
ENSG00000184115	RP13-1039J1.2	lincRNA	ENST00000483717	86.92	intron	0.062338	0.625162
ENSG00000168032	ENTPD3	protein_coding	ENST00000445129	86.77	promoter-TSS	0.073345	0.633929
ENSG00000164603	C7orf60	protein_coding	ENST00000297145	86.69	intron	0.014953	0.574627
ENSG00000198879	SFMBT2	protein_coding	ENST00000397167	86.58	Intergenic	0.058187	0.577027
ENSG00000133083	DCLK1	protein_coding	ENST00000379892	86.41	promoter-TSS	0.098712	0.721627
ENSG00000183479	TREX2	protein_coding	ENST00000338525	86.34	promoter-TSS	0.068454	0.648096
ENSG00000054654	SYNE2	protein_coding	ENST00000553801	86.26	exon	0.034653	0.540362
ENSG00000234129	RP11-120D5.1	lincRNA	ENST00000608916	86.2	promoter-TSS	0.079245	0.655367
ENSG00000116981	NT5C1A	protein_coding	ENST00000235628	86.02	intron	0.066239	0.686567
ENSG00000258376	RP4-647C14.2	antisense	ENST00000554614	85.97	intron	0.047041	0.621212
ENSG00000241472	PTPRG-AS1	processed_transcript	ENST00000495542	85.58	promoter-TSS	0.064873	0.614534
ENSG00000272657	AP000320.7	processed_transcript	ENST00000362077	85.47	intron	0.041199	0.55514
ENSG00000189223	AC016683.6	processed_transcript	ENST00000422956	85.35	TTS	0.061667	0.62396
ENSG00000215354	FAM90A24P	pseudogene	ENST00000439746	84.98	promoter-TSS	0.040248	0.496136
ENSG00000241343	RPL36A	protein_coding	ENST00000491851	84.93	promoter-TSS	0.066038	0.582418
ENSG00000046604	DSG2	protein_coding	ENST00000261590	84.86	promoter-TSS	0.066806	0.65625
ENSG00000124449	IRGC	protein_coding	ENST00000244314	84.85	Intergenic	0.072393	0.615196
ENSG00000131730	CKMT2	protein_coding	ENST00000511719	84.57	promoter-TSS	0.049488	0.621806
ENSG00000162344	FGF19	protein_coding	ENST00000294312	84.2	exon	0.117878	0.731373
ENSG00000135929	CYP27A1	protein_coding	ENST00000445971	84.12	promoter-TSS	0.090484	0.67757
ENSG00000005893	LAMP2	protein_coding	ENST00000540603	84.06	promoter-TSS	0.070423	0.613221
ENSG00000184515	BEX5	protein_coding	ENST00000543160	83.99	promoter-TSS	0.04	0.581597
ENSG00000215197	PGAM4P1	pseudogene	ENST00000426407	83.83	Intergenic	0.062038	0.587021
ENSG00000226987	RP11-544A12.5	pseudogene	ENST00000446606	83.59	promoter-TSS	0.025157	0.544571
ENSG00000268361	L34079.2	protein_coding	ENST00000594374	83.56	intron	0.027579	0.490816
ENSG00000197496	SLC2A10	protein_coding	ENST00000486000	83.41	exon	0.079595	0.648844
ENSG00000130827	PLXNA3	protein_coding	ENST00000495040	83.2	TTS	0.043463	0.638061
ENSG00000214653	HNRNPA3P3	pseudogene	ENST00000412538	82.92	promoter-TSS	0.030612	0.455471
ENSG00000158290	CUL4B	protein_coding	ENST00000371322	82.82	promoter-TSS	0.083789	0.685455
ENSG00000047230	CTPS2	protein_coding	ENST00000359276	82.58	intron	0.024279	0.498485
ENSG00000229259	LRRC37A12P	pseudogene	ENST00000454917	82.54	promoter-TSS	0.039669	0.55161
ENSG00000111275	ALDH2	protein_coding	ENST00000416293	82.31	intron	0.039783	0.545126
ENSG00000153922	CHD1	protein_coding	ENST00000284049	82.3	intron	0.030471	0.480663
ENSG00000160352	ZNF714	protein_coding	ENST00000597424	82.1	intron	0.049007	0.589947
ENSG00000225660	RP1-73A14.1	pseudogene	ENST00000421282	82.08	Intergenic	0.025287	0.452354
ENSG00000185418	TARSL2	protein_coding	ENST00000557811	82.05	promoter-TSS	0.020349	0.468795
ENSG00000134443	GRP	protein_coding	ENST00000420468	82.01	promoter-TSS	0.096115	0.7
ENSG00000204588	AC013268.5	lincRNA	ENST00000419296	82	promoter-TSS	0.057054	0.62487
ENSG00000238121	LINC00426	lincRNA	ENST00000417079	81.74	intron	0.024116	0.507223
ENSG00000067445	TRO	protein_coding	ENST00000416704	81.49	promoter-TSS	0.045802	0.577143
ENSG00000265430	AC108721.1	miRNA	ENST00000578302	81.36	Intergenic	0.022075	0.407489
ENSG00000152969	JAKMIP1	protein_coding	ENST00000282924	81.23	intron	0.089021	0.702222
ENSG00000102158	MAGT1	protein_coding	ENST00000476168	81.04	promoter-TSS	0.05483	0.514993
ENSG00000141198	TOM1L1	protein_coding	ENST00000573607	80.98	promoter-TSS	0.037475	0.545276
ENSG00000269235	HCCAT3	antisense	ENST00000600253	80.92	promoter-TSS	0.041975	0.498355
ENSG00000101871	MID1	protein_coding	ENST00000380782	80.82	promoter-TSS	0.077441	0.591597
ENSG00000071889	FAM3A	protein_coding	ENST00000416319	80.49	TTS	0.033362	0.607246
ENSG00000224184	AC096559.1	lincRNA	ENST00000438292	80.34	intron	0.016092	0.527523
ENSG00000264861	AC108683.1	miRNA	ENST00000584731	80.34	Intergenic	0.02069	0.46789
ENSG00000145020	AMT	protein_coding	ENST00000458307	80.21	promoter-TSS	0.042526	0.612613
ENSG00000124194	GDAP1L1	protein_coding	ENST00000537864	80.2	intron	0.044444	0.64532
ENSG00000143499	SMYD2	protein_coding	ENST00000491455	79.68	Intergenic	0.068783	0.55218
ENSG00000226644	RP11-128M1.1	lincRNA	ENST00000411839	79.64	promoter-TSS	0.059574	0.552017
ENSG00000184785	SMIM10	protein_coding	ENST00000330288	79.58	promoter-TSS	0.077869	0.662577
ENSG00000182601	HS3ST4	protein_coding	ENST00000331351	79.42	exon	0.103691	0.691228
ENSG00000189045	ANKDD1B	protein_coding	ENST00000506596	79.41	promoter-TSS	0.063733	0.619697
ENSG00000169302	STK32A	protein_coding	ENST00000503975	79.4	promoter-TSS	0.07438	0.678218
ENSG00000255236	CTD-2655K5.1	antisense	ENST00000527519	79.3	intron	0.084668	0.716895
ENSG00000067992	PDK3	protein_coding	ENST00000441463	79.11	intron	0.089109	0.658103
ENSG00000158296	SLC13A3	protein_coding	ENST00000468915	79.05	intron	0.066461	0.625
ENSG00000169507	SLC38A11	protein_coding	ENST00000409058	79.05	promoter-TSS	0.049861	0.590595
ENSG00000170925	TEX13B	protein_coding	ENST00000302917	79.05	Intergenic	0.021173	0.518699
ENSG00000184254	ALDH1A3	protein_coding	ENST00000557963	78.75	exon	0.077859	0.588331
ENSG00000198022	RP11-432N13.4	pseudogene	ENST00000420011	78.66	Intergenic	0.024119	0.546296
ENSG00000231107	RP11-389K14.3	lincRNA	ENST00000425666	78.63	promoter-TSS	0.022544	0.472669
ENSG00000213018	AL590762.11	pseudogene	ENST00000391782	78.52	promoter-TSS	0.041734	0.583333
ENSG00000254481	PTP4A2P2	pseudogene	ENST00000534330	78.52	promoter-TSS	0.090909	0.637024
ENSG00000147119	CHST7	protein_coding	ENST00000276055	78.4	exon	0.123596	0.730942
ENSG00000146828	SLC12A9	protein_coding	ENST00000482184	78.39	TTS	0.040796	0.599388
ENSG00000152402	GUCY1A2	protein_coding	ENST00000282249	78.25	promoter-TSS	0.055738	0.597381
ENSG00000263351	MIR4329	miRNA	ENST00000582643	78.13	promoter-TSS	0.029874	0.527473
ENSG00000061676	NCKAP1	protein_coding	ENST00000360982	77.99	exon	0.133627	0.765396
ENSG00000095981	KCNK16	protein_coding	ENST00000373227	77.88	TTS	0.119141	0.723197
ENSG00000164099	PRSS12	protein_coding	ENST00000296498	77.77	exon	0.107955	0.712057
ENSG00000101846	STS	protein_coding	ENST00000217961	77.71	exon	0.02275	0.481225
ENSG00000234449	RP11-706O15.3	lincRNA	ENST00000438107	77.71	intron	0.061237	0.594859
ENSG00000175809	ZNF645	protein_coding	ENST00000323684	77.64	promoter-TSS	0.027311	0.471698
ENSG00000248127	CTC-235G5.3	lincRNA	ENST00000503652	77.62	exon	0.07069	0.607573
ENSG00000197991	PCDH20	protein_coding	ENST00000409204	77.56	exon	0.044118	0.597651
ENSG00000137968	SLC44A5	protein_coding	ENST00000370859	77.53	Intergenic	0.075875	0.671845
ENSG00000139117	CPNE8	protein_coding	ENST00000331366	77.53	promoter-TSS	0.068093	0.669903
ENSG00000184261	KCNK12	protein_coding	ENST00000327876	77.53	promoter-TSS	0.093385	0.666019
ENSG00000269636	AC010441.1	protein_coding	ENST00000600109	77.47	exon	0.076423	0.660714
ENSG00000227591	RP1-28O10.1	antisense	ENST00000445272	77.44	promoter-TSS	0.060166	0.625259
ENSG00000178163	ZNF518B	protein_coding	ENST00000503068	77.35	Intergenic	0.069187	0.600855
ENSG00000233207	RP11-216M21.7	antisense	ENST00000450520	77.2	promoter-TSS	0.052381	0.650831
ENSG00000166428	PLD4	protein_coding	ENST00000540372	77.14	Intergenic	0.033816	0.525301
ENSG00000177854	TMEM187	protein_coding	ENST00000431598	76.88	TTS	0.054816	0.599374
ENSG00000129680	MAP7D3	protein_coding	ENST00000370663	76.82	intron	0.135043	0.754266
ENSG00000168539	CHRM1	protein_coding	ENST00000543973	76.79	Intergenic	0.069343	0.635701
ENSG00000270182	RP1-170O19.21	lincRNA	ENST00000602610	76.64	Intergenic	0.066327	0.590331
ENSG00000116983	HPCAL4	protein_coding	ENST00000372844	76.53	intron	0.069661	0.667582
ENSG00000184203	PPP1R2	protein_coding	ENST00000460437	76.38	Intergenic	0.022267	0.472194
ENSG00000224224	HAUS1P2	pseudogene	ENST00000439908	76.33	Intergenic	0.036585	0.524777
ENSG00000207122	RNU6-591P	snRNA	ENST00000384394	76.16	Intergenic	0.074398	0.626638
ENSG00000136205	TNS3	protein_coding	ENST00000474346	76.09	TTS	0.030383	0.529024
ENSG00000149600	COMMD7	protein_coding	ENST00000278980	76.09	intron	0.029687	0.477379
ENSG00000169926	KLF13	protein_coding	ENST00000560473	76.09	intron	0.021654	0.534381
ENSG00000197106	SLC6A17	protein_coding	ENST00000331565	75.99	intron	0.078562	0.643617
ENSG00000148798	INA	protein_coding	ENST00000369849	75.98	exon	0.079855	0.6165
ENSG00000104413	ESRP1	protein_coding	ENST00000520385	75.97	exon	0.074236	0.625272
ENSG00000182712	CMC4	protein_coding	ENST00000369484	75.96	promoter-TSS	0.048921	0.573276
ENSG00000168779	SHOX2	protein_coding	ENST00000490689	75.92	promoter-TSS	0.071135	0.657104
ENSG00000196867	ZFP28	protein_coding	ENST00000591844	75.89	promoter-TSS	0.089767	0.691756
ENSG00000067221	STOML1	protein_coding	ENST00000561480	75.83	Intergenic	0.033308	0.467492
ENSG00000212321	U3	snoRNA	ENST00000391019	75.79	Intergenic	0.019608	0.595652
ENSG00000099250	NRP1	protein_coding	ENST00000265371	75.62	promoter-TSS	0.075529	0.636501
ENSG00000243969	RP11-439C8.1	lincRNA	ENST00000478814	75.58	Intergenic	0.023707	0.475269
ENSG00000172680	MOS	protein_coding	ENST00000311923	75.57	exon	0.070826	0.621212
ENSG00000179041	RRS1	protein_coding	ENST00000320270	75.49	promoter-TSS	0.030426	0.455466
ENSG00000221714	AC130352.1	miRNA	ENST00000408787	75.47	Intergenic	0.034483	0.465016
ENSG00000180182	MED14	protein_coding	ENST00000324817	75.45	intron	0.019912	0.445916
ENSG00000181803	OR6S1	protein_coding	ENST00000320704	75.45	Intergenic	0.048662	0.492718
ENSG00000248503	RP5-1000K24.2	pseudogene	ENST00000602791	75.45	exon	0.017391	0.453362
ENSG00000222114	RNU6-985P	snRNA	ENST00000410182	75.34	Intergenic	0.034913	0.487562
ENSG00000221705	SNORA11E	snoRNA	ENST00000408778	75.19	TTS	0.031093	0.573126
ENSG00000196872	KIAA1211L	protein_coding	ENST00000420294	75.1	promoter-TSS	0.094697	0.63327
ENSG00000255618	RP11-357K6.1	lincRNA	ENST00000545276	75.07	intron	0.059791	0.613433
ENSG00000242387	HIST1H2APS2	pseudogene	ENST00000454426	75.04	TTS	0.046591	0.522134
ENSG00000053524	MCF2L2	protein_coding	ENST00000464626	74.98	exon	0.085826	0.671429
ENSG00000176274	SLC25A53	protein_coding	ENST00000467290	74.94	promoter-TSS	0.067002	0.551839
ENSG00000102401	ARMCX3	protein_coding	ENST00000537169	74.88	promoter-TSS	0.058544	0.595577
ENSG00000185650	ZFP36L1	protein_coding	ENST00000555997	74.77	Intergenic	0.024561	0.54641
ENSG00000111885	MAN1A1	protein_coding	ENST00000368468	74.69	intron	0.018135	0.496124
ENSG00000166707	ZCCHC18	protein_coding	ENST00000537356	74.69	promoter-TSS	0.100852	0.675177
ENSG00000075826	SEC31B	protein_coding	ENST00000482456	74.63	promoter-TSS	0.076847	0.63878
ENSG00000175868	CALCB	protein_coding	ENST00000523376	74.63	intron	0.056225	0.589178
ENSG00000112320	SOBP	protein_coding	ENST00000494935	74.56	promoter-TSS	0.065198	0.651408
ENSG00000166681	NGFRAP1	protein_coding	ENST00000299872	74.52	promoter-TSS	0.079399	0.69379
ENSG00000010404	IDS	protein_coding	ENST00000428056	74.48	promoter-TSS	0.099624	0.684803
ENSG00000202051	RNU6-382P	snRNA	ENST00000365181	74.45	Intergenic	0.019851	0.435644
ENSG00000120457	KCNJ5	protein_coding	ENST00000338350	74.28	promoter-TSS	0.09825	0.689516
ENSG00000004948	CALCR	protein_coding	ENST00000360249	74.15	promoter-TSS	0.071101	0.681922
ENSG00000005302	MSL3	protein_coding	ENST00000380693	73.99	promoter-TSS	0.072897	0.61194
ENSG00000267131	RP11-332H18.5	antisense	ENST00000585765	73.8	promoter-TSS	0.080702	0.633975
ENSG00000248345	RP11-262D11.1	pseudogene	ENST00000513469	73.59	promoter-TSS	0.09795	0.690909
ENSG00000228304	OR4K6P	pseudogene	ENST00000416478	73.48	Intergenic	0.025696	0.448718
ENSG00000235604	SPANXB1	protein_coding	ENST00000370530	73.48	Intergenic	0.034884	0.512438
ENSG00000154553	PDLIM3	protein_coding	ENST00000284771	73.44	intron	0.084859	0.641196
ENSG00000233403	RP11-86A5.1	lincRNA	ENST00000423914	73.33	Intergenic	0.037956	0.577259
ENSG00000132600	PRMT7	protein_coding	ENST00000565761	73.32	promoter-TSS	0.026756	0.469933
ENSG00000102034	ELF4	protein_coding	ENST00000335997	73.29	intron	0.110828	0.715013
ENSG00000263903	AL035250.1	miRNA	ENST00000580214	73.28	Intergenic	0.023256	0.57384
ENSG00000227083	L29074.3	antisense	ENST00000456072	73.08	Intergenic	0.039578	0.502632
ENSG00000135541	AHI1	protein_coding	ENST00000417892	72.95	intron	0.016393	0.446809
ENSG00000196406	SPANXD	protein_coding	ENST00000370515	72.94	Intergenic	0.041593	0.374005
ENSG00000267760	CTC-565M22.1	lincRNA	ENST00000593140	72.83	Intergenic	0.093333	0.663498
ENSG00000118985	ELL2	protein_coding	ENST00000431061	72.81	intron	0.028761	0.366446
ENSG00000171951	SCG2	protein_coding	ENST00000305409	72.81	Intergenic	0.045455	0.531915
ENSG00000089682	RBM41	protein_coding	ENST00000372479	72.76	intron	0.064833	0.584314
ENSG00000118526	TCF21	protein_coding	ENST00000367882	72.71	TTS	0.070388	0.64891
ENSG00000102606	ARHGEF7	protein_coding	ENST00000375741	72.66	intron	0.029337	0.53758
ENSG00000227552	RP11-417J8.1	lincRNA	ENST00000445662	72.56	Intergenic	0.008696	0.450597
ENSG00000063601	MTMR1	protein_coding	ENST00000538506	72.55	intron	0.038369	0.555112
ENSG00000270243	RP11-779O18.4	pseudogene	ENST00000604389	72.54	Intergenic	0.020576	0.478439
ENSG00000166869	CHP2	protein_coding	ENST00000300113	72.53	Intergenic	0.020221	0.521101
ENSG00000198221	MLLT4-AS1	processed_transcript	ENST00000417244	72.53	promoter-TSS	0.088506	0.646383
ENSG00000101282	RSPO4	protein_coding	ENST00000217260	72.5	promoter-TSS	0.098876	0.686099
ENSG00000165704	HPRT1	protein_coding	ENST00000462974	72.4	exon	0.103627	0.72069
ENSG00000103852	TTC23	protein_coding	ENST00000434594	72.28	promoter-TSS	0.023499	0.510417
ENSG00000260253	RP4-676L2.1	sense_overlapping	ENST00000567818	72.19	promoter-TSS	0.055394	0.558952
ENSG00000204116	CHIC1	protein_coding	ENST00000498318	72.09	promoter-TSS	0.079922	0.603113
ENSG00000269543	CTD-2291D10.3	lincRNA	ENST00000599269	71.97	intron	0.072524	0.669916
ENSG00000237332	RP5-878I13.1	pseudogene	ENST00000450104	71.96	Intergenic	0.030899	0.497896
ENSG00000179222	MAGED1	protein_coding	ENST00000482188	71.94	promoter-TSS	0.048343	0.568276
ENSG00000123689	G0S2	protein_coding	ENST00000367029	71.91	promoter-TSS	0.077796	0.658576
ENSG00000233077	RP11-290F20.2	lincRNA	ENST00000441214	71.91	Intergenic	0.017828	0.564725
ENSG00000244274	DBNDD2	protein_coding	ENST00000443296	71.88	promoter-TSS	0.048598	0.654851
ENSG00000115392	FANCL	protein_coding	ENST00000446381	71.83	intron	0.020576	0.414784
ENSG00000171450	CDK5R2	protein_coding	ENST00000302625	71.83	exon	0.113402	0.708405
ENSG00000184258	CDR1	protein_coding	ENST00000370532	71.78	Intergenic	0.058642	0.543914
ENSG00000249131	CTB-35F21.2	lincRNA	ENST00000515306	71.78	Intergenic	0.055944	0.576816
ENSG00000204314	PRRT1	protein_coding	ENST00000375150	71.7	exon	0.065141	0.622691
ENSG00000169239	CA5B	protein_coding	ENST00000498004	71.58	intron	0.028708	0.455847
ENSG00000201659	RNU12-2P	snRNA	ENST00000364789	71.58	Intergenic	0.041304	0.546638
ENSG00000113719	ERGIC1	protein_coding	ENST00000520642	71.34	intron	0.030812	0.50838
ENSG00000119508	NR4A3	protein_coding	ENST00000330847	71.32	exon	0.070504	0.636952
ENSG00000198960	ARMCX6	protein_coding	ENST00000539247	71.15	TTS	0.034548	0.557439
ENSG00000162878	PKDCC	protein_coding	ENST00000492861	71.06	promoter-TSS	0.069124	0.653374
ENSG00000257088	PNMA6D	protein_coding	ENST00000538162	71	promoter-TSS	0.059266	0.684211
ENSG00000264933	RN7SL190P	misc_RNA	ENST00000582519	70.98	Intergenic	0.031891	0.5
ENSG00000138621	PPCDC	protein_coding	ENST00000563298	70.81	promoter-TSS	0.024229	0.567033
ENSG00000203397	RP13-36G14.3	pseudogene	ENST00000366220	70.78	promoter-TSS	0.041429	0.590585
ENSG00000084764	MAPRE3	protein_coding	ENST00000405074	70.73	intron	0.038889	0.509695
ENSG00000234442	BX276092.3	pseudogene	ENST00000456199	70.72	promoter-TSS	0.052418	0.6302
ENSG00000102053	ZC3H12B	protein_coding	ENST00000338957	70.46	exon	0.026423	0.551724
ENSG00000174460	ZCCHC12	protein_coding	ENST00000310164	70.46	promoter-TSS	0.02706	0.46683
ENSG00000234602	MCIDAS	protein_coding	ENST00000513312	70.46	intron	0.035135	0.527665
ENSG00000131096	PYY	protein_coding	ENST00000360085	70.44	intron	0.076289	0.634398
ENSG00000088305	DNMT3B	protein_coding	ENST00000348286	70.4	exon	0.020492	0.562372
ENSG00000144455	SUMF1	protein_coding	ENST00000470751	70.3	promoter-TSS	0.073559	0.577381
ENSG00000201518	RNA5SP513	rRNA	ENST00000364648	70.3	Intergenic	0.035011	0.454148
ENSG00000207202	RNU6-800P	snRNA	ENST00000384473	70.3	TTS	0.032338	0.496278
ENSG00000230668	XXyac-YR29IB3.1	antisense	ENST00000455153	70.3	Intergenic	0.025424	0.505285
ENSG00000142319	SLC6A3	protein_coding	ENST00000270349	70.22	promoter-TSS	0.087296	0.681154
ENSG00000131174	COX7B	protein_coding	ENST00000475465	70.16	promoter-TSS	0.04154	0.493927
ENSG00000170037	CNTROB	protein_coding	ENST00000576587	70.16	promoter-TSS	0.031363	0.506024
ENSG00000213536	GNG5P1	pseudogene	ENST00000255500	69.99	Intergenic	0.023175	0.48813
ENSG00000221383	AC016907.1	miRNA	ENST00000408456	69.98	Intergenic	0.034091	0.473088
ENSG00000259582	RP11-461F11.3	lincRNA	ENST00000559363	69.92	Intergenic	0.055485	0.550378
ENSG00000186187	ZNRF1	protein_coding	ENST00000568511	69.89	intron	0.027273	0.49546
ENSG00000230595	RSL24D1P2	pseudogene	ENST00000445584	69.77	Intergenic	0.065737	0.588469
ENSG00000238192	LL22NC03-121E8.4	lincRNA	ENST00000414483	69.75	Intergenic	0.023704	0.606509
ENSG00000123575	FAM199X	protein_coding	ENST00000493442	69.73	exon	0.073973	0.674863
ENSG00000124203	ZNF831	protein_coding	ENST00000371030	69.69	intron	0.043053	0.541016
ENSG00000225984	HMGB1P26	pseudogene	ENST00000452520	69.69	Intergenic	0.020101	0.411028
ENSG00000264020	AC027806.1	miRNA	ENST00000408499	69.69	Intergenic	0.01995	0.447761
ENSG00000185985	SLITRK2	protein_coding	ENST00000335565	69.67	promoter-TSS	0.045553	0.560606
ENSG00000231162	COX11P1	pseudogene	ENST00000393171	69.67	promoter-TSS	0.065076	0.619048
ENSG00000175772	AC112229.7	lincRNA	ENST00000436665	69.55	promoter-TSS	0.066872	0.658787
ENSG00000102103	PQBP1	protein_coding	ENST00000486150	69.53	TTS	0.028448	0.55686
ENSG00000069535	MAOB	protein_coding	ENST00000468431	69.49	intron	0.060179	0.626598
ENSG00000271303	SRXN1	protein_coding	ENST00000381962	69.48	promoter-TSS	0.035503	0.509601
ENSG00000110092	CCND1	protein_coding	ENST00000227507	69.4	Intergenic	0.030142	0.543363
ENSG00000256301	AC138031.2	pseudogene	ENST00000541796	69.39	Intergenic	0.059701	0.652897
ENSG00000147246	HTR2C	protein_coding	ENST00000276198	69.3	Intergenic	0.056198	0.59901
ENSG00000261307	RP11-157P23.2	lincRNA	ENST00000565127	69.3	intron	0.063918	0.646091
ENSG00000137691	C11orf70	protein_coding	ENST00000530659	69.24	exon	0.058333	0.557404
ENSG00000268696	ZNF723	pseudogene	ENST00000600766	69.24	intron	0.043776	0.576503
ENSG00000126016	AMOT	protein_coding	ENST00000304758	69.21	intron	0.062645	0.594907
ENSG00000272824	RP6-74O6.6	lincRNA	ENST00000609678	69.16	Intergenic	0.047377	0.532131
ENSG00000207691	MIR183	miRNA	ENST00000384958	69.04	Intergenic	0.052006	0.608309
ENSG00000185247	MAGEA11	protein_coding	ENST00000355220	68.83	promoter-TSS	0.033411	0.614907
ENSG00000261348	RP11-510M2.1	lincRNA	ENST00000567469	68.77	intron	0.079505	0.712522
ENSG00000134874	DZIP1	protein_coding	ENST00000347108	68.76	promoter-TSS	0.059322	0.589852
ENSG00000198946	SSX4B	protein_coding	ENST00000396928	68.66	intron	0.025606	0.510094
ENSG00000153936	HS2ST1	protein_coding	ENST00000356813	68.64	intron	0.023555	0.461538
ENSG00000164318	EGFLAM	protein_coding	ENST00000322350	68.64	exon	0.109453	0.694789
ENSG00000102384	CENPI	protein_coding	ENST00000423383	68.59	promoter-TSS	0.059375	0.544462
ENSG00000132821	VSTM2L	protein_coding	ENST00000373459	68.53	intron	0.034417	0.60687
ENSG00000114948	ADAM23	protein_coding	ENST00000264377	68.5	intron	0.025287	0.461009
ENSG00000261609	GAN	protein_coding	ENST00000568107	68.5	intron	0.014587	0.483819
ENSG00000270412	RP11-92C4.6	antisense	ENST00000605631	68.45	promoter-TSS	0.106084	0.688474
ENSG00000215104	RP11-217H19.1	pseudogene	ENST00000399581	68.43	Intergenic	0.030513	0.48892
ENSG00000249694	RP11-378A12.1	lincRNA	ENST00000515276	68.32	promoter-TSS	0.06422	0.659039
ENSG00000244486	SCARF2	protein_coding	ENST00000405555	68.24	promoter-TSS	0.088176	0.686
ENSG00000242600	MBL1P	pseudogene	ENST00000453174	68.22	promoter-TSS	0.056653	0.586842
ENSG00000201618	RNA5SP505	rRNA	ENST00000364748	68.1	Intergenic	0.02834	0.470707
ENSG00000233087	AC073869.1	pseudogene	ENST00000484914	68.09	promoter-TSS	0.081784	0.649351
ENSG00000116701	NCF2	protein_coding	ENST00000367536	67.92	intron	0.018803	0.476109
ENSG00000108405	P2RX1	protein_coding	ENST00000571637	67.85	intron	0.054581	0.638132
ENSG00000171345	KRT19	protein_coding	ENST00000455635	67.77	promoter-TSS	0.072895	0.637907
ENSG00000144407	PTH2R	protein_coding	ENST00000272847	67.71	promoter-TSS	0.074353	0.606845
ENSG00000203799	CCDC162P	pseudogene	ENST00000368966	67.7	intron	0.02139	0.47263
ENSG00000229116	RP11-20J15.3	antisense	ENST00000452578	67.56	exon	0.049407	0.637081
ENSG00000258169	LINC00485	lincRNA	ENST00000547179	67.54	promoter-TSS	0.044118	0.579462
ENSG00000053918	KCNQ1	protein_coding	ENST00000335475	67.37	intron	0.029851	0.610638
ENSG00000151967	SCHIP1	protein_coding	ENST00000482804	67.37	intron	0.023121	0.472622
ENSG00000224711	RP5-988G17.1	lincRNA	ENST00000455299	67.37	intron	0.028902	0.469741
ENSG00000265219	AC011652.1	miRNA	ENST00000584102	67.36	promoter-TSS	0.06846	0.217073
ENSG00000237149	ZNF503-AS2	processed_transcript	ENST00000527641	67.35	intron	0.091139	0.68268
ENSG00000179571	NBPF23	pseudogene	ENST00000401087	67.2	Intergenic	0.082397	0.662095
ENSG00000188629	ZNF177	protein_coding	ENST00000592912	67.03	promoter-TSS	0.052917	0.574526
ENSG00000224975	INE1	sense_intronic	ENST00000456273	66.96	TTS	0.029221	0.537297
ENSG00000272734	ADIRF-AS1	processed_transcript	ENST00000609111	66.92	exon	0.062444	0.660428
ENSG00000180879	SSR4	protein_coding	ENST00000491833	66.86	TTS	0.030928	0.578785
ENSG00000253896	AC144568.2	protein_coding	ENST00000518652	66.83	Intergenic	0.049377	0.610938
ENSG00000214992	AKAP16BP	pseudogene	ENST00000543565	66.82	Intergenic	0.069206	0.590102
ENSG00000168461	RAB31	protein_coding	ENST00000580795	66.64	promoter-TSS	0.031477	0.504831
ENSG00000124343	XG	protein_coding	ENST00000519244	66.62	intron	0.028646	0.511688
ENSG00000107821	KAZALD1	protein_coding	ENST00000477979	66.52	promoter-TSS	0.044097	0.602273
ENSG00000157005	SST	protein_coding	ENST00000287641	66.52	intron	0.051648	0.536773
ENSG00000130669	PAK4	protein_coding	ENST00000358301	66.48	intron	0.029545	0.607264
ENSG00000212214	SNORA48	snoRNA	ENST00000390912	66.38	Intergenic	0.027495	0.476094
ENSG00000183807	FAM162B	protein_coding	ENST00000368557	66.34	intron	0.081218	0.647101
ENSG00000226141	AF277315.13	pseudogene	ENST00000442033	66.24	exon	0.027244	0.5488
ENSG00000133142	TCEAL4	protein_coding	ENST00000469586	66.16	promoter-TSS	0.058091	0.610766
ENSG00000227347	HNRNPKP2	pseudogene	ENST00000447355	66.16	Intergenic	0.021084	0.568421
ENSG00000109576	AADAT	protein_coding	ENST00000337664	66.15	promoter-TSS	0.094083	0.657946
ENSG00000018610	CXorf56	protein_coding	ENST00000320339	66.1	promoter-TSS	0.060096	0.549161
ENSG00000077264	PAK3	protein_coding	ENST00000518291	66.07	promoter-TSS	0.059896	0.631169
ENSG00000220132	AF238380.8	pseudogene	ENST00000402231	66.07	exon	0.018229	0.568831
ENSG00000140519	RHCG	protein_coding	ENST00000544600	66	intron	0.037611	0.613687
ENSG00000180423	HARBI1	protein_coding	ENST00000326737	65.98	intron	0.020675	0.486957
ENSG00000228278	ORM2	protein_coding	ENST00000431067	65.96	promoter-TSS	0.022459	0.510035
ENSG00000231863	RP3-428L16.1	antisense	ENST00000417479	65.92	exon	0.076779	0.68785
ENSG00000131142	CCL25	protein_coding	ENST00000253451	65.79	Intergenic	0.030675	0.524518
ENSG00000229513	EIF4EBP1P2	pseudogene	ENST00000445894	65.75	promoter-TSS	0.035885	0.548926
ENSG00000170873	MTSS1	protein_coding	ENST00000354184	65.74	intron	0.019139	0.48926
ENSG00000221866	PLXNA4	protein_coding	ENST00000378539	65.7	intron	0.103627	0.689922
ENSG00000225174	OSTM1-AS1	lincRNA	ENST00000426008	65.59	TTS	0.067606	0.648876
ENSG00000262039	RP11-81K2.1	protein_coding	ENST00000576461	65.59	intron	0.06357	0.663004
ENSG00000130287	NCAN	protein_coding	ENST00000252575	65.58	promoter-TSS	0.060256	0.618438
ENSG00000157625	TAB3	protein_coding	ENST00000378932	65.51	intron	0.09465	0.706366
ENSG00000157654	PALM2-AKAP2	protein_coding	ENST00000374530	65.51	promoter-TSS	0.065844	0.605749
ENSG00000105784	RUNDC3B	protein_coding	ENST00000394654	65.46	promoter-TSS	0.066528	0.607884
ENSG00000260642	RP11-717I24.1	lincRNA	ENST00000568289	65.35	Intergenic	0.092402	0.659836
ENSG00000172965	MIR4435-1HG	lincRNA	ENST00000451884	65.22	promoter-TSS	0.051463	0.569556
ENSG00000246350	RP5-1186N24.3	processed_transcript	ENST00000499525	65.15	promoter-TSS	0.056555	0.587179
ENSG00000255753	RP11-22B23.2	pseudogene	ENST00000543664	65.15	Intergenic	0.020147	0.486289
ENSG00000260902	RP11-95M5.1	lincRNA	ENST00000566553	64.9	intron	0.108974	0.701493
ENSG00000145996	CDKAL1	protein_coding	ENST00000378624	64.85	intron	0.018987	0.456556
ENSG00000157399	ARSE	protein_coding	ENST00000540563	64.85	intron	0.027464	0.459677
ENSG00000188536	HBA2	protein_coding	ENST00000484216	64.85	TTS	0.083333	0.675722
ENSG00000216064	MIR891B	miRNA	ENST00000401245	64.81	Intergenic	0.024752	0.439868
ENSG00000253944	RP11-156K13.1	antisense	ENST00000522768	64.8	promoter-TSS	0.093933	0.683594
ENSG00000061918	GUCY1B3	protein_coding	ENST00000513437	64.74	promoter-TSS	0.09628	0.724891
ENSG00000154447	SH3RF1	protein_coding	ENST00000508685	64.74	intron	0.031073	0.438646
ENSG00000253572	RP11-107N7.1	lincRNA	ENST00000523413	64.74	Intergenic	0.041509	0.562814
ENSG00000266328	hsa-mir-4536-2	miRNA	ENST00000583537	64.74	TTS	0.065646	0.587336
ENSG00000115756	HPCAL1	protein_coding	ENST00000419810	64.58	intron	0.031879	0.554439
ENSG00000227356	LINC00866	lincRNA	ENST00000427379	64.55	promoter-TSS	0.073171	0.693712
ENSG00000111341	MGP	protein_coding	ENST00000507170	64.5	exon	0.021277	0.435244
ENSG00000133069	TMCC2	protein_coding	ENST00000481950	64.5	Intergenic	0.030641	0.65
ENSG00000179028	RP11-363G10.2	protein_coding	ENST00000375625	64.5	Intergenic	0.044289	0.502326
ENSG00000214338	SOGA3	protein_coding	ENST00000556132	64.5	exon	0.07221	0.58952
ENSG00000237345	RP11-344N17.11	pseudogene	ENST00000445444	64.5	Intergenic	0.03066	0.465882
ENSG00000255052	FAM66D	antisense	ENST00000434078	64.5	intron	0.039275	0.512048
ENSG00000105983	LMBR1	protein_coding	ENST00000485985	64.44	intron	0.022161	0.430939
ENSG00000239941	RP11-246A10.1	lincRNA	ENST00000482382	64.4	Intergenic	0.018182	0.413897
ENSG00000243316	GUCY2GP	pseudogene	ENST00000479705	64.32	intron	0.019851	0.423267
ENSG00000267101	RP11-846C15.2	antisense	ENST00000587276	64.25	Intergenic	0.033149	0.517906
ENSG00000128573	FOXP2	protein_coding	ENST00000412402	64.24	Intergenic	0.060914	0.605063
ENSG00000155966	AFF2	protein_coding	ENST00000370457	64.11	promoter-TSS	0.048043	0.596444
ENSG00000090060	PAPOLA	protein_coding	ENST00000554887	64.1	Intergenic	0.040449	0.520179
ENSG00000269373	CTD-2542C24.3	pseudogene	ENST00000597006	64.1	Intergenic	0.015424	0.474359
ENSG00000027001	MIPEP	protein_coding	ENST00000494139	64.08	intron	0.021448	0.561497
ENSG00000107447	DNTT	protein_coding	ENST00000419175	64.08	exon	0.031073	0.543662
ENSG00000107679	PLEKHA1	protein_coding	ENST00000538022	64.08	exon	0.016086	0.438503
ENSG00000157600	TMEM164	protein_coding	ENST00000497754	64.08	Intergenic	0.023256	0.489691
ENSG00000220804	AC093642.5	pseudogene	ENST00000403324	64.08	intron	0.028205	0.542199
ENSG00000238327	snoU13	snoRNA	ENST00000458766	64.08	Intergenic	0.01897	0.5
ENSG00000258704	RP11-85K15.2	processed_transcript	ENST00000555015	64.08	intron	0.018617	0.464191
ENSG00000116670	MAD2L2	protein_coding	ENST00000376672	64.03	promoter-TSS	0.066528	0.670124
ENSG00000070831	CDC42	protein_coding	ENST00000344548	64.02	intron	0.02268	0.475309
ENSG00000196468	FGF16	protein_coding	ENST00000439435	64.02	Intergenic	0.051402	0.62704
ENSG00000242104	RP11-340E6.1	lincRNA	ENST00000474979	64.02	Intergenic	0.083019	0.679849
ENSG00000244754	N4BP2L2	protein_coding	ENST00000509076	64.01	exon	0.018303	0.415282
ENSG00000231356	RP13-238N7.2	pseudogene	ENST00000415190	64	Intergenic	0.027292	0.523077
ENSG00000056291	NPFFR2	protein_coding	ENST00000344413	63.98	exon	0.056478	0.60199
ENSG00000233117	LINC00702	lincRNA	ENST00000454470	63.97	Intergenic	0.024194	0.509054
ENSG00000242065	RN7SL291P	misc_RNA	ENST00000487916	63.92	Intergenic	0.023256	0.436709
ENSG00000273129	RP5-973M2.2	lincRNA	ENST00000608917	63.85	promoter-TSS	0.06993	0.583721
ENSG00000138709	LARP1B	protein_coding	ENST00000264584	63.84	intron	0.023392	0.478134
ENSG00000102100	SLC35A2	protein_coding	ENST00000452555	63.79	promoter-TSS	0.07044	0.590452
ENSG00000204283	FLJ45079	protein_coding	ENST00000374983	63.76	Intergenic	0.026746	0.615727
ENSG00000221684	BX276092.1	miRNA	ENST00000408757	63.74	Intergenic	0.030449	0.490793
ENSG00000141431	ASXL3	protein_coding	ENST00000590189	63.68	promoter-TSS	0.134884	0.712297
ENSG00000037965	HOXC8	protein_coding	ENST00000040584	63.62	TTS	0.064257	0.563126
ENSG00000184809	C21orf88	protein_coding	ENST00000380612	63.62	promoter-TSS	0.038356	0.554645
ENSG00000202167	RNU1-114P	snRNA	ENST00000365297	63.6	promoter-TSS	0.054035	0.593817
ENSG00000173166	RAPH1	protein_coding	ENST00000374489	63.59	promoter-TSS	0.030172	0.455914
ENSG00000197838	CYP2A13	protein_coding	ENST00000330436	63.52	intron	0.058108	0.638327
ENSG00000225722	RP11-706O15.8	pseudogene	ENST00000427883	63.52	Intergenic	0.031175	0.473684
ENSG00000225948	RP11-554I8.1	lincRNA	ENST00000448835	63.52	Intergenic	0.049407	0.467456
ENSG00000241048	RP11-167H9.5	lincRNA	ENST00000474444	63.52	Intergenic	0.016807	0.471477
ENSG00000272543	MIR4787	miRNA	ENST00000607364	63.52	promoter-TSS	0.042254	0.620387
ENSG00000170775	GPR37	protein_coding	ENST00000303921	63.43	exon	0.046794	0.576125
ENSG00000129158	SERGEF	protein_coding	ENST00000528369	63.35	intron	0.039293	0.539216
ENSG00000170899	GSTA4	protein_coding	ENST00000457564	63.35	promoter-TSS	0.035785	0.428571
ENSG00000175505	CLCF1	protein_coding	ENST00000528474	63.35	promoter-TSS	0.029106	0.628631
ENSG00000241850	GSTTP1	pseudogene	ENST00000513608	63.33	intron	0.024561	0.511384
ENSG00000102934	PLLP	protein_coding	ENST00000219207	63.24	intron	0.068545	0.652968
ENSG00000152520	PAN3	protein_coding	ENST00000380958	63.22	intron	0.028825	0.472868
ENSG00000245552	RP11-712B9.2	antisense	ENST00000501356	63.22	promoter-TSS	0.043702	0.569961
ENSG00000196507	TCEAL3	protein_coding	ENST00000477014	63.13	TTS	0.050373	0.588454
ENSG00000101004	NINL	protein_coding	ENST00000422516	63.11	intron	0.058065	0.552755
ENSG00000101812	H2BFM	protein_coding	ENST00000417637	63.06	promoter-TSS	0.041455	0.568893
ENSG00000173674	EIF1AX	protein_coding	ENST00000379593	63.02	intron	0.025704	0.462103
ENSG00000143954	REG3G	protein_coding	ENST00000393897	63.01	Intergenic	0.069549	0.649156
ENSG00000147162	OGT	protein_coding	ENST00000373719	63	promoter-TSS	0.075697	0.524851
ENSG00000206527	PTPLB	protein_coding	ENST00000383657	63	intron	0.027431	0.529851
ENSG00000225055	RP11-344N17.9	pseudogene	ENST00000452266	62.9	promoter-TSS	0.027273	0.483724
ENSG00000171105	INSR	protein_coding	ENST00000598216	62.84	intron	0.066561	0.613924
ENSG00000011201	KAL1	protein_coding	ENST00000262648	62.82	intron	0.029851	0.523573
ENSG00000009950	MLXIPL	protein_coding	ENST00000313375	62.77	exon	0.093544	0.710526
ENSG00000237247	MBD3L5	protein_coding	ENST00000329753	62.64	Intergenic	0.025862	0.494678
ENSG00000197172	MAGEA6	protein_coding	ENST00000329342	62.55	intron	0.047952	0.641717
ENSG00000108651	UTP6	protein_coding	ENST00000579878	62.54	intron	0.025169	0.472921
ENSG00000184831	APOO	protein_coding	ENST00000379226	62.5	intron	0.033654	0.478386
ENSG00000264331	AC003035.1	miRNA	ENST00000582836	62.49	Intergenic	0.038028	0.555947
ENSG00000104852	SNRNP70	protein_coding	ENST00000544278	62.45	exon	0.034091	0.590728
ENSG00000260585	RP13-192B19.2	lincRNA	ENST00000569460	62.43	Intergenic	0.029412	0.492669
ENSG00000221219	AC110298.1	miRNA	ENST00000408292	62.39	promoter-TSS	0.05336	0.585799
ENSG00000116667	C1orf21	protein_coding	ENST00000235307	62.38	promoter-TSS	0.045911	0.527221
ENSG00000153721	CNKSR3	protein_coding	ENST00000607772	62.34	intron	0.02726	0.472779
ENSG00000214290	COLCA2	protein_coding	ENST00000398035	62.3	promoter-TSS	0.062745	0.608611
ENSG00000224871	XX-FW81066F1.2	antisense	ENST00000457775	62.3	Intergenic	0.023499	0.513021
ENSG00000221533	MIR1184-1	miRNA	ENST00000408606	62.27	promoter-TSS	0.034199	0.48481
ENSG00000269796	AC011516.1	lincRNA	ENST00000599129	62.11	promoter-TSS	0.049861	0.612725
ENSG00000235587	GAPDHP65	pseudogene	ENST00000425487	62.08	exon	0.024852	0.518913
ENSG00000183580	FBXL7	protein_coding	ENST00000504595	62.01	promoter-TSS	0.109091	0.671202
ENSG00000163071	SPATA18	protein_coding	ENST00000514670	61.97	TTS	0.059226	0.588636
ENSG00000163497	FEV	protein_coding	ENST00000295727	61.95	intron	0.054054	0.629902
ENSG00000182379	NXPH4	protein_coding	ENST00000556415	61.91	intron	0.064516	0.636782
ENSG00000081019	RSBN1	protein_coding	ENST00000261441	61.87	intron	0.029466	0.465074
ENSG00000165495	PKNOX2	protein_coding	ENST00000531116	61.87	intron	0.050752	0.592871
ENSG00000226241	LL0XNC01-221F2.2	pseudogene	ENST00000440243	61.87	promoter-TSS	0.034409	0.525751
ENSG00000228176	RP4-656G21.1	lincRNA	ENST00000422638	61.87	Intergenic	0.036269	0.553448
ENSG00000231643	GHc-210E9.2	pseudogene	ENST00000490943	61.86	Intergenic	0.023324	0.488372
ENSG00000106571	GLI3	protein_coding	ENST00000428534	61.78	intron	0.123924	0.706186
ENSG00000186073	C15orf41	protein_coding	ENST00000437989	61.78	intron	0.017157	0.449878
ENSG00000233247	GS1-257G1.1	pseudogene	ENST00000411687	61.78	Intergenic	0.026961	0.449878
ENSG00000257883	RP11-497G19.1	lincRNA	ENST00000546835	61.77	intron	0.029221	0.546191
ENSG00000168314	MOBP	protein_coding	ENST00000451925	61.74	TTS	0.061758	0.640569
ENSG00000233243	RP11-12D5.5	pseudogene	ENST00000421897	61.74	exon	0.061856	0.570588
ENSG00000179750	APOBEC3B	protein_coding	ENST00000333467	61.69	intron	0.017897	0.491071
ENSG00000224065	SRIP2	pseudogene	ENST00000428470	61.67	Intergenic	0.034884	0.495652
ENSG00000109452	INPP4B	protein_coding	ENST00000513000	61.61	promoter-TSS	0.08313	0.668293
ENSG00000136235	GPNMB	protein_coding	ENST00000474157	61.61	TTS	0.0978	0.682927
ENSG00000165359	DDX26B	protein_coding	ENST00000481908	61.61	intron	0.056235	0.57561
ENSG00000137802	MAPKBP1	protein_coding	ENST00000505373	61.56	intron	0.017668	0.482394
ENSG00000269667	RP11-542M13.2	lincRNA	ENST00000599411	61.51	intron	0.033366	0.613725
ENSG00000171714	ANO5	protein_coding	ENST00000324559	61.48	promoter-TSS	0.078125	0.690058
ENSG00000166492	FAM86GP	pseudogene	ENST00000448322	61.44	Intergenic	0.028369	0.501416
ENSG00000166008	MAGEA9	protein_coding	ENST00000522429	61.33	promoter-TSS	0.034234	0.636691
ENSG00000249271	HNRNPA1P44	pseudogene	ENST00000503999	61.33	exon	0.022196	0.485414
ENSG00000232735	ATG4AP1	pseudogene	ENST00000416893	61.3	Intergenic	0.031481	0.563771
ENSG00000239703	RN7SL568P	misc_RNA	ENST00000493069	61.3	Intergenic	0.02381	0.506596
ENSG00000265478	CTD-2145A24.3	lincRNA	ENST00000584957	61.25	Intergenic	0.037572	0.51585
ENSG00000237708	RP11-445O16.2	pseudogene	ENST00000404529	61.23	promoter-TSS	0.037037	0.598309
ENSG00000260081	RP11-66N11.8	antisense	ENST00000569906	61.21	promoter-TSS	0.08284	0.635934
ENSG00000102349	KLF8	protein_coding	ENST00000468660	61.19	promoter-TSS	0.042802	0.561165
ENSG00000126562	WNK4	protein_coding	ENST00000591448	61.19	intron	0.059949	0.584713
ENSG00000075539	FRYL	protein_coding	ENST00000514617	61.17	intron	0.014894	0.397028
ENSG00000110042	DTX4	protein_coding	ENST00000227451	61.17	intron	0.03252	0.582792
ENSG00000143178	TBX19	protein_coding	ENST00000367821	61.17	intron	0.016461	0.38809
ENSG00000134216	CHIA	protein_coding	ENST00000483391	61.12	intron	0.021108	0.4
ENSG00000081041	CXCL2	protein_coding	ENST00000510048	61.03	promoter-TSS	0.067265	0.568233
ENSG00000132854	KANK4	protein_coding	ENST00000354381	61.02	intron	0.070076	0.66036
ENSG00000182220	ATP6AP2	protein_coding	ENST00000544975	60.95	promoter-TSS	0.093697	0.641156
ENSG00000171488	LRRC8C	protein_coding	ENST00000479252	60.93	intron	0.01937	0.47343
ENSG00000184735	DDX53	protein_coding	ENST00000327968	60.83	promoter-TSS	0.032787	0.497076
ENSG00000065923	SLC9A7	protein_coding	ENST00000489574	60.8	exon	0.034261	0.538462
ENSG00000163900	TMEM41A	protein_coding	ENST00000484062	60.8	TTS	0.030476	0.48289
ENSG00000186976	EFCAB6	protein_coding	ENST00000468552	60.71	intron	0.020548	0.469248
ENSG00000201006	Y_RNA	misc_RNA	ENST00000364136	60.61	Intergenic	0.034156	0.530303
ENSG00000160219	GAB3	protein_coding	ENST00000496390	60.6	intron	0.057831	0.588942
ENSG00000240505	TNFRSF13B	protein_coding	ENST00000581616	60.59	intron	0.020168	0.578859
ENSG00000233320	H2BFXP	pseudogene	ENST00000422550	60.58	exon	0.03778	0.5625
ENSG00000243055	GK-AS1	antisense	ENST00000464659	60.44	Intergenic	0.038776	0.486762
ENSG00000249437	NAIP	protein_coding	ENST00000447012	60.44	promoter-TSS	0.019027	0.483122
ENSG00000114853	ZBTB47	protein_coding	ENST00000457842	60.42	exon	0.053435	0.666349
ENSG00000230039	RP11-314A15.2	pseudogene	ENST00000426799	60.42	promoter-TSS	0.091384	0.671875
ENSG00000230079	RP11-535K18.2	pseudogene	ENST00000455035	60.42	TTS	0.021429	0.484848
ENSG00000234432	RP11-1275H24.1	lincRNA	ENST00000610122	60.39	exon	0.084444	0.640798
ENSG00000185842	DNAH14	protein_coding	ENST00000430092	60.26	promoter-TSS	0.088729	0.674641
ENSG00000139174	PRICKLE1	protein_coding	ENST00000445766	60.17	intron	0.019886	0.413598
ENSG00000154146	NRGN	protein_coding	ENST00000284292	60.17	Intergenic	0.022727	0.507082
ENSG00000011454	RABGAP1	protein_coding	ENST00000468760	60.16	TTS	0.024096	0.487981
ENSG00000110075	PPP6R3	protein_coding	ENST00000534534	60.16	intron	0.020833	0.54026
ENSG00000164199	GPR98	protein_coding	ENST00000405460	60.16	intron	0.020595	0.408676
ENSG00000180284	RP5-1055C14.6	pseudogene	ENST00000423374	60.16	Intergenic	0.032443	0.521905
ENSG00000223591	CENPVP1	pseudogene	ENST00000480752	60.16	Intergenic	0.036364	0.442177
ENSG00000231809	NANOGP9	pseudogene	ENST00000439890	60.16	Intergenic	0.033943	0.5
ENSG00000241106	HLA-DOB	protein_coding	ENST00000447394	60.16	Intergenic	0.029279	0.474157
ENSG00000244256	RN7SL130P	misc_RNA	ENST00000489463	60.16	Intergenic	0.015625	0.496659
ENSG00000102241	HTATSF1	protein_coding	ENST00000425695	60.15	promoter-TSS	0.072016	0.587269
ENSG00000226881	H3F3AP5	pseudogene	ENST00000414444	60.15	promoter-TSS	0.043158	0.474238
ENSG00000271474	RP11-710C12.1	antisense	ENST00000605849	60.07	promoter-TSS	0.062338	0.572539
ENSG00000234405	LL0XNC01-250H12.3	antisense	ENST00000445990	60.04	TTS	0.03481	0.530435
ENSG00000112280	COL9A1	protein_coding	ENST00000370499	59.93	promoter-TSS	0.069728	0.636672
ENSG00000124256	ZBP1	protein_coding	ENST00000395822	59.91	Intergenic	0.03617	0.4862
ENSG00000233543	CHTF8P1	pseudogene	ENST00000414660	59.84	promoter-TSS	0.04071	0.537018
ENSG00000241621	GOLGA2P6	pseudogene	ENST00000340929	59.84	promoter-TSS	0.014344	0.498978
ENSG00000101134	DOK5	protein_coding	ENST00000262593	59.8	intron	0.070621	0.583099
ENSG00000163735	CXCL5	protein_coding	ENST00000296027	59.75	intron	0.056402	0.593607
ENSG00000060688	SNRNP40	protein_coding	ENST00000263694	59.6	intron	0.024482	0.507519
ENSG00000230925	RP11-176F3.7	antisense	ENST00000414426	59.6	TTS	0.020649	0.478645
ENSG00000235865	GSN-AS1	antisense	ENST00000414544	59.6	promoter-TSS	0.028504	0.575829
ENSG00000225470	JPX	lincRNA	ENST00000602985	59.54	intron	0.031915	0.496815
ENSG00000231552	IGBP1P3	pseudogene	ENST00000447449	59.49	Intergenic	0.037185	0.503979
ENSG00000180287	PLD5	protein_coding	ENST00000366545	59.44	promoter-TSS	0.061798	0.596639
ENSG00000092964	DPYSL2	protein_coding	ENST00000521913	59.41	intron	0.078292	0.616341
ENSG00000147121	KRBOX4	protein_coding	ENST00000476762	59.38	promoter-TSS	0.089974	0.651282
ENSG00000065615	CYB5R4	protein_coding	ENST00000369681	59.31	intron	0.033679	0.457364
ENSG00000136546	SCN7A	protein_coding	ENST00000419992	59.31	Intergenic	0.050125	0.585
ENSG00000165548	TMEM63C	protein_coding	ENST00000557408	59.31	intron	0.03125	0.515593
ENSG00000197566	ZNF624	protein_coding	ENST00000579983	59.31	TTS	0.02027	0.426966
ENSG00000207976	MIR607	miRNA	ENST00000385241	59.31	promoter-TSS	0.017857	0.458797
ENSG00000224548	RP1-107N3.2	pseudogene	ENST00000446793	59.31	Intergenic	0.030516	0.487119
ENSG00000225814	GRPEL2P2	pseudogene	ENST00000421856	59.31	exon	0.023762	0.505929
ENSG00000272955	KB-226F1.1	antisense	ENST00000608619	59.28	TTS	0.021538	0.604294
ENSG00000251955	RNU6-27P	snRNA	ENST00000516146	59.26	Intergenic	0.036415	0.446927
ENSG00000124613	ZNF391	protein_coding	ENST00000477999	59.24	exon	0.063008	0.604462
ENSG00000145781	COMMD10	protein_coding	ENST00000503424	59.24	intron	0.018293	0.511156
ENSG00000185052	SLC24A3	protein_coding	ENST00000328041	59.24	promoter-TSS	0.058943	0.624746
ENSG00000231489	AF196972.10	pseudogene	ENST00000423117	59.24	Intergenic	0.028986	0.466942
ENSG00000109255	NMU	protein_coding	ENST00000515325	59.05	intron	0.028436	0.456265
ENSG00000112742	TTK	protein_coding	ENST00000515751	59.05	TTS	0.026087	0.442516
ENSG00000174607	UGT8	protein_coding	ENST00000310836	59.05	Intergenic	0.02766	0.477707
ENSG00000224842	RP11-123K19.1	antisense	ENST00000425370	59.05	intron	0.080537	0.661642
ENSG00000230716	KRT8P7	pseudogene	ENST00000533003	59.05	Intergenic	0.049209	0.631579
ENSG00000183779	ZNF703	protein_coding	ENST00000331569	59.03	Intergenic	0.061381	0.576531
ENSG00000102226	USP11	protein_coding	ENST00000497179	59.01	TTS	0.036988	0.562005
ENSG00000103047	TANGO6	protein_coding	ENST00000561931	59.01	intron	0.024024	0.47
ENSG00000104381	GDAP1	protein_coding	ENST00000521096	59	promoter-TSS	0.098299	0.673585
ENSG00000267558	RP11-618K16.4	pseudogene	ENST00000587507	58.97	Intergenic	0.082789	0.619565
ENSG00000078596	ITM2A	protein_coding	ENST00000469541	58.95	promoter-TSS	0.050607	0.585859
ENSG00000103599	IQCH	protein_coding	ENST00000358767	58.86	exon	0.016892	0.417508
ENSG00000241293	PPATP1	pseudogene	ENST00000496669	58.86	Intergenic	0.062264	0.623352
ENSG00000232119	MCTS1	protein_coding	ENST00000371315	58.8	promoter-TSS	0.056566	0.532258
ENSG00000231539	AC010132.10	lincRNA	ENST00000433315	58.75	Intergenic	0.046753	0.532872
ENSG00000196781	TLE1	protein_coding	ENST00000376499	58.71	intron	0.022727	0.492918
ENSG00000153237	CCDC148	protein_coding	ENST00000283233	58.68	intron	0.019277	0.427885
ENSG00000165322	ARHGAP12	protein_coding	ENST00000344936	58.68	intron	0.026385	0.507895
ENSG00000199318	RNA5SP52	rRNA	ENST00000362448	58.68	Intergenic	0.026385	0.481579
ENSG00000223602	AC125634.1	pseudogene	ENST00000438758	58.68	Intergenic	0.018182	0.464853
ENSG00000225261	RP5-937E21.8	antisense	ENST00000431993	58.68	Intergenic	0.020785	0.5
ENSG00000189060	H1F0	protein_coding	ENST00000340857	58.61	exon	0.050657	0.599251
ENSG00000136754	ABI1	protein_coding	ENST00000376137	58.53	intron	0.025237	0.481132
ENSG00000146085	MUT	protein_coding	ENST00000274813	58.53	intron	0.015674	0.421875
ENSG00000243081	RP11-231E6.1	lincRNA	ENST00000486726	58.53	Intergenic	0.022951	0.503268
ENSG00000238331	AC100791.2	miRNA	ENST00000459144	58.52	Intergenic	0.015198	0.527273
ENSG00000046774	MAGEC2	protein_coding	ENST00000247452	58.49	Intergenic	0.025338	0.453626
ENSG00000211973	IGHV1-69	IG_V_gene	ENST00000390633	58.49	Intergenic	0.026104	0.498998
ENSG00000233889	AL353698.1	protein_coding	ENST00000433279	58.49	Intergenic	0.02	0.445923
ENSG00000245719	RP11-34F13.2	lincRNA	ENST00000502156	58.46	promoter-TSS	0.049065	0.58042
ENSG00000183773	AIFM3	protein_coding	ENST00000486003	58.42	exon	0.041899	0.616457
ENSG00000117152	RGS4	protein_coding	ENST00000528938	58.37	Intergenic	0.016667	0.376731
ENSG00000149346	SLX4IP	protein_coding	ENST00000334534	58.37	intron	0.019337	0.369146
ENSG00000171885	AQP4	protein_coding	ENST00000581374	58.37	promoter-TSS	0.085052	0.712082
ENSG00000183137	CEP57L1	protein_coding	ENST00000522490	58.37	intron	0.018127	0.412651
ENSG00000228653	HNRNPCP7	pseudogene	ENST00000456056	58.37	Intergenic	0.016529	0.354396
ENSG00000230817	RP4-601K24.1	lincRNA	ENST00000452901	58.37	intron	0.020057	0.462857
ENSG00000234712	RP11-143G3.1	antisense	ENST00000414071	58.37	Intergenic	0.030137	0.442623
ENSG00000248817	RP11-562F9.1	pseudogene	ENST00000508114	58.37	Intergenic	0.026525	0.449735
ENSG00000260621	RP11-413H22.2	antisense	ENST00000563090	58.37	intron	0.021084	0.42042
ENSG00000140022	STON2	protein_coding	ENST00000557055	58.36	promoter-TSS	0.066298	0.584022
ENSG00000108395	TRIM37	protein_coding	ENST00000580973	58.26	intron	0.026756	0.506667
ENSG00000234062	RP11-308D16.4	processed_transcript	ENST00000431464	58.26	intron	0.020067	0.486667
ENSG00000106927	AMBP	protein_coding	ENST00000466610	58.25	Intergenic	0.022892	0.480144
ENSG00000181126	HLA-V	pseudogene	ENST00000457107	58.25	promoter-TSS	0.050493	0.622386
ENSG00000179468	OR9A2	protein_coding	ENST00000350513	58.19	Intergenic	0.019284	0.434066
ENSG00000235254	TMEM185AP1	pseudogene	ENST00000524311	58.11	Intergenic	0.031993	0.513115
ENSG00000066136	NFYC	protein_coding	ENST00000372653	58.06	intron	0.023179	0.530579
ENSG00000236327	RP11-759F5.1	pseudogene	ENST00000441288	58.03	promoter-TSS	0.026684	0.503807
ENSG00000158055	GRHL3	protein_coding	ENST00000528064	58.01	promoter-TSS	0.03022	0.484932
ENSG00000169562	GJB1	protein_coding	ENST00000447581	58.01	exon	0.036476	0.589456
ENSG00000271686	CTD-2230M5.3	pseudogene	ENST00000603089	58	Intergenic	0.058156	0.372521
ENSG00000253293	HOXA10	protein_coding	ENST00000396344	57.97	intron	0.041783	0.478664
ENSG00000048052	HDAC9	protein_coding	ENST00000461159	57.87	intron	0.040816	0.373514
ENSG00000225241	RP11-640M9.2	pseudogene	ENST00000429694	57.87	Intergenic	0.044199	0.566176
ENSG00000058866	DGKG	protein_coding	ENST00000344484	57.86	intron	0.064829	0.609829
ENSG00000167889	MGAT5B	protein_coding	ENST00000569840	57.86	intron	0.067568	0.708502
ENSG00000248636	RP11-768F21.1	lincRNA	ENST00000535511	57.85	promoter-TSS	0.065327	0.631579
ENSG00000188037	CLCN1	protein_coding	ENST00000343257	57.79	exon	0.077465	0.665105
ENSG00000012983	MAP4K5	protein_coding	ENST00000554990	57.77	exon	0.018018	0.488024
ENSG00000101654	RNMT	protein_coding	ENST00000589866	57.77	promoter-TSS	0.012012	0.482036
ENSG00000122870	BICC1	protein_coding	ENST00000373886	57.77	exon	0.108108	0.682635
ENSG00000177679	SRRM3	protein_coding	ENST00000479294	57.77	promoter-TSS	0.057516	0.614883
ENSG00000221801	MIR548H2	miRNA	ENST00000408874	57.77	TTS	0.026786	0.493558
ENSG00000102172	SMS	protein_coding	ENST00000457085	57.75	intron	0.025696	0.487179
ENSG00000188095	MESP2	protein_coding	ENST00000341735	57.75	promoter-TSS	0.04039	0.631433
ENSG00000242337	TFP1	pseudogene	ENST00000460564	57.75	intron	0.057279	0.568534
ENSG00000071553	ATP6AP1	protein_coding	ENST00000455205	57.73	exon	0.023305	0.640592
ENSG00000148498	PARD3	protein_coding	ENST00000350537	57.73	intron	0.028455	0.494929
ENSG00000185945	NXF2B	protein_coding	ENST00000372750	57.73	intron	0.036247	0.495745
ENSG00000234545	FAM133B	protein_coding	ENST00000481407	57.73	promoter-TSS	0.033684	0.483193
ENSG00000234437	RP1-206D15.3	lincRNA	ENST00000445428	57.7	promoter-TSS	0.05386	0.586022
ENSG00000197892	KIF13B	protein_coding	ENST00000524189	57.68	intron	0.024742	0.473251
ENSG00000102225	CDK16	protein_coding	ENST00000357227	57.66	intron	0.04388	0.601382
ENSG00000169282	KCNAB1	protein_coding	ENST00000489036	57.66	promoter-TSS	0.071038	0.615804
ENSG00000178031	ADAMTSL1	protein_coding	ENST00000380548	57.66	Intergenic	0.060847	0.612137
ENSG00000138622	HCN4	protein_coding	ENST00000261917	57.63	exon	0.073559	0.672619
ENSG00000230739	RP11-331H2.4	pseudogene	ENST00000451015	57.52	Intergenic	0.0425	0.568579
ENSG00000225556	C2CD4D	protein_coding	ENST00000454109	57.51	intron	0.062212	0.629885
ENSG00000128595	CALU	protein_coding	ENST00000535011	57.49	Intergenic	0.015831	0.486842
ENSG00000230265	RP11-702C7.1	pseudogene	ENST00000420915	57.41	TTS	0.037516	0.552972
ENSG00000257337	RP11-983P16.4	antisense	ENST00000546767	57.33	promoter-TSS	0.033149	0.534435
ENSG00000232842	RP5-961K14.1	pseudogene	ENST00000444292	57.27	Intergenic	0.026316	0.501639
ENSG00000189132	FAM47B	protein_coding	ENST00000329357	57.25	exon	0.046003	0.542411
ENSG00000240006	RP11-200A1.1	lincRNA	ENST00000482019	57.19	promoter-TSS	0.078091	0.679654
ENSG00000225071	GS1-184P14.2	pseudogene	ENST00000419089	57.14	Intergenic	0.0271	0.508108
ENSG00000179583	CIITA	protein_coding	ENST00000575513	57.08	TTS	0.022173	0.580288
ENSG00000123268	ATF1	protein_coding	ENST00000262053	57.03	intron	0.020772	0.428994
ENSG00000138190	EXOC6	protein_coding	ENST00000260762	57.03	intron	0.020772	0.420118
ENSG00000260359	RP11-4F5.2	lincRNA	ENST00000565106	56.96	exon	0.013514	0.469003
ENSG00000187624	C17orf97	protein_coding	ENST00000575151	56.89	promoter-TSS	0.044212	0.573494
ENSG00000242482	RN7SL392P	misc_RNA	ENST00000473024	56.88	Intergenic	0.027397	0.505695
ENSG00000159658	EFCAB14	protein_coding	ENST00000544071	56.86	intron	0.029851	0.446809
ENSG00000169057	MECP2	protein_coding	ENST00000488293	56.86	intron	0.020548	0.492308
ENSG00000211455	STK38L	protein_coding	ENST00000407753	56.86	promoter-TSS	0.029915	0.447761
ENSG00000225397	RP11-552J9.13	pseudogene	ENST00000454598	56.86	Intergenic	0.026022	0.441558
ENSG00000270123	VTRNA2-1	lincRNA	ENST00000602301	56.86	TTS	0.043561	0.620038
ENSG00000148219	ASTN2	protein_coding	ENST00000361209	56.85	intron	0.023669	0.501475
ENSG00000165028	NIPSNAP3B	protein_coding	ENST00000460936	56.85	intron	0.036145	0.456731
ENSG00000237094	RP4-669L17.10	lincRNA	ENST00000455207	56.84	intron	0.059429	0.65277
ENSG00000248485	PCP4L1	protein_coding	ENST00000504449	56.7	intron	0.084388	0.673684
ENSG00000258027	RP11-597A11.1	pseudogene	ENST00000548261	56.69	intron	0.021505	0.48843
ENSG00000078114	NEBL	protein_coding	ENST00000464278	56.65	promoter-TSS	0.087041	0.714286
ENSG00000154545	MAGED4	protein_coding	ENST00000477634	56.63	intron	0.034118	0.574448
ENSG00000163817	SLC6A20	protein_coding	ENST00000470226	56.62	intron	0.08871	0.659517
ENSG00000102024	PLS3	protein_coding	ENST00000537301	56.57	intron	0.072727	0.628118
ENSG00000205133	TRIQK	protein_coding	ENST00000524260	56.55	promoter-TSS	0.082105	0.64916
ENSG00000183742	MACC1	protein_coding	ENST00000483317	56.51	intron	0.022624	0.489842
ENSG00000217686	NUS1P4	pseudogene	ENST00000401550	56.49	Intergenic	0.026471	0.530792
ENSG00000240694	PNMA2	protein_coding	ENST00000523244	56.49	promoter-TSS	0.082353	0.718475
ENSG00000019582	CD74	protein_coding	ENST00000517752	56.47	intron	0.0322	0.551786
ENSG00000100522	GNPNAT1	protein_coding	ENST00000557604	56.47	intron	0.023013	0.361169
ENSG00000182574	RP3-341D10.1	pseudogene	ENST00000332270	56.47	TTS	0.023041	0.429885
ENSG00000189186	DCAF8L2	protein_coding	ENST00000583068	56.47	intron	0.026005	0.488208
ENSG00000259966	RP11-652G5.1	pseudogene	ENST00000566952	56.47	intron	0.013921	0.393519
ENSG00000265524	AC134300.1	miRNA	ENST00000584607	56.47	Intergenic	0.01634	0.409462
ENSG00000260372	AQP4-AS1	antisense	ENST00000578701	56.4	intron	0.10084	0.716981
ENSG00000137760	ALKBH8	protein_coding	ENST00000428149	56.38	Intergenic	0.029877	0.466667
ENSG00000197548	ATG7	protein_coding	ENST00000354956	56.38	intron	0.02549	0.446184
ENSG00000239579	RN7SL325P	misc_RNA	ENST00000460434	56.38	Intergenic	0.028777	0.495512
ENSG00000270745	RP13-324D24.1	pseudogene	ENST00000603124	56.38	promoter-TSS	0.044	0.530938
ENSG00000118689	FOXO3	protein_coding	ENST00000406360	56.37	intron	0.08027	0.645438
ENSG00000115297	TLX2	protein_coding	ENST00000497238	56.36	TTS	0.082938	0.666667
ENSG00000184481	FOXO4	protein_coding	ENST00000341558	56.36	promoter-TSS	0.059486	0.619583
ENSG00000253893	FAM85B	antisense	ENST00000519726	56.34	intron	0.023933	0.470894
ENSG00000047579	DTNBP1	protein_coding	ENST00000513680	56.32	Intergenic	0.019608	0.436482
ENSG00000172339	ALG14	protein_coding	ENST00000495856	56.31	intron	0.016181	0.374194
ENSG00000171492	LRRC8D	protein_coding	ENST00000441269	56.28	intron	0.016043	0.493333
ENSG00000249695	RP11-598F7.4	antisense	ENST00000508953	56.22	intron	0.02763	0.507431
ENSG00000238625	snoU13	snoRNA	ENST00000459137	56.2	Intergenic	0.054581	0.552529
ENSG00000106868	SUSD1	protein_coding	ENST00000529933	56.19	promoter-TSS	0.022222	0.435154
ENSG00000138942	RNF185	protein_coding	ENST00000518626	56.19	intron	0.020942	0.489547
ENSG00000157764	BRAF	protein_coding	ENST00000288602	56.19	intron	0.03056	0.461017
ENSG00000212553	SNORD116	snoRNA	ENST00000391251	56.15	Intergenic	0.032374	0.470377
ENSG00000221555	AC068669.1	miRNA	ENST00000408628	56.15	TTS	0.026604	0.479687
ENSG00000246982	RP1-179N16.6	antisense	ENST00000526611	56.15	intron	0.02086	0.445312
ENSG00000248962	CTD-2287N17.1	lincRNA	ENST00000513859	56.14	Intergenic	0.019718	0.542135
ENSG00000196774	ANKRD20A1	protein_coding	ENST00000377477	56.13	exon	0.072046	0.634532
ENSG00000248690	HAS2-AS1	antisense	ENST00000522197	56.11	promoter-TSS	0.064	0.614362
ENSG00000254906	RP11-701I24.3	antisense	ENST00000528795	56.11	TTS	0.092551	0.686937
ENSG00000135951	TSGA10	protein_coding	ENST00000355053	55.93	intron	0.028939	0.512821
ENSG00000126705	AHDC1	protein_coding	ENST00000480033	55.9	intron	0.023641	0.582547
ENSG00000237975	FLG-AS1	antisense	ENST00000420707	55.84	promoter-TSS	0.070375	0.641723
ENSG00000124570	SERPINB6	protein_coding	ENST00000335686	55.78	intron	0.036232	0.596745
ENSG00000051341	POLQ	protein_coding	ENST00000474243	55.77	intron	0.023256	0.405797
ENSG00000211935	IGHV1-3	IG_V_gene	ENST00000390595	55.77	Intergenic	0.023873	0.619048
ENSG00000145495	MARCH6	protein_coding	ENST00000606497	55.72	promoter-TSS	0.013333	0.494681
ENSG00000271056	RP6-43L17.2	pseudogene	ENST00000604173	55.7	intron	0.048114	0.64026
ENSG00000211681	IGLJ5	IG_J_gene	ENST00000390327	55.69	Intergenic	0.022544	0.512862
ENSG00000006740	ARHGAP44	protein_coding	ENST00000379672	55.62	intron	0.017291	0.462644
ENSG00000270268	RP1-164L12.1	pseudogene	ENST00000604895	55.57	Intergenic	0.026699	0.523002
ENSG00000197943	PLCG2	protein_coding	ENST00000565054	55.51	intron	0.017196	0.520476
ENSG00000234050	LL0XNC01-237H1.3	antisense	ENST00000413528	55.46	TTS	0.046759	0.569002
ENSG00000232765	RP11-382F24.2	processed_transcript	ENST00000440645	55.45	promoter-TSS	0.045622	0.531618
ENSG00000268297	CLEC4GP1	pseudogene	ENST00000596555	55.43	intron	0.07329	0.663415
ENSG00000112309	B3GAT2	protein_coding	ENST00000230053	55.42	intron	0.072254	0.654179
ENSG00000135365	PHF21A	protein_coding	ENST00000323180	55.42	TTS	0.026379	0.57177
ENSG00000017483	SLC38A5	protein_coding	ENST00000317669	55.4	Intergenic	0.030366	0.48954
ENSG00000126752	SSX1	protein_coding	ENST00000376919	55.4	intron	0.02782	0.499624
ENSG00000188549	C15orf52	protein_coding	ENST00000558858	55.39	TTS	0.027197	0.635319
ENSG00000214078	CPNE1	protein_coding	ENST00000439806	55.38	intron	0.024242	0.516949
ENSG00000022267	FHL1	protein_coding	ENST00000477204	55.31	intron	0.021028	0.468531
ENSG00000073969	NSF	protein_coding	ENST00000571172	55.31	intron	0.028698	0.484581
ENSG00000110660	SLC35F2	protein_coding	ENST00000533664	55.31	intron	0.018182	0.437642
ENSG00000154723	ATP5J	protein_coding	ENST00000400090	55.31	intron	0.02439	0.467153
ENSG00000197410	DCHS2	protein_coding	ENST00000507542	55.31	TTS	0.058722	0.55
ENSG00000207572	MIR363	miRNA	ENST00000384840	55.31	TTS	0.022005	0.502439
ENSG00000226434	RP11-1L9.1	lincRNA	ENST00000420403	55.31	Intergenic	0.025581	0.466357
ENSG00000233321	RP11-482E14.1	lincRNA	ENST00000413993	55.31	Intergenic	0.025346	0.496552
ENSG00000235652	RP11-545I5.3	antisense	ENST00000587540	55.31	intron	0.021898	0.449029
ENSG00000257178	MIR10A	sense_intronic	ENST00000548801	55.31	exon	0.050926	0.632794
ENSG00000144535	DIS3L2	protein_coding	ENST00000390005	55.25	intron	0.022059	0.543319
ENSG00000166225	FRS2	protein_coding	ENST00000549092	55.25	intron	0.02107	0.433657
ENSG00000212347	SNORD77	snoRNA	ENST00000391045	55.25	Intergenic	0.027304	0.482112
ENSG00000235538	RP1-230L10.1	lincRNA	ENST00000452944	55.25	intron	0.022869	0.466805
ENSG00000252416	RNU6-885P	snRNA	ENST00000516607	55.21	Intergenic	0.057307	0.570508
ENSG00000104442	ARMC1	protein_coding	ENST00000528721	55.2	intron	0.030969	0.505988
ENSG00000197565	COL4A6	protein_coding	ENST00000372216	55.2	intron	0.042316	0.577778
ENSG00000214019	RP6-218J18.2	pseudogene	ENST00000397254	55.19	promoter-TSS	0.042504	0.476464
ENSG00000151490	PTPRO	protein_coding	ENST00000545023	55.18	promoter-TSS	0.088889	0.705696
ENSG00000227242	NBPF13P	pseudogene	ENST00000444082	55.18	intron	0.063492	0.582278
ENSG00000237988	OR2I1P	pseudogene	ENST00000449341	55.16	exon	0.109515	0.695341
ENSG00000227640	SOX21-AS1	lincRNA	ENST00000438290	55.1	intron	0.065617	0.672775
ENSG00000100058	CRYBB2P1	pseudogene	ENST00000509460	55.07	intron	0.022989	0.492837
ENSG00000176771	NCKAP5	protein_coding	ENST00000409261	55.07	intron	0.014368	0.464183
ENSG00000226547	SSU72P1	pseudogene	ENST00000449911	55.04	promoter-TSS	0.03605	0.524667
ENSG00000073670	ADAM11	protein_coding	ENST00000535346	54.98	promoter-TSS	0.084746	0.685279
ENSG00000226828	RP11-278H7.1	lincRNA	ENST00000440494	54.92	intron	0.080272	0.59375
ENSG00000248921	RP11-774G5.1	pseudogene	ENST00000511607	54.89	Intergenic	0.126074	0.682857
ENSG00000267328	AC002398.12	antisense	ENST00000587767	54.88	TTS	0.067231	0.651316
ENSG00000165655	ZNF503	protein_coding	ENST00000372524	54.85	TTS	0.063466	0.586179
ENSG00000224848	RP11-535M15.1	lincRNA	ENST00000423924	54.82	intron	0.077778	0.647712
ENSG00000077549	CAPZB	protein_coding	ENST00000459967	54.81	intron	0.020885	0.444172
ENSG00000120658	ENOX1	protein_coding	ENST00000261488	54.81	intron	0.096509	0.696721
ENSG00000181355	OFCC1	protein_coding	ENST00000462111	54.72	intron	0.05665	0.63145
ENSG00000181381	DDX60L	protein_coding	ENST00000511577	54.72	intron	0.025685	0.466667
ENSG00000184492	FOXD4L1	protein_coding	ENST00000306507	54.72	Intergenic	0.114286	0.692308
ENSG00000196437	ZNF569	protein_coding	ENST00000392150	54.72	intron	0.027833	0.462302
ENSG00000226784	PGAM4	protein_coding	ENST00000458128	54.72	promoter-TSS	0.026	0.467066
ENSG00000246820	RP11-379P15.1	lincRNA	ENST00000499752	54.72	Intergenic	0.046555	0.587361
ENSG00000252368	RNA5SP43	rRNA	ENST00000516559	54.72	Intergenic	0.033333	0.459459
ENSG00000201660	SNORA20	snoRNA	ENST00000364790	54.7	Intergenic	0.035644	0.458498
ENSG00000258474	RP11-187E13.1	protein_coding	ENST00000553330	54.7	Intergenic	0.015228	0.594595
ENSG00000253398	RP11-775B15.2	antisense	ENST00000519786	54.61	Intergenic	0.020833	0.480519
ENSG00000158526	TSR2	protein_coding	ENST00000375151	54.6	promoter-TSS	0.055188	0.627753
ENSG00000198088	NUP62CL	protein_coding	ENST00000421752	54.53	intron	0.050781	0.48249
ENSG00000075413	MARK3	protein_coding	ENST00000561164	54.51	intron	0.01943	0.474774
ENSG00000166105	GLB1L3	protein_coding	ENST00000431683	54.51	exon	0.036879	0.528329
ENSG00000169189	NSMCE1	protein_coding	ENST00000569236	54.49	intron	0.027223	0.63587
ENSG00000168916	ZNF608	protein_coding	ENST00000507508	54.44	TTS	0.021511	0.510474
ENSG00000170310	STX8	protein_coding	ENST00000575294	54.44	intron	0.026521	0.47352
ENSG00000109016	DHRS7B	protein_coding	ENST00000579303	54.39	TTS	0.030948	0.492278
ENSG00000115464	USP34	protein_coding	ENST00000398571	54.39	intron	0.023739	0.500741
ENSG00000196564	RP3-499B10.3	pseudogene	ENST00000358001	54.39	Intergenic	0.022546	0.474172
ENSG00000133789	SWAP70	protein_coding	ENST00000534662	54.37	intron	0.025568	0.507082
ENSG00000164100	NDST3	protein_coding	ENST00000296499	54.37	promoter-TSS	0.116477	0.750708
ENSG00000189306	RRP7A	protein_coding	ENST00000323013	54.32	Intergenic	0.024138	0.515499
ENSG00000232030	MAGEB6P1	pseudogene	ENST00000416929	54.32	promoter-TSS	0.02694	0.534984
ENSG00000059588	TARBP1	protein_coding	ENST00000040877	54.3	intron	0.01978	0.535088
ENSG00000123607	TTC21B	protein_coding	ENST00000243344	54.29	TTS	0.020528	0.447368
ENSG00000142166	IFNAR1	protein_coding	ENST00000416947	54.29	intron	0.026455	0.461741
ENSG00000147408	CSGALNACT1	protein_coding	ENST00000523262	54.29	intron	0.012987	0.476684
ENSG00000187010	RHD	protein_coding	ENST00000417538	54.29	promoter-TSS	0.025641	0.539642
ENSG00000231205	ZNF826P	pseudogene	ENST00000542380	54.29	intron	0.02005	0.4525
ENSG00000259591	RP11-554D20.1	antisense	ENST00000560864	54.29	promoter-TSS	0.020779	0.409326
ENSG00000231830	XX-FW83128A1.2	antisense	ENST00000433825	54.22	Intergenic	0.025886	0.546939
ENSG00000147614	ATP6V0D2	protein_coding	ENST00000521564	54.2	Intergenic	0.028329	0.381356
ENSG00000134824	FADS2	protein_coding	ENST00000278840	54.18	intron	0.028896	0.546392
ENSG00000239264	TXNDC5	protein_coding	ENST00000539054	54.16	intron	0.035533	0.534177
ENSG00000170276	HSPB2	protein_coding	ENST00000537382	54.13	promoter-TSS	0.05868	0.680488
ENSG00000121988	ZRANB3	protein_coding	ENST00000536680	54.1	intron	0.020619	0.479424
ENSG00000215274	GAGE10	protein_coding	ENST00000407599	54.1	intron	0.032035	0.541117
ENSG00000145423	SFRP2	protein_coding	ENST00000274063	54.01	Intergenic	0.039387	0.541485
ENSG00000205301	RP11-542P2.1	protein_coding	ENST00000513106	54.01	promoter-TSS	0.063981	0.598109
ENSG00000102032	RENBP	protein_coding	ENST00000451114	53.98	promoter-TSS	0.027468	0.540801
ENSG00000248716	RP11-362M19.1	pseudogene	ENST00000508637	53.96	Intergenic	0.019886	0.410765
ENSG00000254178	RP11-299D14.2	lincRNA	ENST00000520386	53.96	Intergenic	0.033505	0.462725
ENSG00000166960	CCDC178	protein_coding	ENST00000383096	53.9	promoter-TSS	0.087353	0.625
ENSG00000187987	ZSCAN23	protein_coding	ENST00000289788	53.87	promoter-TSS	0.062814	0.576441
ENSG00000171467	ZNF318	protein_coding	ENST00000605935	53.81	Intergenic	0.034137	0.476954
ENSG00000259905	PWRN1	lincRNA	ENST00000565893	53.78	Intergenic	0.047834	0.619477
ENSG00000068438	FTSJ1	protein_coding	ENST00000489599	53.76	promoter-TSS	0.02972	0.621291
ENSG00000213740	SERBP1P1	pseudogene	ENST00000396021	53.76	exon	0.05	0.525659
ENSG00000230105	RP11-431N15.2	lincRNA	ENST00000446028	53.76	Intergenic	0.033333	0.508716
ENSG00000227005	AC011718.3	lincRNA	ENST00000413504	53.73	Intergenic	0.02719	0.467807
ENSG00000257815	RP11-611E13.2	antisense	ENST00000549419	53.72	intron	0.020619	0.438356
ENSG00000031081	ARHGAP31	protein_coding	ENST00000264245	53.7	intron	0.023585	0.529412
ENSG00000116991	SIPA1L2	protein_coding	ENST00000366630	53.69	Intergenic	0.095506	0.647059
ENSG00000109270	LAMTOR3	protein_coding	ENST00000226522	53.65	promoter-TSS	0.033195	0.459627
ENSG00000141367	CLTC	protein_coding	ENST00000584313	53.65	intron	0.028866	0.444444
ENSG00000155714	PDZD9	protein_coding	ENST00000537222	53.65	intron	0.026379	0.504785
ENSG00000198597	ZNF536	protein_coding	ENST00000592773	53.65	intron	0.022263	0.464815
ENSG00000271009	RP11-346C20.3	lincRNA	ENST00000604855	53.56	Intergenic	0.053181	0.645161
ENSG00000175701	LINC00116	lincRNA	ENST00000414416	53.55	promoter-TSS	0.065882	0.629108
ENSG00000138639	ARHGAP24	protein_coding	ENST00000264343	53.52	intron	0.033613	0.527933
ENSG00000175764	TTLL11	protein_coding	ENST00000373776	53.52	intron	0.017123	0.365188
ENSG00000201105	RNU1-137P	snRNA	ENST00000364235	53.5	TTS	0.061404	0.597374
ENSG00000225536	RP6-145B8.3	pseudogene	ENST00000394563	53.5	exon	0.042312	0.536082
ENSG00000112977	DAP	protein_coding	ENST00000514882	53.48	intron	0.019169	0.436306
ENSG00000134644	PUM1	protein_coding	ENST00000440538	53.44	intron	0.02267	0.444724
ENSG00000144161	ZC3H8	protein_coding	ENST00000476902	53.44	Intergenic	0.019704	0.469287
ENSG00000153561	RMND5A	protein_coding	ENST00000471113	53.44	Intergenic	0.022556	0.485
ENSG00000155066	PROM2	protein_coding	ENST00000403131	53.44	Intergenic	0.02439	0.43309
ENSG00000156265	MAP3K7CL	protein_coding	ENST00000545939	53.44	intron	0.019185	0.483254
ENSG00000163322	FAM175A	protein_coding	ENST00000505489	53.44	intron	0.015267	0.5
ENSG00000203923	SPANXN1	protein_coding	ENST00000370493	53.44	intron	0.02071	0.551622
ENSG00000212459	RNU6-695P	snRNA	ENST00000391157	53.44	Intergenic	0.02681	0.438503
ENSG00000218586	RP4-791C19.1	pseudogene	ENST00000407916	53.44	promoter-TSS	0.082687	0.664948
ENSG00000222111	RN7SKP148	misc_RNA	ENST00000410179	53.44	Intergenic	0.031609	0.452722
ENSG00000224640	SRSF1P1	pseudogene	ENST00000424058	53.44	Intergenic	0.032911	0.502525
ENSG00000229418	RP11-35J23.1	antisense	ENST00000454484	53.44	promoter-TSS	0.038168	0.459391
ENSG00000233689	RP11-123O1.1	lincRNA	ENST00000447158	53.44	Intergenic	0.022785	0.494949
ENSG00000238672	AC020626.1	miRNA	ENST00000458993	53.44	Intergenic	0.02459	0.558583
ENSG00000250862	HMGB1P29	pseudogene	ENST00000505659	53.44	Intergenic	0.018476	0.423963
ENSG00000169223	LMAN2	protein_coding	ENST00000504071	53.39	TTS	0.031654	0.548096
ENSG00000239164	RNU7-184P	snRNA	ENST00000459092	53.35	Intergenic	0.039106	0.490251
ENSG00000144339	TMEFF2	protein_coding	ENST00000409056	53.32	promoter-TSS	0.102041	0.689567
ENSG00000105877	DNAH11	protein_coding	ENST00000607050	53.29	promoter-TSS	0.084536	0.650206
ENSG00000118231	CRYGD	protein_coding	ENST00000264376	53.29	exon	0.075145	0.675
ENSG00000145041	VPRBP	protein_coding	ENST00000335891	53.29	intron	0.014035	0.465849
ENSG00000171791	BCL2	protein_coding	ENST00000333681	53.29	intron	0.019608	0.436399
ENSG00000202410	Y_RNA	misc_RNA	ENST00000365540	53.29	Intergenic	0.033708	0.473094
ENSG00000203933	CXorf66	protein_coding	ENST00000370540	53.29	Intergenic	0.026157	0.457831
ENSG00000205143	ARID3C	protein_coding	ENST00000378909	53.29	intron	0.072052	0.655773
ENSG00000214301	RP11-91K8.4	pseudogene	ENST00000512176	53.29	Intergenic	0.038997	0.536111
ENSG00000232111	RP11-126O22.1	pseudogene	ENST00000416620	53.29	Intergenic	0.020492	0.501022
ENSG00000261646	RP11-489G11.3	lincRNA	ENST00000563631	53.29	Intergenic	0.034632	0.464363
ENSG00000269738	AL162424.1	protein_coding	ENST00000600713	53.29	TTS	0.019523	0.467532
ENSG00000271105	SCML2P2	pseudogene	ENST00000604266	53.29	TTS	0.016787	0.485646
ENSG00000139436	GIT2	protein_coding	ENST00000553118	53.28	intron	0.030916	0.476247
ENSG00000094914	AAAS	protein_coding	ENST00000547238	53.18	intron	0.022796	0.508346
ENSG00000113083	LOX	protein_coding	ENST00000508067	53.16	promoter-TSS	0.117048	0.703046
ENSG00000201594	RNA5SP517	rRNA	ENST00000364724	53.14	Intergenic	0.017007	0.383051
ENSG00000206867	RNU6-356P	snRNA	ENST00000384140	53.14	Intergenic	0.02381	0.515254
ENSG00000230100	RP11-344N17.8	lincRNA	ENST00000422410	53.05	Intergenic	0.03	0.495017
ENSG00000103222	ABCC1	protein_coding	ENST00000572882	53.03	promoter-TSS	0.023211	0.517375
ENSG00000104695	PPP2CB	protein_coding	ENST00000523023	53.03	intron	0.030468	0.457609
ENSG00000128908	INO80	protein_coding	ENST00000401393	53.03	intron	0.024641	0.463115
ENSG00000179031	LL0XNC01-131B10.2	pseudogene	ENST00000447373	53.03	promoter-TSS	0.028963	0.471842
ENSG00000181518	OR8D4	protein_coding	ENST00000321355	52.99	Intergenic	0.032323	0.336694
ENSG00000120093	HOXB3	protein_coding	ENST00000472863	52.94	promoter-TSS	0.039627	0.506977
ENSG00000116039	ATP6V1B1	protein_coding	ENST00000412314	52.89	TTS	0.037523	0.478913
ENSG00000164087	POC1A	protein_coding	ENST00000394970	52.88	intron	0.018182	0.556995
ENSG00000157445	CACNA2D3	protein_coding	ENST00000415676	52.87	intron	0.025568	0.470255
ENSG00000151413	NUBPL	protein_coding	ENST00000552888	52.86	Intergenic	0.019048	0.449367
ENSG00000156234	CXCL13	protein_coding	ENST00000286758	52.86	intron	0.015748	0.371728
ENSG00000164659	KIAA1324L	protein_coding	ENST00000450689	52.86	intron	0.021212	0.389728
ENSG00000183918	SH2D1A	protein_coding	ENST00000494073	52.86	intron	0.029973	0.418478
ENSG00000186150	UBL4B	protein_coding	ENST00000334179	52.86	Intergenic	0.051576	0.605714
ENSG00000201609	RNU4-28P	snRNA	ENST00000364739	52.86	Intergenic	0.026042	0.496104
ENSG00000225066	RP1-272E8.1	pseudogene	ENST00000418200	52.86	Intergenic	0.030303	0.453297
ENSG00000238103	RPL9P7	pseudogene	ENST00000418824	52.86	TTS	0.031792	0.521614
ENSG00000249334	RP11-61G19.1	lincRNA	ENST00000505494	52.86	Intergenic	0.019481	0.521036
ENSG00000256310	NDUFA5P6	pseudogene	ENST00000542110	52.86	Intergenic	0.017964	0.4
ENSG00000263509	AC078988.1	miRNA	ENST00000581985	52.86	Intergenic	0.028424	0.456186
ENSG00000264596	RP11-678G15.1	sense_intronic	ENST00000584036	52.86	exon	0.013661	0.422343
ENSG00000114209	PDCD10	protein_coding	ENST00000497056	52.85	intron	0.015054	0.446352
ENSG00000180613	GSX2	protein_coding	ENST00000548609	52.85	exon	0.060942	0.599448
ENSG00000184194	GPR173	protein_coding	ENST00000332582	52.84	promoter-TSS	0.035443	0.621212
ENSG00000047578	KIAA0556	protein_coding	ENST00000261588	52.82	intron	0.017915	0.547967
ENSG00000184368	MAP7D2	protein_coding	ENST00000379651	52.82	exon	0.027439	0.580547
ENSG00000102043	MTMR8	protein_coding	ENST00000453546	52.8	intron	0.063197	0.61039
ENSG00000144959	NCEH1	protein_coding	ENST00000424772	52.76	intron	0.03112	0.519669
ENSG00000196756	SNHG17	processed_transcript	ENST00000362582	52.76	promoter-TSS	0.019608	0.475524
ENSG00000227063	RPL41P1	pseudogene	ENST00000484902	52.76	Intergenic	0.044164	0.507087
ENSG00000188064	WNT7B	protein_coding	ENST00000410058	52.75	intron	0.114958	0.719225
ENSG00000160973	FOXH1	protein_coding	ENST00000525197	52.73	exon	0.050382	0.679878
ENSG00000255418	RP11-266A24.1	lincRNA	ENST00000530576	52.73	Intergenic	0.033159	0.529617
ENSG00000179452	RP11-380B22.1	lincRNA	ENST00000319701	52.72	Intergenic	0.089641	0.667992
ENSG00000206663	Y_RNA	misc_RNA	ENST00000383936	52.71	Intergenic	0.107296	0.674518
ENSG00000136040	PLXNC1	protein_coding	ENST00000258526	52.68	intron	0.021956	0.503984
ENSG00000163848	ZNF148	protein_coding	ENST00000485866	52.68	intron	0.019337	0.460055
ENSG00000168961	LGALS9	protein_coding	ENST00000584661	52.68	intron	0.024862	0.564738
ENSG00000100744	GSKIP	protein_coding	ENST00000553699	52.66	TTS	0.015924	0.393651
ENSG00000113643	RARS	protein_coding	ENST00000520013	52.66	intron	0.01548	0.459877
ENSG00000114331	ACAP2	protein_coding	ENST00000326793	52.66	intron	0.016393	0.460784
ENSG00000120278	PLEKHG1	protein_coding	ENST00000367326	52.66	intron	0.015528	0.470588
ENSG00000163923	RPL39L	protein_coding	ENST00000433055	52.66	intron	0.018405	0.443425
ENSG00000171862	PTEN	protein_coding	ENST00000371953	52.66	intron	0.0125	0.436137
ENSG00000226640	RP11-21J7.1	lincRNA	ENST00000448412	52.66	Intergenic	0.019802	0.516447
ENSG00000234176	HSPA8P1	pseudogene	ENST00000425843	52.66	Intergenic	0.020779	0.437095
ENSG00000235862	RP11-338C15.5	antisense	ENST00000427949	52.64	Intergenic	0.020882	0.509259
ENSG00000229030	RP11-402P6.6	pseudogene	ENST00000424182	52.56	Intergenic	0.032075	0.59887
ENSG00000273335	RP11-61L19.2	lincRNA	ENST00000608162	52.55	Intergenic	0.022989	0.55102
ENSG00000260962	LINC00557	lincRNA	ENST00000563184	52.53	Intergenic	0.088161	0.665829
ENSG00000261801	LOXL1-AS1	antisense	ENST00000568229	52.53	promoter-TSS	0.06168	0.688073
ENSG00000271071	RP11-457M11.6	pseudogene	ENST00000602994	52.42	Intergenic	0.074786	0.646055
ENSG00000182185	RAD51B	protein_coding	ENST00000553734	52.37	intron	0.020101	0.586466
ENSG00000187969	ZCCHC13	protein_coding	ENST00000339534	52.34	exon	0.042835	0.507393
ENSG00000172403	SYNPO2	protein_coding	ENST00000429713	52.3	intron	0.018127	0.475904
ENSG00000100749	VRK1	protein_coding	ENST00000557222	52.23	intron	0.025974	0.533679
ENSG00000103544	C16orf62	protein_coding	ENST00000448695	52.22	intron	0.024169	0.475904
ENSG00000135346	CGA	protein_coding	ENST00000369582	52.21	intron	0.020067	0.4
ENSG00000171489	SPACA5	protein_coding	ENST00000304355	52.21	promoter-TSS	0.056856	0.66
ENSG00000267169	CTB-55O6.12	antisense	ENST00000588658	52.21	intron	0.02753	0.47881
ENSG00000224610	RP11-265P11.1	lincRNA	ENST00000438026	52.19	intron	0.032746	0.618868
ENSG00000184867	ARMCX2	protein_coding	ENST00000488982	52.17	promoter-TSS	0.051383	0.564103
ENSG00000189023	MAGEB16	protein_coding	ENST00000399985	52.12	promoter-TSS	0.035101	0.519403
ENSG00000235946	LL0XNC01-240C2.1	pseudogene	ENST00000441761	52.1	promoter-TSS	0.026022	0.544444
ENSG00000080815	PSEN1	protein_coding	ENST00000553599	52.07	TTS	0.024123	0.463895
ENSG00000110777	POU2AF1	protein_coding	ENST00000515029	52.07	promoter-TSS	0.019769	0.574013
ENSG00000115685	PPP1R7	protein_coding	ENST00000467159	52.07	promoter-TSS	0.016287	0.431818
ENSG00000121671	CRY2	protein_coding	ENST00000488962	52.07	intron	0.016279	0.475638
ENSG00000224957	AC090044.1	lincRNA	ENST00000420823	52.07	intron	0.019964	0.42029
ENSG00000231093	RP13-150K15.1	pseudogene	ENST00000443260	52.07	Intergenic	0.028698	0.462555
ENSG00000235699	CXorf51B	lincRNA	ENST00000438525	52.07	Intergenic	0.025445	0.497462
ENSG00000171433	GLOD5	protein_coding	ENST00000303227	52.05	Intergenic	0.036655	0.519451
ENSG00000230781	RP1-215K18.4	pseudogene	ENST00000456978	52.05	intron	0.024272	0.493947
ENSG00000156639	ZFAND3	protein_coding	ENST00000373391	52.04	intron	0.024793	0.478022
ENSG00000163288	GABRB1	protein_coding	ENST00000381582	52.03	exon	0.081967	0.623978
ENSG00000237490	RP13-926M18.1	pseudogene	ENST00000463344	52.02	Intergenic	0.026667	0.451827
ENSG00000245466	CTD-2540L5.6	lincRNA	ENST00000500016	52.02	intron	0	0.196078
ENSG00000112624	GLTSCR1L	protein_coding	ENST00000314073	52.01	intron	0.018657	0.499379
ENSG00000259110	RP11-359N5.1	lincRNA	ENST00000554445	52	Intergenic	0.065817	0.618644
ENSG00000196975	ANXA4	protein_coding	ENST00000484219	51.93	TTS	0.028986	0.517341
ENSG00000214018	RRM2P3	pseudogene	ENST00000426279	51.93	exon	0.049699	0.533835
ENSG00000268581	SIGLEC18P	pseudogene	ENST00000602271	51.93	Intergenic	0.03022	0.51166
ENSG00000147113	CXorf36	protein_coding	ENST00000377934	51.92	intron	0.020202	0.513854
ENSG00000197555	SIPA1L1	protein_coding	ENST00000557151	51.92	intron	0.024904	0.449331
ENSG00000221190	MIR1184-2	miRNA	ENST00000408263	51.92	Intergenic	0.025114	0.482916
ENSG00000221665	AL591708.1	miRNA	ENST00000408738	51.92	Intergenic	0.027273	0.464853
ENSG00000233862	AC016907.3	antisense	ENST00000453606	51.92	intron	0.021951	0.457421
ENSG00000267501	RP11-108P20.2	lincRNA	ENST00000586383	51.92	Intergenic	0.021898	0.485437
ENSG00000203685	C1orf95	protein_coding	ENST00000467495	51.91	Intergenic	0.020408	0.56743
ENSG00000143294	PRCC	protein_coding	ENST00000473387	51.9	TTS	0.022059	0.541284
ENSG00000135077	HAVCR2	protein_coding	ENST00000522593	51.89	intron	0.018018	0.458427
ENSG00000262587	RP11-266L9.4	pseudogene	ENST00000575694	51.78	intron	0.020761	0.417241
ENSG00000130714	POMT1	protein_coding	ENST00000462375	51.76	TTS	0.028928	0.592641
ENSG00000270074	RP11-351I21.11	lincRNA	ENST00000602981	51.76	promoter-TSS	0.035216	0.503984
ENSG00000113231	PDE8B	protein_coding	ENST00000505926	51.72	Intergenic	0.063425	0.656118
ENSG00000168124	OR1F1	protein_coding	ENST00000304646	51.66	TTS	0.025641	0.386189
ENSG00000183624	HMCES	protein_coding	ENST00000510314	51.66	promoter-TSS	0.033113	0.557756
ENSG00000198176	TFDP1	protein_coding	ENST00000494812	51.66	Intergenic	0.02972	0.448517
ENSG00000181291	TMEM132E	protein_coding	ENST00000321639	51.64	intron	0.056673	0.642336
ENSG00000254200	RPL7AP33	pseudogene	ENST00000521552	51.61	Intergenic	0.080597	0.58631
ENSG00000266077	AC139149.1	miRNA	ENST00000584254	51.61	Intergenic	0.05031	0.544077
ENSG00000028116	VRK2	protein_coding	ENST00000463222	51.6	intron	0.014888	0.460396
ENSG00000182798	MAGEB17	protein_coding	ENST00000400004	51.59	intron	0.036975	0.596977
ENSG00000204620	AC115618.1	protein_coding	ENST00000376775	51.58	promoter-TSS	0.028112	0.554813
ENSG00000206685	RNU6-1189P	snRNA	ENST00000383958	51.58	Intergenic	0.02799	0.472681
ENSG00000230522	MBD3L2	protein_coding	ENST00000381393	51.58	Intergenic	0.017621	0.331378
ENSG00000261622	RP11-484P15.1	lincRNA	ENST00000562975	51.58	Intergenic	0.047788	0.528269
ENSG00000116539	ASH1L	protein_coding	ENST00000392403	51.56	intron	0.020183	0.512374
ENSG00000264371	MIR4425	miRNA	ENST00000580572	51.54	Intergenic	0.01897	0.62973
ENSG00000198218	QRICH1	protein_coding	ENST00000489642	51.51	intron	0.02335	0.485189
ENSG00000168386	FILIP1L	protein_coding	ENST00000331335	51.5	intron	0.02214	0.540441
ENSG00000107957	SH3PXD2A	protein_coding	ENST00000420222	51.46	intron	0.027335	0.565909
ENSG00000165240	ATP7A	protein_coding	ENST00000341514	51.46	promoter-TSS	0.061503	0.581818
ENSG00000118508	RAB32	protein_coding	ENST00000367495	51.44	exon	0.084158	0.659259
ENSG00000119699	TGFB3	protein_coding	ENST00000556285	51.39	intron	0.028283	0.631048
ENSG00000201827	SNORA33	snoRNA	ENST00000364957	51.38	Intergenic	0.018919	0.506739
ENSG00000072786	STK10	protein_coding	ENST00000176763	51.37	intron	0.033708	0.558879
ENSG00000107745	MICU1	protein_coding	ENST00000398761	51.37	intron	0.020202	0.478992
ENSG00000128815	WDFY4	protein_coding	ENST00000325239	51.37	intron	0.019523	0.519481
ENSG00000231857	MORF4L1P5	pseudogene	ENST00000433352	51.37	Intergenic	0.042735	0.460554
ENSG00000231918	AC007682.1	lincRNA	ENST00000440698	51.37	intron	0.038877	0.463362
ENSG00000201467	SNORA16	snoRNA	ENST00000364597	51.35	promoter-TSS	0.03207	0.494186
ENSG00000197728	RPS26	protein_coding	ENST00000548590	51.28	Intergenic	0.025316	0.471119
ENSG00000214107	MAGEB1	protein_coding	ENST00000378981	51.26	intron	0.041022	0.574597
ENSG00000241874	TOMM22P6	pseudogene	ENST00000465035	51.24	Intergenic	0.030928	0.425386
ENSG00000251162	RP11-75A5.1	pseudogene	ENST00000508153	51.24	Intergenic	0.020438	0.539359
ENSG00000254093	PINX1	protein_coding	ENST00000517607	51.24	promoter-TSS	0.032316	0.535842
ENSG00000265467	AC090559.1	miRNA	ENST00000578625	51.23	TTS	0.022575	0.45447
ENSG00000130653	PNPLA7	protein_coding	ENST00000406427	51.14	intron	0.027094	0.479902
ENSG00000183762	KREMEN1	protein_coding	ENST00000400335	51.14	intron	0.078818	0.651106
ENSG00000088387	DOCK9	protein_coding	ENST00000479769	51.12	intron	0.025641	0.470803
ENSG00000176840	MIR7-3HG	lincRNA	ENST00000540211	51.12	Intergenic	0.034178	0.474087
ENSG00000085377	PREP	protein_coding	ENST00000369110	51.06	Intergenic	0.013441	0.487936
ENSG00000166450	PRTG	protein_coding	ENST00000561292	51.06	promoter-TSS	0.099462	0.756032
ENSG00000273313	RBAKDN	lincRNA	ENST00000498308	51.04	intron	0.042708	0.602811
ENSG00000083720	OXCT1	protein_coding	ENST00000503374	51.02	Intergenic	0.023301	0.428295
ENSG00000122481	RWDD3	protein_coding	ENST00000370202	51.02	promoter-TSS	0.031373	0.493151
ENSG00000271888	RP11-560J1.2	lincRNA	ENST00000607711	51.02	Intergenic	0.024631	0.490164
ENSG00000226641	RP13-13A3.1	pseudogene	ENST00000395664	51.01	exon	0.023599	0.594993
ENSG00000149485	FADS1	protein_coding	ENST00000421879	51	promoter-TSS	0.039387	0.561135
ENSG00000270902	RP11-338O1.3	pseudogene	ENST00000604869	50.94	Intergenic	0.038043	0.487805
ENSG00000109906	ZBTB16	protein_coding	ENST00000335953	50.92	intron	0.02551	0.50764
ENSG00000177023	DEFB104B	protein_coding	ENST00000316169	50.92	TTS	0.021186	0.458774
ENSG00000244630	RP11-241J12.1	pseudogene	ENST00000492984	50.92	Intergenic	0.01949	0.464072
ENSG00000248587	GDNF-AS1	lincRNA	ENST00000503382	50.92	intron	0.024809	0.52381
ENSG00000255853	RP11-407A16.1	pseudogene	ENST00000422539	50.92	Intergenic	0.02518	0.481149
ENSG00000102390	PBDC1	protein_coding	ENST00000373357	50.9	promoter-TSS	0.0563	0.588235
ENSG00000249158	PCDHA11	protein_coding	ENST00000398640	50.86	exon	0.05506	0.518574
ENSG00000132842	AP3B1	protein_coding	ENST00000519295	50.85	intron	0.029545	0.47619
ENSG00000198787	OR4D12P	pseudogene	ENST00000509361	50.8	Intergenic	0.025875	0.492401
ENSG00000135406	PRPH	protein_coding	ENST00000532332	50.76	promoter-TSS	0.060413	0.619048
ENSG00000138759	FRAS1	protein_coding	ENST00000512123	50.76	intron	0.025	0.564743
ENSG00000116525	TRIM62	protein_coding	ENST00000291416	50.74	intron	0.036545	0.590708
ENSG00000230394	RP11-692P14.1	lincRNA	ENST00000422160	50.74	Intergenic	0.03632	0.598549
ENSG00000136237	RAPGEF5	protein_coding	ENST00000458533	50.69	intron	0.044444	0.471519
ENSG00000152128	TMEM163	protein_coding	ENST00000281924	50.69	intron	0.033426	0.513889
ENSG00000196653	ZNF502	protein_coding	ENST00000411443	50.69	intron	0.04675	0.559226
ENSG00000236311	TLX1NB	protein_coding	ENST00000445873	50.69	promoter-TSS	0.07824	0.673171
ENSG00000261030	RP11-791M20.1	lincRNA	ENST00000568788	50.69	Intergenic	0.02454	0.46789
ENSG00000249267	LINC00939	lincRNA	ENST00000507313	50.68	promoter-TSS	0.048421	0.638655
ENSG00000263522	Z97054.1	miRNA	ENST00000578369	50.66	Intergenic	0.030501	0.513043
ENSG00000067955	CBFB	protein_coding	ENST00000290858	50.63	intron	0.016771	0.435146
ENSG00000128335	APOL2	protein_coding	ENST00000489186	50.63	TTS	0.020151	0.51005
ENSG00000137509	PRCP	protein_coding	ENST00000534396	50.63	intron	0.02346	0.491228
ENSG00000165714	LOH12CR1	protein_coding	ENST00000314565	50.63	intron	0.027149	0.48307
ENSG00000175130	MARCKSL1	protein_coding	ENST00000329421	50.63	promoter-TSS	0.05483	0.651042
ENSG00000182352	C17orf77	protein_coding	ENST00000392620	50.63	promoter-TSS	0.02356	0.503916
ENSG00000206178	HBZP1	pseudogene	ENST00000354915	50.63	TTS	0.107724	0.713996
ENSG00000230889	SHC1P1	pseudogene	ENST00000425230	50.63	Intergenic	0.019512	0.498783
ENSG00000252657	SNORA70	snoRNA	ENST00000516848	50.63	TTS	0.025316	0.482323
ENSG00000259737	RP11-475A13.1	lincRNA	ENST00000558875	50.63	Intergenic	0.023861	0.4329
ENSG00000259925	CTA-363E6.2	lincRNA	ENST00000563613	50.63	intron	0.03304	0.591209
ENSG00000269931	RP5-1069C8.3	lincRNA	ENST00000602702	50.63	Intergenic	0.019493	0.5
ENSG00000155008	APOOL	protein_coding	ENST00000373173	50.59	intron	0.041056	0.523392
ENSG00000183463	URAD	protein_coding	ENST00000332715	50.59	TTS	0.069212	0.588095
ENSG00000272282	RP11-222K16.2	lincRNA	ENST00000606069	50.59	TTS	0.064516	0.564327
ENSG00000020633	RUNX3	protein_coding	ENST00000496967	50.58	Intergenic	0.026923	0.583493
ENSG00000214376	VSTM5	protein_coding	ENST00000409977	50.58	promoter-TSS	0.064935	0.686084
ENSG00000214016	RP6-105D16.1	pseudogene	ENST00000412542	50.57	Intergenic	0.043814	0.51094
ENSG00000225970	RP3-526F5.2	lincRNA	ENST00000423667	50.57	intron	0.030812	0.556643
ENSG00000215105	TTC3P1	pseudogene	ENST00000399586	50.56	TTS	0.029491	0.489286
ENSG00000006831	ADIPOR2	protein_coding	ENST00000357103	50.52	intron	0.017131	0.495726
ENSG00000140332	TLE3	protein_coding	ENST00000558939	50.52	Intergenic	0.034358	0.512635
ENSG00000163479	SSR2	protein_coding	ENST00000368311	50.52	TTS	0.024017	0.53159
ENSG00000164463	CREBRF	protein_coding	ENST00000517882	50.52	TTS	0.032323	0.431452
ENSG00000168785	TSPAN5	protein_coding	ENST00000508798	50.52	intron	0.013029	0.382114
ENSG00000233236	AP001171.1	lincRNA	ENST00000436373	50.52	Intergenic	0.025341	0.44358
ENSG00000235929	RP13-928P6.3	pseudogene	ENST00000448018	50.52	Intergenic	0.023965	0.469565
ENSG00000242794	RN7SL299P	misc_RNA	ENST00000464573	50.52	Intergenic	0.026316	0.442424
ENSG00000260385	RP11-450H6.3	lincRNA	ENST00000567967	50.52	Intergenic	0.028777	0.558348
ENSG00000263327	TAPT1-AS1	antisense	ENST00000573950	50.52	intron	0.027638	0.481203
ENSG00000266573	RP11-449D8.5	lincRNA	ENST00000582650	50.52	TTS	0.017212	0.517182
ENSG00000110048	OSBP	protein_coding	ENST00000525357	50.46	intron	0.019178	0.497268
ENSG00000185753	CXorf38	protein_coding	ENST00000378421	50.43	intron	0.025641	0.518027
ENSG00000261126	RBFADN	processed_transcript	ENST00000562391	50.43	intron	0.023182	0.553684
ENSG00000060656	PTPRU	protein_coding	ENST00000428026	50.42	exon	0.049087	0.607754
ENSG00000267133	AC011518.2	lincRNA	ENST00000591232	50.4	promoter-TSS	0.024927	0.50366
ENSG00000204186	ZDBF2	protein_coding	ENST00000374423	50.28	Intergenic	0.023158	0.462185
ENSG00000121749	TBC1D15	protein_coding	ENST00000474468	50.27	intron	0.017316	0.451404
ENSG00000234512	TLR12P	pseudogene	ENST00000413515	50.27	Intergenic	0.022409	0.472067
ENSG00000037749	MFAP3	protein_coding	ENST00000519325	50.26	intron	0.034985	0.555233
ENSG00000186017	ZNF566	protein_coding	ENST00000493391	50.26	intron	0.019694	0.458515
ENSG00000229832	RP11-384C4.2	antisense	ENST00000447949	50.25	intron	0.0317	0.482014
ENSG00000067715	SYT1	protein_coding	ENST00000393240	50.22	Intergenic	0.029032	0.424437
ENSG00000259058	RP11-488C13.4	lincRNA	ENST00000553991	50.2	Intergenic	0.033548	0.572165
ENSG00000170142	UBE2E1	protein_coding	ENST00000306627	50.17	intron	0.020089	0.498886
ENSG00000228771	RP11-552J9.1	pseudogene	ENST00000422168	50.12	Intergenic	0.019074	0.513587
ENSG00000136811	ODF2	protein_coding	ENST00000393533	50.1	TTS	0.026446	0.546205
ENSG00000237290	RP11-214L19.1	lincRNA	ENST00000431311	50.08	Intergenic	0.015584	0.505181
ENSG00000250328	CTC-210G5.1	antisense	ENST00000510972	50.05	Intergenic	0.019293	0.432692
ENSG00000207598	MIR124-3	miRNA	ENST00000384866	50.01	promoter-TSS	0.134565	0.702632

## Sheet: Additional file 5B
Additional file 5B: IGHV unmutated specific CLL hypermethylated genes in B cell comparison
Associated gene information (DMGs)			Hypermethylated regions information (DMRs) in IGHV-unmutated prognostic Group over sorted B cell normal
GeneID	GeneSymbol	Class	Associated TranscriptID	Methylated Peak score	Peak site	CpG Freq	GC%
ENSG00000233608	TWIST2	protein_coding	ENST00000448943	930.47	exon	0.091752	0.682327
ENSG00000248290	TNXA	pseudogene	ENST00000507684	813.56	exon	0.037329	0.633183
ENSG00000232771	PPP1R26P5	pseudogene	ENST00000416640	525.28	exon	0.041119	0.595927
ENSG00000165105	RASEF	protein_coding	ENST00000340717	408.33	exon	0.094645	0.640946
ENSG00000236660	FAM90A7P	pseudogene	ENST00000382628	382.46	exon	0.038753	0.541545
ENSG00000124140	SLC12A5	protein_coding	ENST00000372315	358.09	intron	0.064184	0.654257
ENSG00000237647	ERICH1-AS1	antisense	ENST00000522092	335.13	intron	0.042785	0.590109
ENSG00000180828	BHLHE22	protein_coding	ENST00000321870	330.82	exon	0.124878	0.734893
ENSG00000188133	TMEM215	protein_coding	ENST00000342743	329.66	promoter-TSS	0.083774	0.694273
ENSG00000188517	COL25A1	protein_coding	ENST00000494183	326.96	promoter-TSS	0.070792	0.598329
ENSG00000122592	HOXA7	protein_coding	ENST00000523796	310.04	promoter-TSS	0.089332	0.621317
ENSG00000249109	RP11-1026M7.2	protein_coding	ENST00000502515	307.27	promoter-TSS	0.055019	0.574136
ENSG00000233938	PPP1R26P3	pseudogene	ENST00000448709	301.16	exon	0.044393	0.601153
ENSG00000231920	NEBL-AS1	antisense	ENST00000417845	296.55	promoter-TSS	0.109443	0.718125
ENSG00000073578	SDHA	protein_coding	ENST00000507522	293.54	Intergenic	0.074955	0.620758
ENSG00000268240	RP11-678G14.4	lincRNA	ENST00000594927	270.7	TTS	0.06961	0.658185
ENSG00000235704	AC023490.2	lincRNA	ENST00000426653	267.25	Intergenic	0.032766	0.512594
ENSG00000257258	RP11-946L16.1	lincRNA	ENST00000553075	256.46	promoter-TSS	0.073009	0.655122
ENSG00000115665	SLC5A7	protein_coding	ENST00000540517	255.23	promoter-TSS	0.085511	0.669039
ENSG00000143867	OSR1	protein_coding	ENST00000272223	248.81	Intergenic	0.071672	0.619318
ENSG00000104723	TUSC3	protein_coding	ENST00000515859	248.74	promoter-TSS	0.075714	0.681883
ENSG00000163618	CADPS	protein_coding	ENST00000283269	245.66	intron	0.092875	0.710292
ENSG00000249493	ANKRD20A18P	pseudogene	ENST00000359341	244.49	promoter-TSS	0.055977	0.616819
ENSG00000171724	VAT1L	protein_coding	ENST00000302536	232.01	exon	0.088525	0.659389
ENSG00000243328	RP11-520P18.1	pseudogene	ENST00000485679	231.87	Intergenic	0.067076	0.589707
ENSG00000185332	TMEM105	protein_coding	ENST00000332900	227.95	Intergenic	0.075091	0.611485
ENSG00000100285	NEFH	protein_coding	ENST00000310624	226.2	exon	0.116948	0.70125
ENSG00000262090	RP11-23E10.5	pseudogene	ENST00000573021	223.36	Intergenic	0.035119	0.626667
ENSG00000187855	ASCL4	protein_coding	ENST00000342331	221.71	exon	0.090389	0.644571
ENSG00000205502	C2CD4B	protein_coding	ENST00000380392	219.79	exon	0.114286	0.689826
ENSG00000153956	CACNA2D1	protein_coding	ENST00000423588	218.37	promoter-TSS	0.081006	0.637506
ENSG00000136866	ZFP37	protein_coding	ENST00000374227	218.34	promoter-TSS	0.073935	0.539424
ENSG00000151240	DIP2C	protein_coding	ENST00000280886	213.5	intron	0.096651	0.644867
ENSG00000225661	RPL14P5	pseudogene	ENST00000436474	210.83	Intergenic	0.026926	0.516442
ENSG00000270036	RP11-685G9.4	lincRNA	ENST00000602530	208.91	promoter-TSS	0.099062	0.672917
ENSG00000140945	CDH13	protein_coding	ENST00000565636	206.46	intron	0.08058	0.663446
ENSG00000272342	RP13-539J13.1	lincRNA	ENST00000606068	206	exon	0.042105	0.624179
ENSG00000206176	AC023490.1	lincRNA	ENST00000544204	203.34	TTS	0.024752	0.487636
ENSG00000167619	TMEM145	protein_coding	ENST00000301204	203.14	exon	0.093112	0.690446
ENSG00000226747	AC007966.1	antisense	ENST00000437717	199.8	promoter-TSS	0.057025	0.577209
ENSG00000077522	ACTN2	protein_coding	ENST00000366578	198.37	promoter-TSS	0.088905	0.654584
ENSG00000050767	COL23A1	protein_coding	ENST00000390654	197.71	intron	0.059536	0.606927
ENSG00000184347	SLIT3	protein_coding	ENST00000332966	196.55	promoter-TSS	0.106299	0.737463
ENSG00000099869	IGF2-AS	antisense	ENST00000445504	192	exon	0.104167	0.690783
ENSG00000113739	STC2	protein_coding	ENST00000265087	190.88	promoter-TSS	0.082857	0.642245
ENSG00000119973	PRLHR	protein_coding	ENST00000369169	189.71	promoter-TSS	0.072705	0.63378
ENSG00000121853	GHSR	protein_coding	ENST00000241256	186.42	exon	0.071942	0.63268
ENSG00000232324	AC008440.10	lincRNA	ENST00000422045	185.37	TTS	0.050623	0.619455
ENSG00000229625	RP11-44N12.2	lincRNA	ENST00000420417	185.16	Intergenic	0.075319	0.620463
ENSG00000259400	ELMO2P1	pseudogene	ENST00000559072	184.44	Intergenic	0.045039	0.541016
ENSG00000230876	LINC00486	lincRNA	ENST00000414054	183.31	intron	0.070842	0.721503
ENSG00000197165	SULT1A2	protein_coding	ENST00000335715	183.21	Intergenic	0.042668	0.602867
ENSG00000135047	CTSL	protein_coding	ENST00000343150	181.31	intron	0.059016	0.582742
ENSG00000164488	DACT2	protein_coding	ENST00000366795	179.77	exon	0.0939	0.685646
ENSG00000148288	GBGT1	protein_coding	ENST00000372040	179.02	Intergenic	0.032222	0.600444
ENSG00000106772	PRUNE2	protein_coding	ENST00000492157	178.87	promoter-TSS	0.090036	0.672662
ENSG00000269113	TRABD2B	protein_coding	ENST00000435576	177.5	intron	0.064828	0.614325
ENSG00000233922	AL133493.2	lincRNA	ENST00000441095	176.68	Intergenic	0.067784	0.591324
ENSG00000036828	CASR	protein_coding	ENST00000498619	175.78	intron	0.077313	0.670886
ENSG00000177406	RP11-218M22.1	antisense	ENST00000537514	175.78	intron	0.042224	0.542897
ENSG00000222436	RN7SKP278	misc_RNA	ENST00000410504	175.65	Intergenic	0.055496	0.622601
ENSG00000235265	LA16c-4G1.5	pseudogene	ENST00000413156	175.33	Intergenic	0.041352	0.593176
ENSG00000131165	CHMP1A	protein_coding	ENST00000547687	173.35	promoter-TSS	0.055104	0.641658
ENSG00000073711	PPP2R3A	protein_coding	ENST00000264977	173.26	promoter-TSS	0.096457	0.689282
ENSG00000005206	SPPL2B	processed_transcript	ENST00000590902	172.96	promoter-TSS	0.047774	0.63955
ENSG00000124766	SOX4	protein_coding	ENST00000543472	172.83	exon	0.11907	0.673792
ENSG00000223795	RP11-473E2.2	lincRNA	ENST00000444936	172.79	Intergenic	0.055711	0.688861
ENSG00000186895	FGF3	protein_coding	ENST00000334134	171.81	exon	0.107941	0.701079
ENSG00000234080	RP11-183G22.1	pseudogene	ENST00000414530	171.5	Intergenic	0.089202	0.682813
ENSG00000152952	PLOD2	protein_coding	ENST00000282903	171.31	promoter-TSS	0.112485	0.725926
ENSG00000128253	RFPL2	protein_coding	ENST00000248983	168.37	promoter-TSS	0.047525	0.635486
ENSG00000066230	SLC9A3	protein_coding	ENST00000264938	166.66	intron	0.051744	0.643692
ENSG00000168477	TNXB	protein_coding	ENST00000498094	166.53	promoter-TSS	0.037093	0.633909
ENSG00000184292	TACSTD2	protein_coding	ENST00000371225	164.47	exon	0.086832	0.610396
ENSG00000133124	IRS4	protein_coding	ENST00000372129	163.94	promoter-TSS	0.074584	0.626147
ENSG00000127252	HRASLS	protein_coding	ENST00000602513	163.72	promoter-TSS	0.115079	0.688243
ENSG00000232434	C9orf172	protein_coding	ENST00000436881	161.19	exon	0.128334	0.735317
ENSG00000178187	ZNF454	protein_coding	ENST00000522827	160.98	promoter-TSS	0.061865	0.602677
ENSG00000243350	RP11-379F12.3	lincRNA	ENST00000458727	160.33	TTS	0.067364	0.587007
ENSG00000054803	CBLN4	protein_coding	ENST00000064571	160.29	intron	0.068314	0.630356
ENSG00000235281	RP11-526P5.2	lincRNA	ENST00000438753	159	intron	0.052753	0.599307
ENSG00000235711	ANKRD34C	protein_coding	ENST00000421388	158.51	intron	0.057456	0.570323
ENSG00000244731	C4A	protein_coding	ENST00000496659	158.38	promoter-TSS	0.035176	0.617278
ENSG00000114757	PEX5L	protein_coding	ENST00000467460	158.33	promoter-TSS	0.09622	0.674099
ENSG00000252281	snoZ247	snoRNA	ENST00000516472	158.16	Intergenic	0.068225	0.699322
ENSG00000074590	NUAK1	protein_coding	ENST00000261402	158.06	promoter-TSS	0.058099	0.628848
ENSG00000260771	RP1-39J2.1	lincRNA	ENST00000568306	157.27	Intergenic	0.042157	0.626442
ENSG00000249287	CTD-2593A12.3	pseudogene	ENST00000512672	157.18	exon	0.046938	0.588101
ENSG00000113532	ST8SIA4	protein_coding	ENST00000231461	156.2	Intergenic	0.063863	0.362364
ENSG00000231850	GAGE2B	protein_coding	ENST00000381725	155.82	intron	0.04154	0.532007
ENSG00000167615	LENG8	protein_coding	ENST00000439657	153.77	TTS	0.04453	0.614827
ENSG00000199077	MIR129-2	miRNA	ENST00000362207	153.28	promoter-TSS	0.090476	0.649762
ENSG00000145555	MYO10	protein_coding	ENST00000502436	152.78	promoter-TSS	0.113682	0.703518
ENSG00000229528	RP5-1066H13.4	antisense	ENST00000414199	152.07	Intergenic	0.050416	0.570552
ENSG00000185942	NKAIN3	protein_coding	ENST00000328472	151.4	promoter-TSS	0.106101	0.712583
ENSG00000226685	CT47A12	protein_coding	ENST00000419982	151.17	exon	0.060961	0.616
ENSG00000182870	GALNT9	protein_coding	ENST00000328957	151.15	intron	0.052362	0.658335
ENSG00000146070	PLA2G7	protein_coding	ENST00000538237	150.26	promoter-TSS	0.079918	0.645855
ENSG00000156113	KCNMA1	protein_coding	ENST00000481070	149.9	intron	0.086181	0.672107
ENSG00000198752	CDC42BPB	protein_coding	ENST00000361246	149.17	promoter-TSS	0.113169	0.724846
ENSG00000143797	MBOAT2	protein_coding	ENST00000462696	146.19	intron	0.086372	0.695402
ENSG00000204644	ZFP57	protein_coding	ENST00000376883	141.5	intron	0.047834	0.571042
ENSG00000138892	TTLL8	protein_coding	ENST00000266182	140.69	intron	0.044553	0.578096
ENSG00000185864	NPIPB4	protein_coding	ENST00000357370	140	exon	0.049375	0.566423
ENSG00000163083	INHBB	protein_coding	ENST00000295228	139.67	exon	0.12611	0.739362
ENSG00000270705	RP11-736N17.9	pseudogene	ENST00000605531	139.12	Intergenic	0.070477	0.651692
ENSG00000237330	RNF223	protein_coding	ENST00000453464	138.95	Intergenic	0.052215	0.699183
ENSG00000116691	MIIP	protein_coding	ENST00000492256	138.4	TTS	0.036042	0.655067
ENSG00000144681	STAC	protein_coding	ENST00000476388	137.49	promoter-TSS	0.09687	0.714286
ENSG00000197757	HOXC6	protein_coding	ENST00000394331	137.17	TTS	0.073048	0.616352
ENSG00000224769	AC069213.1	pseudogene	ENST00000457750	137.03	exon	0.037062	0.588785
ENSG00000228517	CT47A7	protein_coding	ENST00000434883	136.81	exon	0.061174	0.621959
ENSG00000231398	RP11-375N9.2	pseudogene	ENST00000456509	136.44	intron	0.068894	0.721237
ENSG00000132970	WASF3	protein_coding	ENST00000361042	135.64	intron	0.140898	0.765878
ENSG00000221961	PRR21	protein_coding	ENST00000486799	135.26	exon	0.04234	0.6
ENSG00000170088	TMEM192	protein_coding	ENST00000506087	134.7	intron	0.030208	0.51717
ENSG00000227307	RP11-95I16.2	lincRNA	ENST00000414774	133.99	intron	0.070988	0.571429
ENSG00000215998	MIR935	miRNA	ENST00000401179	132.9	promoter-TSS	0.092437	0.702425
ENSG00000203835	ABHD17AP1	pseudogene	ENST00000457740	132.63	intron	0.058652	0.675511
ENSG00000108924	HLF	protein_coding	ENST00000430986	132.46	promoter-TSS	0.076692	0.653153
ENSG00000132122	SPATA6	protein_coding	ENST00000463938	132.36	promoter-TSS	0.089532	0.672627
ENSG00000234779	RP11-62F24.2	antisense	ENST00000450445	132.25	exon	0.092257	0.662829
ENSG00000108091	CCDC6	protein_coding	ENST00000263102	132.2	intron	0.047619	0.541131
ENSG00000204174	NPY4R	protein_coding	ENST00000374312	132.2	promoter-TSS	0.055629	0.632275
ENSG00000205755	CRLF2	protein_coding	ENST00000467626	131.51	Intergenic	0.058927	0.664615
ENSG00000246273	SBF2-AS1	antisense	ENST00000498905	131.38	intron	0.05	0.518234
ENSG00000137672	TRPC6	protein_coding	ENST00000526713	130.25	intron	0.082133	0.642189
ENSG00000064012	CASP8	protein_coding	ENST00000339403	129.66	intron	0.064321	0.688455
ENSG00000224089	CT47A10	protein_coding	ENST00000430448	129.59	exon	0.060886	0.615857
ENSG00000097007	ABL1	protein_coding	ENST00000393293	129.32	intron	0.032864	0.490035
ENSG00000198010	DLGAP2	protein_coding	ENST00000520901	129.2	intron	0.058604	0.622015
ENSG00000182253	SYNM	protein_coding	ENST00000336292	128.75	promoter-TSS	0.109438	0.701103
ENSG00000170017	ALCAM	protein_coding	ENST00000306107	128.67	Intergenic	0.057239	0.584874
ENSG00000260528	FAM157C	processed_transcript	ENST00000570230	127.18	intron	0.04795	0.644627
ENSG00000088386	SLC15A1	protein_coding	ENST00000376503	127.05	promoter-TSS	0.09375	0.701353
ENSG00000184986	TMEM121	protein_coding	ENST00000552019	126.73	TTS	0.087322	0.681319
ENSG00000151718	WWC2	protein_coding	ENST00000508614	126.72	promoter-TSS	0.093691	0.673743
ENSG00000164362	TERT	protein_coding	ENST00000296820	126.37	intron	0.059846	0.639083
ENSG00000233295	FAM90A20P	pseudogene	ENST00000528221	126.18	intron	0.035347	0.546796
ENSG00000235688	AC116614.1	antisense	ENST00000456949	125.63	promoter-TSS	0.102637	0.714958
ENSG00000147799	ARHGAP39	protein_coding	ENST00000540274	125.43	intron	0.063915	0.64183
ENSG00000226277	AC105393.2	lincRNA	ENST00000449621	124.1	Intergenic	0.07473	0.663882
ENSG00000250230	RP11-855O10.2	lincRNA	ENST00000506329	123.86	Intergenic	0.056263	0.648993
ENSG00000147571	CRH	protein_coding	ENST00000276571	123.3	exon	0.096931	0.695161
ENSG00000070761	C16orf80	protein_coding	ENST00000262498	122.93	promoter-TSS	0.038143	0.487158
ENSG00000182378	PLCXD1	protein_coding	ENST00000430923	122.52	TTS	0.044909	0.565854
ENSG00000226389	RP11-507K13.4	pseudogene	ENST00000420752	122.36	Intergenic	0.060143	0.623535
ENSG00000144868	TMEM108	protein_coding	ENST00000512662	122.28	promoter-TSS	0.097928	0.678571
ENSG00000260147	CTD-3032H12.3	pseudogene	ENST00000568888	122.11	Intergenic	0.071259	0.575326
ENSG00000151079	KCNA6	protein_coding	ENST00000433855	121.22	exon	0.057454	0.616832
ENSG00000215113	CXorf49B	lincRNA	ENST00000542739	120.91	exon	0.049235	0.625721
ENSG00000270289	RP11-512G4.1	pseudogene	ENST00000603209	120.59	Intergenic	0.043328	0.448097
ENSG00000160190	SLC37A1	protein_coding	ENST00000496416	120.51	Intergenic	0.072112	0.602893
ENSG00000223977	AC138623.1	pseudogene	ENST00000418060	120.15	Intergenic	0.034942	0.448505
ENSG00000260211	RP13-395E19.2	pseudogene	ENST00000568218	120.01	TTS	0.096631	0.70062
ENSG00000022556	NLRP2	protein_coding	ENST00000540597	119.55	promoter-TSS	0.039945	0.511132
ENSG00000255778	RP4-765H13.1	lincRNA	ENST00000536505	119.33	exon	0.051585	0.586466
ENSG00000264012	RP11-627G18.2	antisense	ENST00000578504	119.16	promoter-TSS	0.067857	0.592328
ENSG00000266994	RP11-127I20.7	processed_transcript	ENST00000588099	119.02	promoter-TSS	0.039439	0.592518
ENSG00000106069	CHN2	protein_coding	ENST00000539389	118.93	promoter-TSS	0.082183	0.658307
ENSG00000130508	PXDN	protein_coding	ENST00000252804	118.39	promoter-TSS	0.067612	0.630451
ENSG00000261787	TCF24	protein_coding	ENST00000563496	118.39	exon	0.119349	0.707581
ENSG00000146373	RNF217	protein_coding	ENST00000521654	118.33	promoter-TSS	0.118046	0.752033
ENSG00000083454	P2RX5	protein_coding	ENST00000547933	117.18	TTS	0.038018	0.61215
ENSG00000257184	RP1-170O19.20	protein_coding	ENST00000465941	117.09	intron	0.062612	0.621429
ENSG00000240554	RPL7AP58	pseudogene	ENST00000498657	116.24	TTS	0.051793	0.451292
ENSG00000181090	EHMT1	protein_coding	ENST00000462942	115.89	intron	0.094386	0.647349
ENSG00000176956	LY6H	protein_coding	ENST00000479685	115.54	exon	0.038237	0.65792
ENSG00000151572	ANO4	protein_coding	ENST00000549155	115.26	promoter-TSS	0.077269	0.644365
ENSG00000226023	CT47A6	protein_coding	ENST00000443600	115.06	exon	0.060681	0.617574
ENSG00000226785	AC073218.1	lincRNA	ENST00000422558	114.72	intron	0.038221	0.590278
ENSG00000140470	ADAMTS17	protein_coding	ENST00000558960	114.66	promoter-TSS	0.113718	0.690712
ENSG00000107984	DKK1	protein_coding	ENST00000467359	114.54	promoter-TSS	0.075306	0.631119
ENSG00000264280	RN7SL322P	misc_RNA	ENST00000583519	114.11	Intergenic	0.06128	0.609347
ENSG00000181135	ZNF707	protein_coding	ENST00000508587	113.97	promoter-TSS	0.083585	0.645356
ENSG00000260626	RP11-23E10.3	lincRNA	ENST00000567464	113.97	Intergenic	0.055514	0.567761
ENSG00000142409	ZNF787	protein_coding	ENST00000586787	113.58	intron	0.03835	0.591048
ENSG00000230594	CT47A4	protein_coding	ENST00000415858	113.36	exon	0.062382	0.621537
ENSG00000087460	GNAS	protein_coding	ENST00000450130	112.81	promoter-TSS	0.074721	0.648829
ENSG00000183038	GGTLC3	protein_coding	ENST00000404912	112.68	Intergenic	0.028655	0.544711
ENSG00000197046	SIGLEC15	protein_coding	ENST00000593178	112.42	exon	0.075085	0.638636
ENSG00000152467	ZSCAN1	protein_coding	ENST00000601162	112.28	promoter-TSS	0.073529	0.620045
ENSG00000140488	CELF6	protein_coding	ENST00000437872	112.26	promoter-TSS	0.083192	0.691525
ENSG00000152192	POU4F1	protein_coding	ENST00000377208	112.16	exon	0.109299	0.653094
ENSG00000174672	BRSK2	protein_coding	ENST00000382179	111.89	TTS	0.053093	0.641189
ENSG00000228518	SURF6P1	pseudogene	ENST00000451854	111.28	Intergenic	0.052154	0.470588
ENSG00000229427	ANKRD26P4	pseudogene	ENST00000455755	111.1	Intergenic	0.042644	0.592119
ENSG00000087253	LPCAT2	protein_coding	ENST00000566911	110.66	promoter-TSS	0.064439	0.620977
ENSG00000125910	S1PR4	protein_coding	ENST00000591346	109.77	intron	0.048447	0.641439
ENSG00000226856	AC093901.1	lincRNA	ENST00000449819	109.58	Intergenic	0.094164	0.633113
ENSG00000104894	CD37	protein_coding	ENST00000596426	109.39	TTS	0.055696	0.624729
ENSG00000187954	CYHR1	protein_coding	ENST00000526887	109.23	TTS	0.040023	0.621178
ENSG00000230347	CT47A8	protein_coding	ENST00000457977	109.15	exon	0.061914	0.621875
ENSG00000254267	KB-1458E12.1	lincRNA	ENST00000518704	108.93	Intergenic	0.040665	0.450185
ENSG00000169515	CCDC8	protein_coding	ENST00000307522	108.22	exon	0.058148	0.637615
ENSG00000261221	ZNF865	protein_coding	ENST00000568956	108.12	exon	0.082266	0.681348
ENSG00000255537	AP000708.1	protein_coding	ENST00000527818	108.11	exon	0.09375	0.65692
ENSG00000225255	LA16c-83F12.6	lincRNA	ENST00000453395	107.69	intron	0.045352	0.637317
ENSG00000108684	ASIC2	protein_coding	ENST00000225823	107.67	promoter-TSS	0.112397	0.711221
ENSG00000179044	EXOC3L1	protein_coding	ENST00000314586	107.54	exon	0.081797	0.677791
ENSG00000259982	CDC37P1	pseudogene	ENST00000564603	107.38	exon	0.033025	0.586799
ENSG00000254193	RP11-585F1.8	pseudogene	ENST00000520478	106.97	Intergenic	0.016949	0.591756
ENSG00000188452	CERKL	protein_coding	ENST00000497337	106.71	promoter-TSS	0.072539	0.603448
ENSG00000049319	SRD5A2	processed_transcript	ENST00000405650	106.64	promoter-TSS	0.067907	0.625943
ENSG00000263958	RP11-676J15.1	lincRNA	ENST00000578967	106.32	intron	0.070568	0.627148
ENSG00000260174	CTD-2022H16.3	pseudogene	ENST00000569699	106.29	exon	0.054282	0.604581
ENSG00000215158	RP11-1023L17.1	pseudogene	ENST00000508395	106.28	Intergenic	0.066004	0.692799
ENSG00000235857	CTBP2P1	pseudogene	ENST00000431853	106.21	Intergenic	0.027095	0.611334
ENSG00000260416	RP5-963E22.5	lincRNA	ENST00000567259	106.2	Intergenic	0.0356	0.649934
ENSG00000226179	LINC00685	antisense	ENST00000391707	106	Intergenic	0.039757	0.577778
ENSG00000205744	DENND1C	protein_coding	ENST00000590818	105.72	promoter-TSS	0.04629	0.590124
ENSG00000232637	WI2-3658N16.1	pseudogene	ENST00000436832	105.62	intron	0.05299	0.594618
ENSG00000104611	SH2D4A	protein_coding	ENST00000265807	105.61	promoter-TSS	0.085437	0.674419
ENSG00000175718	RBMXL3	protein_coding	ENST00000424776	105.16	exon	0.074501	0.633221
ENSG00000229639	RP3-380B4.1	lincRNA	ENST00000448001	104.9	Intergenic	0.041591	0.447653
ENSG00000215513	PI4KAP1	pseudogene	ENST00000544467	104.89	intron	0.033311	0.520639
ENSG00000145681	HAPLN1	protein_coding	ENST00000274341	104.76	promoter-TSS	0.097953	0.69635
ENSG00000214866	DCDC2C	protein_coding	ENST00000423741	104.32	promoter-TSS	0.104556	0.738806
ENSG00000255845	RP11-804A23.1	antisense	ENST00000541495	104.21	Intergenic	0.030172	0.457481
ENSG00000234640	RP11-264E18.1	lincRNA	ENST00000454492	104.19	Intergenic	0.073123	0.597633
ENSG00000104324	CPQ	protein_coding	ENST00000220763	104.01	intron	0.044944	0.482243
ENSG00000196419	XRCC6	protein_coding	ENST00000402580	103.77	intron	0.049398	0.621519
ENSG00000257931	CTD-2311B13.7	lincRNA	ENST00000547399	103.68	intron	0.045932	0.63463
ENSG00000178342	KCNG2	protein_coding	ENST00000590307	103.56	intron	0.047243	0.616695
ENSG00000266441	RP11-91I8.3	antisense	ENST00000577327	103.49	promoter-TSS	0.119617	0.705414
ENSG00000125651	GTF2F1	protein_coding	ENST00000394456	103.47	intron	0.032103	0.522855
ENSG00000134245	WNT2B	protein_coding	ENST00000369684	103.45	intron	0.078396	0.648452
ENSG00000166157	TPTE	protein_coding	ENST00000328758	103.34	intron	0.041257	0.468627
ENSG00000199446	RNU6-543P	snRNA	ENST00000362576	103.34	Intergenic	0.026975	0.465385
ENSG00000225064	AC007879.6	lincRNA	ENST00000438824	103.34	intron	0.031809	0.480159
ENSG00000250238	Z95704.3	pseudogene	ENST00000511645	102.98	promoter-TSS	0.068053	0.605574
ENSG00000229511	RP11-392E22.1	pseudogene	ENST00000420145	102.81	exon	0.056338	0.644575
ENSG00000176155	CCDC57	protein_coding	ENST00000389641	102.76	intron	0.03094	0.618557
ENSG00000187811	AP000867.1	protein_coding	ENST00000343767	102.76	promoter-TSS	0.043009	0.5692
ENSG00000242362	CT47A2	protein_coding	ENST00000458218	102.63	exon	0.056818	0.600227
ENSG00000269563	AC138655.1	protein_coding	ENST00000601243	102.51	promoter-TSS	0.076836	0.645398
ENSG00000156411	C14orf2	protein_coding	ENST00000557040	102.36	intron	0.048007	0.519512
ENSG00000244349	HCG16	antisense	ENST00000445544	102.3	TTS	0.050072	0.505775
ENSG00000136002	ARHGEF4	protein_coding	ENST00000428230	102.22	intron	0.097416	0.672619
ENSG00000171587	DSCAM	protein_coding	ENST00000400454	102.22	intron	0.061224	0.614601
ENSG00000168070	C11orf85	protein_coding	ENST00000301896	102.12	promoter-TSS	0.056828	0.583443
ENSG00000065621	GSTO2	protein_coding	ENST00000401888	101.68	intron	0.033101	0.566957
ENSG00000106714	CNTNAP3	protein_coding	ENST00000477002	101.57	TTS	0.075734	0.58179
ENSG00000232098	CTD-2619J13.14	lincRNA	ENST00000597309	101.55	TTS	0.063184	0.668821
ENSG00000226600	CT47A9	protein_coding	ENST00000417256	101.22	exon	0.060588	0.615902
ENSG00000182177	ASB18	protein_coding	ENST00000330842	101.18	intron	0.08313	0.651802
ENSG00000267788	CTD-2534I21.9	lincRNA	ENST00000593177	100.93	Intergenic	0.074703	0.629347
ENSG00000204248	COL11A2	protein_coding	ENST00000457788	100.75	intron	0.021401	0.58835
ENSG00000164627	KIF6	protein_coding	ENST00000287152	100.68	intron	0.070812	0.627586
ENSG00000239327	RP11-14J7.1	pseudogene	ENST00000496941	100.08	Intergenic	0.03351	0.53169
ENSG00000253721	RP11-449M6.2	pseudogene	ENST00000520803	100.02	Intergenic	0.052349	0.560322
ENSG00000200369	RNU6-666P	snRNA	ENST00000363499	99.95	Intergenic	0.046761	0.623661
ENSG00000261089	RP11-435I10.3	pseudogene	ENST00000562287	99.92	exon	0.031059	0.586475
ENSG00000252978	RN7SKP183	misc_RNA	ENST00000517169	99.9	Intergenic	0.048924	0.476562
ENSG00000006695	COX10	protein_coding	ENST00000580561	99.22	intron	0.030928	0.464837
ENSG00000231814	LINC00210	lincRNA	ENST00000431637	99.15	Intergenic	0.063973	0.588235
ENSG00000177694	NAALADL2	protein_coding	ENST00000434257	99.14	intron	0.122449	0.684076
ENSG00000153495	TEX29	protein_coding	ENST00000497241	99.1	intron	0.024714	0.499247
ENSG00000213686	DUSP8P1	pseudogene	ENST00000448376	98.99	exon	0.068506	0.653952
ENSG00000185453	C19orf68	protein_coding	ENST00000328759	98.95	intron	0.036403	0.636364
ENSG00000248932	RP11-319G6.1	antisense	ENST00000381790	98.95	promoter-TSS	0.068111	0.614433
ENSG00000241305	ACTG1P13	pseudogene	ENST00000486987	98.89	Intergenic	0.045064	0.513919
ENSG00000268081	RP11-678G14.2	antisense	ENST00000594564	98.88	promoter-TSS	0.034091	0.500437
ENSG00000214556	C17orf98	protein_coding	ENST00000398575	98.77	intron	0.036768	0.511996
ENSG00000264674	AP000911.1	miRNA	ENST00000582427	98.77	TTS	0.10929	0.748977
ENSG00000251101	RP11-1267H10.1	pseudogene	ENST00000504399	98.76	promoter-TSS	0.026667	0.462766
ENSG00000252799	snoU13	snoRNA	ENST00000516990	98.72	TTS	0.035861	0.493347
ENSG00000201066	RN7SKP280	misc_RNA	ENST00000364196	98.53	Intergenic	0.045455	0.521815
ENSG00000267437	CTC-454I21.4	antisense	ENST00000587645	98.53	intron	0.030769	0.483685
ENSG00000142609	C1orf222	protein_coding	ENST00000468610	98.52	intron	0.062971	0.620663
ENSG00000223823	RP11-465B22.5	lincRNA	ENST00000416774	97.95	Intergenic	0.042684	0.598306
ENSG00000145934	TENM2	protein_coding	ENST00000518659	97.78	intron	0.046709	0.476695
ENSG00000259989	CTD-2555A7.1	lincRNA	ENST00000562040	97.45	Intergenic	0.044697	0.645039
ENSG00000106688	SLC1A1	protein_coding	ENST00000262352	97.39	exon	0.106628	0.702158
ENSG00000266958	AC006126.3	protein_coding	ENST00000591569	97.34	TTS	0.044602	0.603359
ENSG00000198326	TMEM239	protein_coding	ENST00000361033	97.27	TTS	0.064315	0.646164
ENSG00000156860	FBRS	protein_coding	ENST00000568722	96.79	exon	0.036354	0.646878
ENSG00000262601	CTC-786C10.1	protein_coding	ENST00000574293	96.75	Intergenic	0.036567	0.599094
ENSG00000127989	MTERF	protein_coding	ENST00000351870	96.71	Intergenic	0.053499	0.647619
ENSG00000111701	APOBEC1	protein_coding	ENST00000229304	96.67	Intergenic	0.065733	0.64155
ENSG00000267780	RP11-154H12.3	lincRNA	ENST00000592499	96.44	Intergenic	0.032284	0.594191
ENSG00000254190	RP11-267M23.5	pseudogene	ENST00000521633	96.28	TTS	0.068499	0.68949
ENSG00000235590	GNAS-AS1	antisense	ENST00000443966	96.21	promoter-TSS	0.068162	0.595745
ENSG00000267723	CTD-2189E23.1	lincRNA	ENST00000592263	96.03	intron	0.043478	0.60724
ENSG00000259507	RP11-719C20.1	pseudogene	ENST00000557841	95.85	Intergenic	0.077361	0.640909
ENSG00000186487	MYT1L	protein_coding	ENST00000399157	95.75	intron	0.044783	0.582811
ENSG00000185345	PARK2	protein_coding	ENST00000366894	95.67	promoter-TSS	0.111111	0.725304
ENSG00000166923	GREM1	protein_coding	ENST00000560830	95.61	promoter-TSS	0.087891	0.676413
ENSG00000132692	BCAN	protein_coding	ENST00000491823	95.51	promoter-TSS	0.077852	0.670241
ENSG00000142347	MYO1F	protein_coding	ENST00000598529	95.36	promoter-TSS	0.029913	0.552898
ENSG00000172671	ZFAND4	protein_coding	ENST00000465407	94.99	intron	0.028725	0.456989
ENSG00000176472	ZNF575	protein_coding	ENST00000600154	94.99	TTS	0.036122	0.57685
ENSG00000041515	MYO16	protein_coding	ENST00000357550	94.93	exon	0.074439	0.608696
ENSG00000236871	LINC00106	lincRNA	ENST00000430235	94.88	intron	0.0329	0.581134
ENSG00000261239	ANKRD26P1	pseudogene	ENST00000571606	94.87	Intergenic	0.062693	0.569726
ENSG00000182718	ANXA2	protein_coding	ENST00000560466	94.82	intron	0.068027	0.6932
ENSG00000214645	AL162389.1	protein_coding	ENST00000398726	94.81	TTS	0.072343	0.721107
ENSG00000136848	DAB2IP	protein_coding	ENST00000489314	94.76	exon	0.065926	0.612344
ENSG00000223985	AC093326.1	lincRNA	ENST00000427398	94.68	Intergenic	0.057442	0.590947
ENSG00000011347	SYT7	protein_coding	ENST00000539468	94.64	intron	0.073991	0.680089
ENSG00000101405	OXT	protein_coding	ENST00000217386	94.6	promoter-TSS	0.073022	0.675785
ENSG00000160953	MUM1	protein_coding	ENST00000344663	94.54	intron	0.042357	0.627329
ENSG00000113763	UNC5A	protein_coding	ENST00000329542	94.38	intron	0.034169	0.599886
ENSG00000099617	EFNA2	protein_coding	ENST00000215368	94.27	intron	0.044355	0.582631
ENSG00000222774	RN7SKP121	misc_RNA	ENST00000410842	94.13	Intergenic	0.047525	0.456522
ENSG00000111262	KCNA1	protein_coding	ENST00000543874	93.88	promoter-TSS	0.09589	0.653495
ENSG00000160471	COX6B2	protein_coding	ENST00000588586	93.76	promoter-TSS	0.036536	0.613514
ENSG00000104341	LAPTM4B	protein_coding	ENST00000521545	93.38	intron	0.105085	0.651242
ENSG00000126251	GPR42	protein_coding	ENST00000597214	93.23	exon	0.031975	0.604124
ENSG00000229292	RFPL4AL1	protein_coding	ENST00000341750	93.12	Intergenic	0.019746	0.429577
ENSG00000272311	CTC-246B18.12	pseudogene	ENST00000607083	92.97	exon	0.075703	0.666063
ENSG00000159363	ATP13A2	protein_coding	ENST00000341676	92.91	exon	0.032329	0.611038
ENSG00000204428	LY6G5C	protein_coding	ENST00000461572	92.89	promoter-TSS	0.047054	0.55033
ENSG00000117791	MARC2	protein_coding	ENST00000469583	92.87	exon	0.090116	0.676343
ENSG00000232784	AC067961.1	lincRNA	ENST00000431435	92.8	Intergenic	0.032193	0.441767
ENSG00000124134	KCNS1	protein_coding	ENST00000306117	92.66	exon	0.109599	0.6571
ENSG00000066735	KIF26A	protein_coding	ENST00000423312	92.6	promoter-TSS	0.1073	0.707253
ENSG00000196642	RABL6	protein_coding	ENST00000461992	92.56	promoter-TSS	0.036608	0.616783
ENSG00000129990	SYT5	protein_coding	ENST00000587067	92.35	promoter-TSS	0.038915	0.594579
ENSG00000258385	RP11-629F19.1	pseudogene	ENST00000554380	92.33	Intergenic	0.06019	0.620253
ENSG00000167941	SOST	protein_coding	ENST00000301691	92.32	exon	0.067416	0.625965
ENSG00000246863	RP11-325N19.3	lincRNA	ENST00000499797	92.32	promoter-TSS	0.102015	0.700629
ENSG00000087095	NLK	protein_coding	ENST00000407008	92.25	intron	0.020704	0.456612
ENSG00000131018	SYNE1	protein_coding	ENST00000461872	92.25	intron	0.034765	0.555102
ENSG00000230410	XXbac-B33L19.6	lincRNA	ENST00000429995	92.25	Intergenic	0.026892	0.463682
ENSG00000231482	AC141930.2	lincRNA	ENST00000419028	92.24	promoter-TSS	0.023877	0.564205
ENSG00000243295	CTD-2185K10.1	lincRNA	ENST00000487624	92.18	Intergenic	0.042328	0.478873
ENSG00000134398	ERN2	protein_coding	ENST00000562458	92.14	promoter-TSS	0.030663	0.579051
ENSG00000197054	ZNF763	protein_coding	ENST00000538752	92.06	intron	0.027933	0.485491
ENSG00000198858	R3HDM4	protein_coding	ENST00000590454	91.97	intron	0.059328	0.58
ENSG00000160111	CPAMD8	protein_coding	ENST00000597335	91.89	TTS	0.026316	0.616692
ENSG00000227590	ATP5G1P5	pseudogene	ENST00000429024	91.81	Intergenic	0.031614	0.474647
ENSG00000196622	RIMBP3	protein_coding	ENST00000426804	91.75	exon	0.057339	0.634836
ENSG00000197006	METTL9	protein_coding	ENST00000569290	91.68	promoter-TSS	0.028986	0.496382
ENSG00000233508	RP1-269M15.3	antisense	ENST00000430025	91.53	promoter-TSS	0.121951	0.73221
ENSG00000255447	CTD-2210P24.6	lincRNA	ENST00000534128	91.49	intron	0.039252	0.376866
ENSG00000128805	ARHGAP22	protein_coding	ENST00000471013	91.16	intron	0.026369	0.630193
ENSG00000238930	Y_RNA	misc_RNA	ENST00000458932	91.16	Intergenic	0.064996	0.618936
ENSG00000252497	RPPH1-2P	misc_RNA	ENST00000516688	91.15	Intergenic	0.062719	0.685358
ENSG00000224886	BEND3P3	pseudogene	ENST00000452173	90.97	TTS	0.034642	0.589457
ENSG00000259444	RP11-736N17.8	sense_overlapping	ENST00000559843	90.84	Intergenic	0.058544	0.628458
ENSG00000165259	HDX	protein_coding	ENST00000373177	90.57	promoter-TSS	0.050877	0.570928
ENSG00000224389	C4B	protein_coding	ENST00000496065	90.5	TTS	0.027295	0.58859
ENSG00000212063	AC112693.1	miRNA	ENST00000390774	90.37	Intergenic	0.056647	0.575058
ENSG00000179600	GPHB5	processed_transcript	ENST00000539258	90.32	Intergenic	0.049213	0.48723
ENSG00000131979	GCH1	protein_coding	ENST00000395514	90.28	intron	0.026059	0.528455
ENSG00000124440	HIF3A	protein_coding	ENST00000526506	90.17	promoter-TSS	0.031311	0.654297
ENSG00000133477	FAM83F	protein_coding	ENST00000333407	89.97	intron	0.070523	0.66825
ENSG00000164975	SNAPC3	protein_coding	ENST00000380821	89.92	Intergenic	0.047441	0.488778
ENSG00000132470	ITGB4	protein_coding	ENST00000450894	89.89	intron	0.032217	0.638889
ENSG00000100425	BRD1	protein_coding	ENST00000438393	89.81	intron	0.039271	0.587712
ENSG00000166086	JAM3	protein_coding	ENST00000534549	89.52	intron	0.078516	0.658621
ENSG00000136436	CALCOCO2	protein_coding	ENST00000258947	89.44	Intergenic	0.021053	0.495622
ENSG00000263015	RP5-1029F21.3	antisense	ENST00000571282	89.41	promoter-TSS	0.043676	0.551818
ENSG00000118434	SPACA1	protein_coding	ENST00000462227	89.22	Intergenic	0.042389	0.509615
ENSG00000151881	C5orf28	protein_coding	ENST00000512085	89.22	intron	0.024762	0.475285
ENSG00000131023	LATS1	protein_coding	ENST00000392273	89.02	promoter-TSS	0.052347	0.477477
ENSG00000118160	SLC8A2	protein_coding	ENST00000601757	88.89	promoter-TSS	0.10636	0.67908
ENSG00000259442	RP11-752G15.8	antisense	ENST00000558342	88.78	intron	0.029718	0.51632
ENSG00000260179	RP5-902P8.12	lincRNA	ENST00000565563	88.71	TTS	0.038254	0.672059
ENSG00000186111	PIP5K1C	protein_coding	ENST00000589578	88.62	intron	0.041373	0.617918
ENSG00000008311	AASS	protein_coding	ENST00000417368	88.57	intron	0.084691	0.63252
ENSG00000259803	SLC22A31	protein_coding	ENST00000562855	88.48	Intergenic	0.061394	0.527027
ENSG00000206140	TMEM191C	lincRNA	ENST00000456303	88.44	Intergenic	0.028324	0.50491
ENSG00000137812	CASC5	protein_coding	ENST00000532056	88.36	intron	0.047346	0.503943
ENSG00000177103	DSCAML1	protein_coding	ENST00000321322	88.36	intron	0.038388	0.590038
ENSG00000139722	VPS37B	protein_coding	ENST00000371248	88.23	TTS	0.040981	0.594057
ENSG00000152377	SPOCK1	protein_coding	ENST00000503916	87.99	intron	0.053524	0.648685
ENSG00000095066	HOOK2	protein_coding	ENST00000593143	87.95	intron	0.045735	0.524398
ENSG00000214357	NEURL1B	protein_coding	ENST00000522853	87.83	intron	0.064695	0.597786
ENSG00000171126	KCNG3	protein_coding	ENST00000306078	87.82	exon	0.125342	0.700205
ENSG00000253203	GUSBP3	pseudogene	ENST00000513408	87.77	intron	0.036398	0.468451
ENSG00000124493	GRM4	protein_coding	ENST00000609278	87.75	intron	0.029114	0.606827
ENSG00000187664	HAPLN4	protein_coding	ENST00000592862	87.75	exon	0.053226	0.624799
ENSG00000103742	IGDCC4	protein_coding	ENST00000559327	87.66	exon	0.096306	0.678524
ENSG00000125730	C3	protein_coding	ENST00000600744	87.65	promoter-TSS	0.038018	0.632792
ENSG00000067606	PRKCZ	protein_coding	ENST00000481140	87.63	intron	0.034358	0.603705
ENSG00000169071	ROR2	protein_coding	ENST00000375715	87.63	promoter-TSS	0.117397	0.721751
ENSG00000250979	RP11-656G20.1	pseudogene	ENST00000503430	87.49	promoter-TSS	0.086042	0.648855
ENSG00000267254	CTD-2162K18.5	antisense	ENST00000587413	87.33	Intergenic	0.036829	0.528119
ENSG00000271192	RP4-555D20.3	lincRNA	ENST00000605537	87.2	Intergenic	0.042596	0.601215
ENSG00000224201	PNMA6A	protein_coding	ENST00000535416	87.17	exon	0.04959	0.645199
ENSG00000213214	ARHGEF35	protein_coding	ENST00000378115	87.1	promoter-TSS	0.064242	0.610169
ENSG00000189195	BTBD8	protein_coding	ENST00000342818	86.98	intron	0.038414	0.476485
ENSG00000270259	RP13-122B23.9	pseudogene	ENST00000605600	86.98	Intergenic	0.051148	0.606882
ENSG00000100997	ABHD12	protein_coding	ENST00000376542	86.81	Intergenic	0.034321	0.476611
ENSG00000234915	RP11-384C4.7	antisense	ENST00000442146	86.74	TTS	0.055058	0.652591
ENSG00000039139	DNAH5	protein_coding	ENST00000512443	86.73	exon	0.044976	0.502868
ENSG00000232245	RP4-705F19.1	lincRNA	ENST00000447150	86.69	Intergenic	0.020833	0.440454
ENSG00000244321	RP11-450H5.1	lincRNA	ENST00000495159	86.69	Intergenic	0.051136	0.440454
ENSG00000272347	RP11-43F13.4	lincRNA	ENST00000606540	86.67	exon	0.06495	0.653244
ENSG00000035687	ADSS	protein_coding	ENST00000366535	86.56	intron	0.046843	0.443089
ENSG00000154928	EPHB1	protein_coding	ENST00000398015	86.55	intron	0.04363	0.52439
ENSG00000079999	KEAP1	protein_coding	ENST00000590237	86.54	Intergenic	0.043754	0.532888
ENSG00000117595	IRF6	protein_coding	ENST00000367021	86.3	intron	0.049228	0.625844
ENSG00000242102	RN7SL152P	misc_RNA	ENST00000484176	86.21	Intergenic	0.059957	0.566239
ENSG00000142208	AKT1	protein_coding	ENST00000556836	86.17	TTS	0.03837	0.63583
ENSG00000186452	TMPRSS12	protein_coding	ENST00000551456	86.11	intron	0.047158	0.399758
ENSG00000115266	APC2	protein_coding	ENST00000590469	86.04	TTS	0.091344	0.700435
ENSG00000259404	EFTUD1P1	pseudogene	ENST00000560401	86.02	promoter-TSS	0.082956	0.623494
ENSG00000134815	DHX34	protein_coding	ENST00000486327	85.95	exon	0.03128	0.627376
ENSG00000273424	CTA-223H9.9	lincRNA	ENST00000609612	85.92	Intergenic	0.029803	0.515843
ENSG00000075043	KCNQ2	protein_coding	ENST00000344425	85.9	intron	0.035806	0.636503
ENSG00000157557	ETS2	protein_coding	ENST00000360938	85.89	promoter-TSS	0.089664	0.700249
ENSG00000164548	TRA2A	protein_coding	ENST00000490942	85.84	intron	0.029711	0.475
ENSG00000162367	TAL1	protein_coding	ENST00000459729	85.58	promoter-TSS	0.026432	0.584615
ENSG00000226837	HMGB1P32	pseudogene	ENST00000425971	85.48	Intergenic	0.047106	0.575269
ENSG00000130475	FCHO1	protein_coding	ENST00000594202	85.45	Intergenic	0.023927	0.49629
ENSG00000177181	RIMKLA	protein_coding	ENST00000410070	85.45	Intergenic	0.035714	0.445633
ENSG00000225544	KB-1027C11.4	pseudogene	ENST00000435222	85.44	Intergenic	0.042276	0.519481
ENSG00000252335	RNU6-62P	snRNA	ENST00000516526	85.31	Intergenic	0.084175	0.70084
ENSG00000241807	RN7SL319P	misc_RNA	ENST00000480656	85.29	TTS	0.018476	0.603687
ENSG00000179046	TRIML2	protein_coding	ENST00000503475	85.26	Intergenic	0.042118	0.503606
ENSG00000214548	MEG3	lincRNA	ENST00000398518	85.22	promoter-TSS	0.052687	0.602938
ENSG00000132530	XAF1	protein_coding	ENST00000361842	85.18	TTS	0.062077	0.605411
ENSG00000148600	CDHR1	protein_coding	ENST00000372117	85.18	exon	0.045643	0.617403
ENSG00000063169	GLTSCR1	protein_coding	ENST00000594866	85.14	TTS	0.065726	0.694075
ENSG00000061936	SFSWAP	protein_coding	ENST00000540469	85.01	Intergenic	0.030384	0.678571
ENSG00000087077	TRIP6	protein_coding	ENST00000200457	84.44	promoter-TSS	0.050279	0.663477
ENSG00000112685	EXOC2	protein_coding	ENST00000230449	84.43	intron	0.100038	0.607605
ENSG00000266066	POLRMTP1	pseudogene	ENST00000578759	84.42	exon	0.066247	0.643667
ENSG00000233122	CTAGE7P	pseudogene	ENST00000417351	84.4	Intergenic	0.035343	0.508299
ENSG00000149654	CDH22	protein_coding	ENST00000537909	84.35	exon	0.039706	0.590308
ENSG00000261623	RP11-189E14.4	lincRNA	ENST00000561523	84.31	promoter-TSS	0.043261	0.607648
ENSG00000187566	NHLRC1	protein_coding	ENST00000340650	84.27	exon	0.063187	0.619396
ENSG00000201000	RNA5SP516	rRNA	ENST00000364130	84.27	Intergenic	0.041076	0.540311
ENSG00000064270	ATP2C2	protein_coding	ENST00000416219	84.23	exon	0.106239	0.698653
ENSG00000153443	UBALD1	protein_coding	ENST00000591113	83.97	TTS	0.032456	0.625049
ENSG00000142156	COL6A1	protein_coding	ENST00000492851	83.94	TTS	0.048631	0.647994
ENSG00000135625	EGR4	protein_coding	ENST00000545030	83.83	exon	0.072407	0.681641
ENSG00000159433	STARD9	protein_coding	ENST00000564158	83.7	intron	0.021598	0.506466
ENSG00000103335	PIEZO1	protein_coding	ENST00000301015	83.66	Intergenic	0.039834	0.528192
ENSG00000062716	VMP1	protein_coding	ENST00000591315	83.63	intron	0.039724	0.474138
ENSG00000204653	ASPDH	protein_coding	ENST00000376916	83.53	promoter-TSS	0.034503	0.649822
ENSG00000141376	BCAS3	protein_coding	ENST00000587294	83.43	intron	0.022305	0.478664
ENSG00000185483	ROR1	protein_coding	ENST00000482426	83.43	intron	0.02549	0.463796
ENSG00000270569	RP11-127H13.1	pseudogene	ENST00000605793	83.43	Intergenic	0.0409	0.502041
ENSG00000106853	PTGR1	protein_coding	ENST00000422125	83.31	intron	0.025455	0.480944
ENSG00000171634	BPTF	protein_coding	ENST00000424123	83.31	intron	0.034682	0.467308
ENSG00000229792	LINC00399	lincRNA	ENST00000439008	83.31	Intergenic	0.040998	0.496441
ENSG00000231810	RPL36AP35	pseudogene	ENST00000426082	83.31	Intergenic	0.031434	0.470588
ENSG00000250049	RP11-348J24.2	lincRNA	ENST00000507217	83.28	intron	0.050584	0.464078
ENSG00000163612	FAM86KP	pseudogene	ENST00000509817	83.22	promoter-TSS	0.078236	0.697443
ENSG00000197380	DACT3	protein_coding	ENST00000300875	83.2	exon	0.139963	0.75805
ENSG00000133424	LARGE	protein_coding	ENST00000610186	83.16	exon	0.027624	0.579044
ENSG00000259869	AL022344.7	lincRNA	ENST00000568976	83.15	Intergenic	0.095176	0.717448
ENSG00000077942	FBLN1	protein_coding	ENST00000439835	83.1	intron	0.056856	0.650794
ENSG00000168143	FAM83B	protein_coding	ENST00000306858	82.97	promoter-TSS	0.066792	0.609023
ENSG00000122986	HVCN1	protein_coding	ENST00000439744	82.9	intron	0.041607	0.561605
ENSG00000010438	PRSS3	protein_coding	ENST00000342836	82.6	promoter-TSS	0.05763	0.630981
ENSG00000138279	ANXA7	protein_coding	ENST00000492380	82.58	Intergenic	0.045455	0.497164
ENSG00000130643	CALY	protein_coding	ENST00000368555	82.55	intron	0.082965	0.689503
ENSG00000226259	GTF2H2B	pseudogene	ENST00000508065	82.4	Intergenic	0.037037	0.486301
ENSG00000249516	CTD-2201E18.2	pseudogene	ENST00000503839	82.37	Intergenic	0.04235	0.532423
ENSG00000133246	PRAM1	protein_coding	ENST00000600262	82.32	TTS	0.047897	0.630724
ENSG00000185619	PCGF3	protein_coding	ENST00000362003	82.25	intron	0.082805	0.617822
ENSG00000085760	MTIF2	protein_coding	ENST00000441307	82.04	Intergenic	0.038462	0.464351
ENSG00000238470	AC097361.1	miRNA	ENST00000459261	82.04	Intergenic	0.043706	0.47644
ENSG00000254777	AC022182.1	lincRNA	ENST00000529234	82.04	intron	0.030631	0.491007
ENSG00000164180	TMEM161B	protein_coding	ENST00000515293	81.99	Intergenic	0.065312	0.621739
ENSG00000011376	LARS2	protein_coding	ENST00000414984	81.96	intron	0.042146	0.513876
ENSG00000070371	CLTCL1	protein_coding	ENST00000505027	81.87	intron	0.032864	0.529274
ENSG00000143156	NME7	protein_coding	ENST00000525440	81.87	intron	0.043478	0.463511
ENSG00000184160	ADRA2C	protein_coding	ENST00000330055	81.82	exon	0.134855	0.721244
ENSG00000160460	SPTBN4	protein_coding	ENST00000338932	81.79	exon	0.104083	0.692
ENSG00000142178	SIK1	protein_coding	ENST00000270162	81.64	intron	0.046156	0.625768
ENSG00000176248	ANAPC2	protein_coding	ENST00000471131	81.58	exon	0.040129	0.632742
ENSG00000118454	ANKRD13C	protein_coding	ENST00000498735	81.46	intron	0.045541	0.458333
ENSG00000125388	GRK4	protein_coding	ENST00000511827	81.32	TTS	0.053309	0.638089
ENSG00000135253	KCP	processed_transcript	ENST00000441244	81.25	intron	0.032288	0.640553
ENSG00000122367	LDB3	protein_coding	ENST00000372066	81.16	promoter-TSS	0.029563	0.630295
ENSG00000174448	STARD6	protein_coding	ENST00000580990	81.08	intron	0.062129	0.657991
ENSG00000112164	GLP1R	protein_coding	ENST00000373256	81.01	intron	0.05477	0.675485
ENSG00000230474	ATP6V1G1P7	pseudogene	ENST00000415853	81.01	Intergenic	0.021834	0.433551
ENSG00000258225	RP11-136F16.1	antisense	ENST00000549103	81.01	promoter-TSS	0.043636	0.451906
ENSG00000206671	RNU6-471P	snRNA	ENST00000383944	80.98	Intergenic	0.041131	0.502568
ENSG00000222041	LINC00152	lincRNA	ENST00000455131	80.98	intron	0.026699	0.508475
ENSG00000250456	AC006552.1	lincRNA	ENST00000508484	80.98	Intergenic	0.048924	0.507812
ENSG00000239672	NME1	protein_coding	ENST00000393196	80.93	Intergenic	0.045362	0.506766
ENSG00000173110	HSPA6	protein_coding	ENST00000309758	80.86	exon	0.066967	0.630631
ENSG00000120742	SERP1	protein_coding	ENST00000484608	80.83	intron	0.030521	0.46595
ENSG00000090372	STRN4	protein_coding	ENST00000600358	80.82	promoter-TSS	0.024613	0.578356
ENSG00000197386	HTT	protein_coding	ENST00000510626	80.82	intron	0.026804	0.510814
ENSG00000105254	TBCB	protein_coding	ENST00000468156	80.79	promoter-TSS	0.048055	0.642269
ENSG00000130702	LAMA5	protein_coding	ENST00000464134	80.6	TTS	0.035239	0.657058
ENSG00000224117	PTPN2P2	pseudogene	ENST00000433704	80.56	TTS	0.034783	0.451389
ENSG00000138867	GUCD1	protein_coding	ENST00000480272	80.54	TTS	0.018498	0.607609
ENSG00000179796	LRRC3B	protein_coding	ENST00000396641	80.53	promoter-TSS	0.041475	0.464368
ENSG00000261888	AC144831.1	lincRNA	ENST00000573312	80.5	exon	0.04507	0.623144
ENSG00000170153	RNF150	protein_coding	ENST00000515673	80.48	exon	0.08961	0.647211
ENSG00000082068	WDR70	protein_coding	ENST00000504564	80.38	intron	0.051917	0.613727
ENSG00000092978	GPATCH2	protein_coding	ENST00000366935	80.3	intron	0.046263	0.62952
ENSG00000201723	Y_RNA	misc_RNA	ENST00000364853	80.27	Intergenic	0.036248	0.604739
ENSG00000180011	ZADH2	protein_coding	ENST00000322342	80.26	intron	0.071506	0.641581
ENSG00000259471	RP11-321F6.1	protein_coding	ENST00000558797	80.25	intron	0.049965	0.626214
ENSG00000174669	SLC29A2	protein_coding	ENST00000541567	80.24	intron	0.047813	0.567073
ENSG00000198155	ZNF876P	pseudogene	ENST00000356347	80.19	intron	0.048793	0.566222
ENSG00000167775	CD320	protein_coding	ENST00000599573	80.18	Intergenic	0.052097	0.653553
ENSG00000149782	PLCB3	protein_coding	ENST00000325234	79.87	exon	0.033368	0.62057
ENSG00000103507	BCKDK	protein_coding	ENST00000394951	79.77	Intergenic	0.06321	0.662883
ENSG00000176641	RNF152	protein_coding	ENST00000588396	79.68	Intergenic	0.048356	0.490347
ENSG00000181733	OR2Z1	protein_coding	ENST00000324060	79.67	Intergenic	0.020424	0.526493
ENSG00000160087	UBE2J2	protein_coding	ENST00000467339	79.62	promoter-TSS	0.040141	0.582879
ENSG00000104856	RELB	protein_coding	ENST00000505236	79.54	exon	0.046257	0.558151
ENSG00000187741	FANCA	protein_coding	ENST00000565582	79.51	intron	0.035904	0.486379
ENSG00000228340	RP5-1043L13.1	lincRNA	ENST00000427691	79.46	promoter-TSS	0.098824	0.638073
ENSG00000260540	FAM108A9P	pseudogene	ENST00000569698	79.33	Intergenic	0.038391	0.430657
ENSG00000105717	PBX4	protein_coding	ENST00000558222	79.22	intron	0.050429	0.565916
ENSG00000157358	PRAMEF15	protein_coding	ENST00000330087	79.2	Intergenic	0.069659	0.719626
ENSG00000232895	RP4-543J13.1	lincRNA	ENST00000420156	79.13	intron	0.043345	0.605505
ENSG00000266273	RP11-715C4.1	lincRNA	ENST00000580487	79.12	Intergenic	0.047076	0.629234
ENSG00000221932	HEPN1	protein_coding	ENST00000408930	79.09	TTS	0.091595	0.652314
ENSG00000062650	WAPAL	protein_coding	ENST00000372075	79.05	intron	0.032457	0.46142
ENSG00000101752	MIB1	protein_coding	ENST00000578646	79.05	intron	0.040422	0.42807
ENSG00000099812	MISP	protein_coding	ENST00000215582	78.95	exon	0.044074	0.651493
ENSG00000090376	IRAK3	protein_coding	ENST00000457197	78.93	intron	0.050096	0.469231
ENSG00000176678	FOXL1	protein_coding	ENST00000593625	78.92	exon	0.071343	0.618933
ENSG00000185104	FAF1	protein_coding	ENST00000396153	78.74	intron	0.027451	0.518277
ENSG00000236984	XXbac-B33L19.10	pseudogene	ENST00000434754	78.74	TTS	0.029276	0.523077
ENSG00000251739	RNU6-1053P	snRNA	ENST00000515930	78.74	Intergenic	0.036466	0.514006
ENSG00000141564	RPTOR	protein_coding	ENST00000306801	78.67	exon	0.036753	0.590461
ENSG00000179832	MROH1	protein_coding	ENST00000528919	78.55	intron	0.026613	0.520548
ENSG00000219438	FAM19A5	protein_coding	ENST00000402357	78.52	promoter-TSS	0.064165	0.655381
ENSG00000234232	RP11-353N4.5	lincRNA	ENST00000608683	78.52	intron	0.054594	0.543883
ENSG00000252143	SCARNA17	snoRNA	ENST00000516334	78.52	Intergenic	0.028101	0.476283
ENSG00000221072	AC124853.1	miRNA	ENST00000408145	78.47	Intergenic	0.026782	0.462319
ENSG00000246283	CTD-2036P10.3	lincRNA	ENST00000567456	78.44	promoter-TSS	0.028241	0.50641
ENSG00000267244	CTB-31O20.4	processed_transcript	ENST00000587741	78.26	promoter-TSS	0.04058	0.629347
ENSG00000251230	RP11-701P16.5	lincRNA	ENST00000511703	78.24	Intergenic	0.032653	0.584098
ENSG00000106991	ENG	protein_coding	ENST00000486329	78.17	TTS	0.027599	0.589885
ENSG00000230939	RP11-314C16.1	lincRNA	ENST00000429060	78.11	Intergenic	0.01682	0.508397
ENSG00000105219	CNTD2	protein_coding	ENST00000433940	78.05	TTS	0.055208	0.598976
ENSG00000237671	GAGE12C	protein_coding	ENST00000420398	78.05	TTS	0.029605	0.44313
ENSG00000142675	CNKSR1	protein_coding	ENST00000481077	78.03	promoter-TSS	0.029228	0.559805
ENSG00000100347	SAMM50	protein_coding	ENST00000474323	78	TTS	0.037577	0.526345
ENSG00000133460	SLC2A11	protein_coding	ENST00000345044	77.99	Intergenic	0.065308	0.682642
ENSG00000185046	ANKS1B	protein_coding	ENST00000551560	77.87	promoter-TSS	0.121101	0.70696
ENSG00000100266	PACSIN2	protein_coding	ENST00000263246	77.8	intron	0.07366	0.708295
ENSG00000175920	DOK7	protein_coding	ENST00000507039	77.72	intron	0.032091	0.665977
ENSG00000089006	SNX5	protein_coding	ENST00000484809	77.7	Intergenic	0.035294	0.615772
ENSG00000111046	MYF6	protein_coding	ENST00000228641	77.64	intron	0.062155	0.536552
ENSG00000168724	DNAJC21	protein_coding	ENST00000342382	77.64	TTS	0.043716	0.458182
ENSG00000216937	CCDC7	protein_coding	ENST00000493685	77.64	promoter-TSS	0.03666	0.408537
ENSG00000227716	AP000459.7	lincRNA	ENST00000433101	77.64	Intergenic	0.031423	0.415129
ENSG00000234840	RP11-399D6.2	lincRNA	ENST00000436786	77.64	intron	0.040201	0.444816
ENSG00000239600	AP000797.2	pseudogene	ENST00000478870	77.64	Intergenic	0.038961	0.509719
ENSG00000254366	RP11-38H17.1	lincRNA	ENST00000524014	77.59	Intergenic	0.04918	0.490798
ENSG00000267317	CTB-25B13.12	processed_transcript	ENST00000588225	77.53	TTS	0.054436	0.630677
ENSG00000228412	RP4-625H18.2	lincRNA	ENST00000457670	77.5	promoter-TSS	0.095638	0.656616
ENSG00000215906	LACTBL1	protein_coding	ENST00000426928	77.37	exon	0.076514	0.635157
ENSG00000165288	BRWD3	protein_coding	ENST00000373275	77.36	Intergenic	0.047945	0.532497
ENSG00000117481	NSUN4	protein_coding	ENST00000474844	77.29	Intergenic	0.039662	0.471332
ENSG00000171611	PTCRA	protein_coding	ENST00000446507	77.29	exon	0.04194	0.626963
ENSG00000216560	LINC00955	protein_coding	ENST00000514422	77.29	Intergenic	0.047567	0.560766
ENSG00000142549	IGLON5	protein_coding	ENST00000270642	77.07	intron	0.066975	0.675894
ENSG00000233090	AC015922.7	pseudogene	ENST00000435593	77.05	Intergenic	0.044766	0.511184
ENSG00000125503	PPP1R12C	protein_coding	ENST00000592993	77.02	intron	0.045245	0.628895
ENSG00000266164	RN7SL758P	misc_RNA	ENST00000580450	76.91	promoter-TSS	0.033409	0.585736
ENSG00000198492	YTHDF2	protein_coding	ENST00000478283	76.88	intron	0.038288	0.464567
ENSG00000101473	ACOT8	protein_coding	ENST00000457981	76.83	intron	0.030675	0.497703
ENSG00000184014	DENND5A	protein_coding	ENST00000530780	76.83	intron	0.026596	0.501326
ENSG00000207805	MIR483	miRNA	ENST00000385070	76.8	TTS	0.051639	0.637183
ENSG00000234611	OR2AT2P	pseudogene	ENST00000413438	76.79	Intergenic	0.01919	0.451064
ENSG00000239464	RN7SL691P	misc_RNA	ENST00000494487	76.79	Intergenic	0.04277	0.430894
ENSG00000253898	RP11-51M18.1	lincRNA	ENST00000522365	76.79	Intergenic	0.047297	0.465169
ENSG00000270335	RP11-642D6.1	pseudogene	ENST00000603429	76.79	Intergenic	0.044397	0.438819
ENSG00000142621	FHAD1	protein_coding	ENST00000358897	76.7	promoter-TSS	0.083871	0.681159
ENSG00000039650	PNKP	protein_coding	ENST00000601816	76.69	promoter-TSS	0.042886	0.614103
ENSG00000080854	IGSF9B	protein_coding	ENST00000533871	76.6	promoter-TSS	0.04717	0.571429
ENSG00000244459	RP11-1398P2.1	lincRNA	ENST00000466692	76.56	Intergenic	0.034728	0.611164
ENSG00000228323	AC008753.6	antisense	ENST00000455835	76.52	promoter-TSS	0.078753	0.692623
ENSG00000170727	BOP1	protein_coding	ENST00000529245	76.51	promoter-TSS	0.052362	0.683983
ENSG00000151914	DST	protein_coding	ENST00000449297	76.39	intron	0.060448	0.673069
ENSG00000265462	MIR3680-1	miRNA	ENST00000581433	76.38	TTS	0.033237	0.471861
ENSG00000105122	RASAL3	protein_coding	ENST00000602101	76.31	exon	0.05042	0.647256
ENSG00000076685	NT5C2	protein_coding	ENST00000470299	76.3	intron	0.026104	0.470942
ENSG00000163697	APBB2	protein_coding	ENST00000508676	76.3	intron	0.024668	0.429924
ENSG00000257569	GSTP1P1	pseudogene	ENST00000548078	76.3	Intergenic	0.029354	0.458984
ENSG00000236737	GAGE12B	protein_coding	ENST00000361446	76.29	TTS	0.031688	0.448454
ENSG00000090615	GOLGA3	protein_coding	ENST00000204726	76.23	intron	0.055346	0.629925
ENSG00000122574	WIPF3	protein_coding	ENST00000409123	76.19	exon	0.055935	0.658038
ENSG00000163125	RPRD2	protein_coding	ENST00000369068	76.15	intron	0.035195	0.480887
ENSG00000108270	AATF	protein_coding	ENST00000589579	76.09	TTS	0.038938	0.484099
ENSG00000221379	AC004460.1	miRNA	ENST00000408452	76.06	Intergenic	0.032328	0.511417
ENSG00000188107	EYS	protein_coding	ENST00000503581	76.05	intron	0.033248	0.415816
ENSG00000182636	NDN	protein_coding	ENST00000331837	76.04	exon	0.083075	0.661753
ENSG00000125746	EML2	protein_coding	ENST00000587804	76.01	promoter-TSS	0.028448	0.525409
ENSG00000213445	SIPA1	protein_coding	ENST00000394224	75.97	exon	0.051068	0.628015
ENSG00000131459	GFPT2	protein_coding	ENST00000253778	75.96	intron	0.081655	0.648045
ENSG00000103196	CRISPLD2	protein_coding	ENST00000566789	75.89	promoter-TSS	0.034483	0.549614
ENSG00000175591	P2RY2	protein_coding	ENST00000393596	75.87	intron	0.051724	0.61406
ENSG00000230074	RP11-195F19.9	antisense	ENST00000434627	75.87	intron	0.042169	0.506767
ENSG00000252749	RNU7-116P	snRNA	ENST00000516940	75.87	Intergenic	0.020997	0.495413
ENSG00000259424	RP11-35O15.1	antisense	ENST00000560221	75.77	promoter-TSS	0.128593	0.768882
ENSG00000177169	ULK1	protein_coding	ENST00000540647	75.7	promoter-TSS	0.039909	0.656808
ENSG00000105767	CADM4	protein_coding	ENST00000593506	75.58	TTS	0.038394	0.525719
ENSG00000169629	RGPD8	protein_coding	ENST00000409750	75.58	Intergenic	0.016807	0.484277
ENSG00000224648	RP11-397D12.4	lincRNA	ENST00000452923	75.58	Intergenic	0.026119	0.499069
ENSG00000239627	RP11-124A7.1	pseudogene	ENST00000475538	75.58	promoter-TSS	0.017893	0.450397
ENSG00000100234	TIMP3	protein_coding	ENST00000266085	75.56	promoter-TSS	0.082631	0.70202
ENSG00000054282	SDCCAG8	protein_coding	ENST00000491888	75.45	promoter-TSS	0.021127	0.522248
ENSG00000182165	TP53TG1	lincRNA	ENST00000610086	75.45	Intergenic	0.019417	0.554479
ENSG00000233250	RP3-339A18.6	antisense	ENST00000418049	75.45	promoter-TSS	0.037363	0.622807
ENSG00000269904	MAP2K4P1	pseudogene	ENST00000438453	75.45	promoter-TSS	0.033505	0.498715
ENSG00000089847	ANKRD24	protein_coding	ENST00000318934	75.42	exon	0.041578	0.660277
ENSG00000095303	PTGS1	protein_coding	ENST00000540753	75.34	Intergenic	0.023641	0.462264
ENSG00000109881	CCDC34	protein_coding	ENST00000529615	75.34	Intergenic	0.020367	0.504065
ENSG00000221438	AC114877.1	miRNA	ENST00000408511	75.34	Intergenic	0.05501	0.519608
ENSG00000253931	RP11-909N17.2	antisense	ENST00000523002	75.32	Intergenic	0.037453	0.629907
ENSG00000255041	RP11-430H10.4	lincRNA	ENST00000528445	75.27	intron	0.027907	0.531323
ENSG00000088888	MAVS	protein_coding	ENST00000416600	75.26	intron	0.036116	0.510059
ENSG00000228040	RP3-522D1.2	pseudogene	ENST00000416137	75.19	Intergenic	0.055976	0.644657
ENSG00000087116	ADAMTS2	protein_coding	ENST00000251582	75.15	intron	0.048556	0.664482
ENSG00000101200	AVP	protein_coding	ENST00000380293	75.15	Intergenic	0.027947	0.498786
ENSG00000105221	AKT2	protein_coding	ENST00000498350	75.15	intron	0.029354	0.621701
ENSG00000197008	ZNF138	protein_coding	ENST00000440598	75.15	intron	0.032648	0.487923
ENSG00000196422	PPP1R26	protein_coding	ENST00000604351	75.12	exon	0.048489	0.60413
ENSG00000138316	ADAMTS14	protein_coding	ENST00000373208	75.08	intron	0.064754	0.692248
ENSG00000100027	YPEL1	protein_coding	ENST00000339468	75.07	promoter-TSS	0.093146	0.645614
ENSG00000126070	AGO3	protein_coding	ENST00000246314	75.07	intron	0.02518	0.411131
ENSG00000157224	CLDN12	protein_coding	ENST00000451941	75.07	intron	0.043668	0.453159
ENSG00000175084	DES	protein_coding	ENST00000373960	75.07	exon	0.08037	0.674485
ENSG00000237480	RP5-947P14.1	lincRNA	ENST00000437803	75.07	intron	0.043977	0.450382
ENSG00000079101	CLUL1	protein_coding	ENST00000584370	75.04	promoter-TSS	0.043185	0.544474
ENSG00000183941	HIST2H4A	protein_coding	ENST00000392938	75.04	intron	0.030558	0.468421
ENSG00000171124	FUT3	protein_coding	ENST00000587048	75.03	TTS	0.040794	0.613774
ENSG00000224426	SLC31A1P1	pseudogene	ENST00000451221	75.03	Intergenic	0.040881	0.44898
ENSG00000237476	XXbac-B135H6.15	lincRNA	ENST00000444039	75.03	promoter-TSS	0.029639	0.572716
ENSG00000102904	TSNAXIP1	protein_coding	ENST00000569504	75.02	intron	0.043223	0.524158
ENSG00000077097	TOP2B	protein_coding	ENST00000264331	75.01	intron	0.04236	0.475831
ENSG00000126214	KLC1	protein_coding	ENST00000555467	75.01	intron	0.035211	0.467487
ENSG00000180902	D2HGDH	protein_coding	ENST00000400769	75.01	TTS	0.04046	0.633188
ENSG00000188451	SRP72P2	pseudogene	ENST00000344851	74.99	intron	0.064768	0.689366
ENSG00000262000	CTD-2526A2.5	pseudogene	ENST00000576526	74.98	Intergenic	0.031671	0.564701
ENSG00000182327	GLTPD2	protein_coding	ENST00000331264	74.97	intron	0.062731	0.64742
ENSG00000204652	RPS26P8	pseudogene	ENST00000393490	74.97	Intergenic	0.032258	0.507778
ENSG00000222122	RNU6-648P	snRNA	ENST00000410190	74.95	Intergenic	0.047325	0.488706
ENSG00000235994	RP3-470B24.5	lincRNA	ENST00000538528	74.92	promoter-TSS	0.049224	0.637411
ENSG00000131378	RFTN1	protein_coding	ENST00000453536	74.91	intron	0.018919	0.501348
ENSG00000033800	PIAS1	protein_coding	ENST00000564915	74.88	intron	0.067738	0.717292
ENSG00000223469	RP11-344J7.2	lincRNA	ENST00000451910	74.68	Intergenic	0.01626	0.562162
ENSG00000100629	CEP128	protein_coding	ENST00000555265	74.65	intron	0.026022	0.48423
ENSG00000163564	PYHIN1	protein_coding	ENST00000392252	74.65	intron	0.030744	0.481422
ENSG00000142789	CELA3A	protein_coding	ENST00000290122	74.42	intron	0.030512	0.514384
ENSG00000167972	ABCA3	protein_coding	ENST00000563623	74.41	promoter-TSS	0.091587	0.71383
ENSG00000251127	RP11-280G9.1	lincRNA	ENST00000505627	74.37	Intergenic	0.060958	0.687137
ENSG00000179342	GS1-124K5.9	pseudogene	ENST00000474858	74.32	TTS	0.049788	0.598094
ENSG00000268957	SIGLEC26P	pseudogene	ENST00000597690	74.3	Intergenic	0.039832	0.571927
ENSG00000231604	RP5-897D18.1	lincRNA	ENST00000458293	74.26	Intergenic	0.032401	0.473529
ENSG00000170465	KRT6C	protein_coding	ENST00000553087	74.25	TTS	0.022371	0.584358
ENSG00000214140	PRCD	protein_coding	ENST00000592432	74.25	Intergenic	0.030359	0.581609
ENSG00000255327	RP11-555G19.1	lincRNA	ENST00000528497	74.17	Intergenic	0.028504	0.481613
ENSG00000268927	FLJ00418	protein_coding	ENST00000597002	74.06	exon	0.036996	0.63385
ENSG00000178950	GAK	protein_coding	ENST00000511163	74	intron	0.039376	0.615707
ENSG00000232716	AC016831.6	pseudogene	ENST00000446451	73.97	intron	0.026298	0.487197
ENSG00000271846	CTD-3113P16.9	pseudogene	ENST00000607399	73.94	Intergenic	0.082171	0.563467
ENSG00000171469	ZNF561	protein_coding	ENST00000444802	73.9	intron	0.02244	0.47479
ENSG00000251329	RP11-240A16.1	lincRNA	ENST00000515181	73.9	Intergenic	0.033797	0.444444
ENSG00000267627	RP11-905K4.1	lincRNA	ENST00000586982	73.9	Intergenic	0.072829	0.633566
ENSG00000238249	HMGN2P17	pseudogene	ENST00000425872	73.86	promoter-TSS	0.04649	0.541232
ENSG00000059758	CDK17	protein_coding	ENST00000543119	73.76	intron	0.025388	0.514085
ENSG00000134698	AGO4	protein_coding	ENST00000373210	73.76	intron	0.02399	0.459016
ENSG00000163898	LIPH	protein_coding	ENST00000296252	73.76	Intergenic	0.048739	0.510067
ENSG00000070886	EPHA8	protein_coding	ENST00000166244	73.72	exon	0.041922	0.631256
ENSG00000104921	FCER2	protein_coding	ENST00000593418	73.72	TTS	0.033178	0.608493
ENSG00000221552	MIR1303	miRNA	ENST00000408625	73.72	Intergenic	0.055129	0.566842
ENSG00000005483	KMT2E	protein_coding	ENST00000478990	73.48	intron	0.04142	0.442913
ENSG00000144481	TRPM8	protein_coding	ENST00000409625	73.48	exon	0.056485	0.551148
ENSG00000146555	SDK1	protein_coding	ENST00000389531	73.48	intron	0.032832	0.387978
ENSG00000229310	RPP40P1	pseudogene	ENST00000426762	73.46	Intergenic	0.040816	0.536685
ENSG00000267130	CTD-2540B15.9	lincRNA	ENST00000593041	73.46	promoter-TSS	0.032717	0.539773
ENSG00000108771	DHX58	protein_coding	ENST00000589979	73.45	promoter-TSS	0.025099	0.591029
ENSG00000132478	UNK	protein_coding	ENST00000589666	73.37	intron	0.031847	0.486744
ENSG00000115705	TPO	protein_coding	ENST00000497517	73.35	intron	0.025045	0.639286
ENSG00000145087	STXBP5L	protein_coding	ENST00000497029	73.35	intron	0.060688	0.659574
ENSG00000231686	RP1-203P18.1	pseudogene	ENST00000445173	73.29	exon	0.067517	0.598395
ENSG00000227392	HPN-AS1	antisense	ENST00000392227	73.26	intron	0.026981	0.616681
ENSG00000199912	Y_RNA	misc_RNA	ENST00000363042	73.24	Intergenic	0.022887	0.495606
ENSG00000221101	AL391417.1	miRNA	ENST00000408174	73.24	Intergenic	0.041308	0.420962
ENSG00000183048	SLC25A10	protein_coding	ENST00000541223	73.21	exon	0.040912	0.598501
ENSG00000229563	RP11-245M24.1	lincRNA	ENST00000435394	73.09	Intergenic	0.038846	0.587909
ENSG00000220256	AC093802.1	protein_coding	ENST00000407524	73.05	Intergenic	0.019672	0.594108
ENSG00000173402	DAG1	protein_coding	ENST00000538711	73.03	intron	0.039103	0.49857
ENSG00000211892	IGHG4	IG_C_gene	ENST00000390543	73.01	Intergenic	0.031908	0.604693
ENSG00000196357	ZNF565	protein_coding	ENST00000355114	72.99	intron	0.056291	0.553165
ENSG00000225280	RP11-227D2.3	antisense	ENST00000552439	72.95	promoter-TSS	0.077049	0.599018
ENSG00000166897	ELFN2	protein_coding	ENST00000402918	72.88	exon	0.066158	0.645787
ENSG00000125741	OPA3	protein_coding	ENST00000544371	72.86	intron	0.037262	0.538528
ENSG00000228010	AC073343.13	antisense	ENST00000430844	72.86	intron	0.087001	0.711656
ENSG00000250822	CTD-2139B15.4	lincRNA	ENST00000505158	72.86	Intergenic	0.054665	0.493409
ENSG00000197077	KIAA1671	protein_coding	ENST00000406486	72.83	intron	0.074753	0.649296
ENSG00000169375	SIN3A	protein_coding	ENST00000570115	72.81	intron	0.034884	0.49884
ENSG00000232273	FTH1P1	pseudogene	ENST00000437933	72.81	Intergenic	0.02682	0.521989
ENSG00000233008	RP11-475O6.1	lincRNA	ENST00000419733	72.81	intron	0.034884	0.483559
ENSG00000244057	LCE3C	protein_coding	ENST00000333881	72.68	Intergenic	0.054054	0.485393
ENSG00000198959	TGM2	protein_coding	ENST00000536701	72.66	intron	0.031088	0.515517
ENSG00000259665	RP11-323I15.3	pseudogene	ENST00000558497	72.66	Intergenic	0.042194	0.518258
ENSG00000233586	RP11-763B22.3	pseudogene	ENST00000432512	72.59	Intergenic	0.044975	0.53441
ENSG00000185020	RP11-111G23.1	pseudogene	ENST00000333554	72.57	exon	0.084906	0.655367
ENSG00000188403	IGHV1OR15-9	IG_V_gene	ENST00000338912	72.57	Intergenic	0.100611	0.631111
ENSG00000214039	RP11-474D1.3	lincRNA	ENST00000291374	72.54	promoter-TSS	0.041808	0.524562
ENSG00000106635	BCL7B	protein_coding	ENST00000455335	72.45	intron	0.028202	0.474178
ENSG00000167291	TBC1D16	protein_coding	ENST00000340848	72.41	promoter-TSS	0.04489	0.577675
ENSG00000183186	C2CD4C	protein_coding	ENST00000332235	72.37	exon	0.067063	0.682269
ENSG00000156575	PRG3	protein_coding	ENST00000287143	72.17	TTS	0.039746	0.593651
ENSG00000271226	IGKV2OR2-10	IG_V_pseudogene	ENST00000605328	72.16	promoter-TSS	0.011331	0.581921
ENSG00000214145	LINC00887	lincRNA	ENST00000456816	72.07	intron	0.050415	0.572021
ENSG00000132017	DCAF15	protein_coding	ENST00000588523	72.06	TTS	0.049402	0.615973
ENSG00000266564	MIR4418	miRNA	ENST00000581169	72.06	Intergenic	0.033866	0.591315
ENSG00000269051	CTD-2245F17.3	lincRNA	ENST00000597550	72.06	intron	0.040531	0.550074
ENSG00000269289	CTB-92J24.3	antisense	ENST00000596326	72.06	Intergenic	0.046705	0.577366
ENSG00000138246	DNAJC13	protein_coding	ENST00000260818	72.05	intron	0.057539	0.661629
ENSG00000130340	SNX9	protein_coding	ENST00000392185	71.96	intron	0.026119	0.471136
ENSG00000252802	Y_RNA	misc_RNA	ENST00000516993	71.96	Intergenic	0.027223	0.476449
ENSG00000256346	RP11-72J9.1	pseudogene	ENST00000546187	71.96	Intergenic	0.046713	0.506045
ENSG00000257636	RP11-1103G16.1	antisense	ENST00000552511	71.96	intron	0.042279	0.458716
ENSG00000205457	TP53TG3C	protein_coding	ENST00000564949	71.94	promoter-TSS	0.05174	0.585331
ENSG00000168887	C2orf68	protein_coding	ENST00000409734	71.91	promoter-TSS	0.041471	0.508991
ENSG00000267631	CGB1	protein_coding	ENST00000301407	71.91	exon	0.036543	0.566074
ENSG00000047410	TPR	protein_coding	ENST00000367478	71.88	intron	0.032328	0.447312
ENSG00000184432	COPB2	protein_coding	ENST00000512242	71.88	promoter-TSS	0.033399	0.484314
ENSG00000198909	MAP3K3	protein_coding	ENST00000579585	71.88	Intergenic	0.034358	0.50361
ENSG00000227937	MTND2P30	pseudogene	ENST00000456663	71.88	Intergenic	0.045549	0.448347
ENSG00000236532	AL035610.2	lincRNA	ENST00000453420	71.88	exon	0.035503	0.427165
ENSG00000239397	RP11-101K23.1	pseudogene	ENST00000480555	71.88	Intergenic	0.030651	0.447419
ENSG00000158805	ZNF276	protein_coding	ENST00000569582	71.84	promoter-TSS	0.032397	0.572539
ENSG00000107897	ACBD5	protein_coding	ENST00000426079	71.83	intron	0.022774	0.429752
ENSG00000166262	FAM227B	protein_coding	ENST00000559351	71.83	intron	0.044944	0.463551
ENSG00000218476	RP11-108N13.1	pseudogene	ENST00000404015	71.83	TTS	0.041825	0.478178
ENSG00000221040	U3	snoRNA	ENST00000408113	71.83	Intergenic	0.037665	0.458647
ENSG00000237472	AP000361.2	pseudogene	ENST00000415639	71.83	promoter-TSS	0.021526	0.470703
ENSG00000251291	RP11-400D2.3	lincRNA	ENST00000503009	71.83	Intergenic	0.048117	0.45929
ENSG00000273269	RP11-761B3.1	protein_coding	ENST00000422269	71.83	intron	0.019569	0.455078
ENSG00000184012	TMPRSS2	protein_coding	ENST00000455813	71.76	promoter-TSS	0.083495	0.689922
ENSG00000248185	CTD-2049O17.1	pseudogene	ENST00000502728	71.72	Intergenic	0.049793	0.465839
ENSG00000173950	XXYLT1	protein_coding	ENST00000460582	71.69	Intergenic	0.047334	0.648503
ENSG00000167962	ZNF598	protein_coding	ENST00000567008	71.65	promoter-TSS	0.04306	0.666311
ENSG00000157741	UBN2	protein_coding	ENST00000473989	71.64	intron	0.02314	0.487201
ENSG00000165462	PHOX2A	protein_coding	ENST00000298231	71.62	exon	0.10401	0.714643
ENSG00000261695	RP11-719K4.6	antisense	ENST00000568759	71.62	intron	0.029563	0.505777
ENSG00000242866	STRC	protein_coding	ENST00000541030	71.6	intron	0.022297	0.474388
ENSG00000252359	SNORD112	snoRNA	ENST00000516550	71.6	Intergenic	0.068889	0.605322
ENSG00000179010	MRFAP1	protein_coding	ENST00000320912	71.58	Intergenic	0.016746	0.494033
ENSG00000244215	RP11-88I21.2	lincRNA	ENST00000488425	71.54	intron	0.050887	0.585516
ENSG00000197487	GALP	protein_coding	ENST00000590002	71.46	promoter-TSS	0.03125	0.59643
ENSG00000172732	MUS81	protein_coding	ENST00000525147	71.27	promoter-TSS	0.029268	0.618758
ENSG00000160712	IL6R	protein_coding	ENST00000368485	71.18	Intergenic	0.031726	0.491762
ENSG00000142530	FAM71E1	protein_coding	ENST00000600330	71.16	TTS	0.042609	0.590178
ENSG00000106852	LHX6	protein_coding	ENST00000559529	71.15	TTS	0.066614	0.621355
ENSG00000180817	PPA1	protein_coding	ENST00000495346	71.14	Intergenic	0.047185	0.623943
ENSG00000251491	OR7E28P	pseudogene	ENST00000505191	71.1	Intergenic	0.025285	0.516848
ENSG00000146966	DENND2A	protein_coding	ENST00000496613	71.06	promoter-TSS	0.045322	0.605839
ENSG00000206639	Y_RNA	misc_RNA	ENST00000383912	71.06	Intergenic	0.045045	0.444245
ENSG00000248490	CTD-3007L5.1	lincRNA	ENST00000510512	71.06	intron	0.040752	0.319249
ENSG00000169918	OTUD7A	protein_coding	ENST00000560536	71.04	intron	0.123457	0.710472
ENSG00000267792	AC016626.1	pseudogene	ENST00000586141	71.03	Intergenic	0.016627	0.57109
ENSG00000168348	INSM2	protein_coding	ENST00000307169	70.98	exon	0.102439	0.675325
ENSG00000196670	ZFP62	protein_coding	ENST00000359141	70.98	Intergenic	0.024554	0.469933
ENSG00000204745	AC083899.3	pseudogene	ENST00000454465	70.98	intron	0.022321	0.418708
ENSG00000222589	RN7SKP159	misc_RNA	ENST00000410657	70.98	Intergenic	0.045545	0.480237
ENSG00000242259	C22orf39	protein_coding	ENST00000509549	70.98	intron	0.023923	0.465394
ENSG00000215644	GCGR	protein_coding	ENST00000571425	70.93	TTS	0.043717	0.659126
ENSG00000187569	DPPA3	protein_coding	ENST00000345088	70.86	Intergenic	0.048917	0.539263
ENSG00000162222	TTC9C	protein_coding	ENST00000513247	70.78	TTS	0.031088	0.511095
ENSG00000173826	KCNH6	protein_coding	ENST00000583465	70.72	promoter-TSS	0.089514	0.709184
ENSG00000037280	FLT4	protein_coding	ENST00000513527	70.68	intron	0.086486	0.691477
ENSG00000167281	RBFOX3	protein_coding	ENST00000584778	70.6	TTS	0.035883	0.636792
ENSG00000101266	CSNK2A1	protein_coding	ENST00000608066	70.56	intron	0.036972	0.488576
ENSG00000227485	RP11-5P4.2	lincRNA	ENST00000418091	70.56	Intergenic	0.046992	0.499062
ENSG00000137656	BUD13	protein_coding	ENST00000419189	70.47	Intergenic	0.02993	0.541301
ENSG00000238487	RNU7-114P	snRNA	ENST00000459400	70.47	Intergenic	0.039939	0.53681
ENSG00000061987	MON2	protein_coding	ENST00000393629	70.46	intron	0.033684	0.457983
ENSG00000206195	AP000525.9	processed_transcript	ENST00000447898	70.34	promoter-TSS	0.041618	0.586409
ENSG00000049167	ERCC8	protein_coding	ENST00000462279	70.3	intron	0.02093	0.475638
ENSG00000136111	TBC1D4	protein_coding	ENST00000377636	70.3	intron	0.03252	0.450304
ENSG00000181982	CCDC149	protein_coding	ENST00000502801	70.3	promoter-TSS	0.067442	0.573086
ENSG00000205537	RP11-89H19.1	antisense	ENST00000380601	70.3	exon	0.016771	0.560669
ENSG00000243978	RGAG1	protein_coding	ENST00000520821	70.3	intron	0.047506	0.485782
ENSG00000260610	RP11-989E6.11	pseudogene	ENST00000563896	70.26	Intergenic	0.044025	0.626286
ENSG00000271709	RP11-297J22.1	lincRNA	ENST00000603720	70.24	promoter-TSS	0.050553	0.609313
ENSG00000198838	RYR3	protein_coding	ENST00000389232	70.12	promoter-TSS	0.103832	0.709877
ENSG00000188280	FAM230A	protein_coding	ENST00000434783	70.1	Intergenic	0.029825	0.460595
ENSG00000229738	AC010240.3	pseudogene	ENST00000429606	70.08	Intergenic	0.039143	0.575783
ENSG00000099942	CRKL	protein_coding	ENST00000411769	70.05	intron	0.027701	0.486162
ENSG00000267469	AC005944.2	antisense	ENST00000592758	70.05	Intergenic	0.032017	0.517058
ENSG00000000005	TNMD	protein_coding	ENST00000485971	69.98	Intergenic	0.037603	0.505869
ENSG00000132026	RTBDN	protein_coding	ENST00000589272	69.98	promoter-TSS	0.052941	0.575906
ENSG00000198520	C1orf228	protein_coding	ENST00000424484	69.98	intron	0.033573	0.512575
ENSG00000253998	IGKV2-29	IG_V_pseudogene	ENST00000521304	69.98	Intergenic	0.032172	0.505348
ENSG00000224506	RP1-293L8.2	lincRNA	ENST00000423208	69.89	intron	0.027464	0.540323
ENSG00000122557	HERPUD2	protein_coding	ENST00000426180	69.84	Intergenic	0.031609	0.492837
ENSG00000146247	PHIP	protein_coding	ENST00000275034	69.84	intron	0.020513	0.44757
ENSG00000148935	GAS2	protein_coding	ENST00000528582	69.84	intron	0.02746	0.392694
ENSG00000230214	FTLP18	pseudogene	ENST00000453860	69.84	Intergenic	0.025701	0.426573
ENSG00000267383	CTC-260E6.6	antisense	ENST00000585498	69.83	TTS	0.042857	0.590317
ENSG00000182963	GJC1	protein_coding	ENST00000591424	69.82	Intergenic	0.031716	0.50699
ENSG00000185504	C17orf70	protein_coding	ENST00000425898	69.79	promoter-TSS	0.036583	0.605074
ENSG00000260113	RP11-146F11.2	pseudogene	ENST00000567049	69.77	Intergenic	0.034983	0.476556
ENSG00000179399	GPC5	protein_coding	ENST00000377067	69.69	intron	0.027708	0.38191
ENSG00000202283	SNORA33	snoRNA	ENST00000365413	69.69	Intergenic	0.024176	0.449561
ENSG00000202398	RNU6-61P	snRNA	ENST00000365528	69.69	Intergenic	0.023256	0.482599
ENSG00000227403	AC009299.3	lincRNA	ENST00000439050	69.69	intron	0.072893	0.711364
ENSG00000252818	RNU7-146P	snRNA	ENST00000517009	69.69	Intergenic	0.02968	0.462415
ENSG00000272417	CTD-2199O4.6	lincRNA	ENST00000607861	69.69	Intergenic	0.019277	0.4375
ENSG00000273165	RP11-1057B6.1	lincRNA	ENST00000608851	69.69	Intergenic	0.018605	0.348028
ENSG00000104774	MAN2B1	protein_coding	ENST00000469423	69.67	promoter-TSS	0.043478	0.619505
ENSG00000052723	SIKE1	protein_coding	ENST00000369528	69.51	Intergenic	0.049351	0.620376
ENSG00000110651	CD81	protein_coding	ENST00000530239	69.51	promoter-TSS	0.031403	0.607843
ENSG00000167720	SRR	protein_coding	ENST00000574229	69.5	intron	0.037975	0.497024
ENSG00000234503	KB-1592A4.14	lincRNA	ENST00000417463	69.5	Intergenic	0.023725	0.484884
ENSG00000244078	RP11-431I8.1	antisense	ENST00000490320	69.5	promoter-TSS	0.103896	0.699784
ENSG00000135457	TFCP2	protein_coding	ENST00000548108	69.48	intron	0.028125	0.48986
ENSG00000138175	ARL3	protein_coding	ENST00000260746	69.48	intron	0.04078	0.447788
ENSG00000182109	RP11-69E11.4	antisense	ENST00000417869	69.48	promoter-TSS	0.021164	0.551056
ENSG00000196409	ZNF658	protein_coding	ENST00000479710	69.48	intron	0.02521	0.469799
ENSG00000011243	AKAP8L	protein_coding	ENST00000595087	69.46	promoter-TSS	0.041291	0.635199
ENSG00000262313	CTD-2561B21.4	antisense	ENST00000576032	69.41	exon	0.034278	0.562703
ENSG00000232300	FAM215B	sense_intronic	ENST00000458392	69.37	exon	0.045885	0.582242
ENSG00000174137	FAM53A	protein_coding	ENST00000489029	69.35	intron	0.041185	0.639417
ENSG00000068697	LAPTM4A	protein_coding	ENST00000175091	69.3	intron	0.022917	0.480249
ENSG00000173198	CYSLTR1	protein_coding	ENST00000373304	69.3	intron	0.044807	0.469512
ENSG00000198130	HIBCH	protein_coding	ENST00000409934	69.3	intron	0.021782	0.503953
ENSG00000250934	RP11-71E19.1	lincRNA	ENST00000512435	69.3	TTS	0.04251	0.533333
ENSG00000251535	RP11-478C6.1	pseudogene	ENST00000507448	69.3	Intergenic	0.023256	0.464135
ENSG00000257407	RP11-1028N23.4	lincRNA	ENST00000551531	69.3	intron	0.046025	0.571031
ENSG00000103723	AP3B2	protein_coding	ENST00000535513	69.28	promoter-TSS	0.044881	0.593838
ENSG00000228612	HK2P1	pseudogene	ENST00000447818	69.26	Intergenic	0.048404	0.634237
ENSG00000255916	RP13-895J2.7	antisense	ENST00000537720	69.23	Intergenic	0.05319	0.631669
ENSG00000169131	ZNF354A	protein_coding	ENST00000520331	69.22	Intergenic	0.033814	0.500277
ENSG00000188263	IL17REL	protein_coding	ENST00000341280	69.14	Intergenic	0.051977	0.608632
ENSG00000196961	AP2A1	protein_coding	ENST00000600466	69.12	promoter-TSS	0.038871	0.628048
ENSG00000271796	snoU13	snoRNA	ENST00000606583	69.1	Intergenic	0.03236	0.530755
ENSG00000006704	GTF2IRD1	protein_coding	ENST00000455841	69.05	intron	0.026682	0.553882
ENSG00000132436	FIGNL1	protein_coding	ENST00000433017	69.03	promoter-TSS	0.064815	0.614319
ENSG00000131238	PPT1	protein_coding	ENST00000433473	69	Intergenic	0.031373	0.450098
ENSG00000147687	TATDN1	protein_coding	ENST00000523888	69	intron	0.030928	0.477366
ENSG00000234996	RP11-480I12.7	lincRNA	ENST00000456105	69	intron	0.02554	0.505882
ENSG00000158488	CD1E	protein_coding	ENST00000434258	68.99	Intergenic	0.040509	0.619653
ENSG00000159374	M1AP	protein_coding	ENST00000536235	68.99	intron	0.054152	0.555622
ENSG00000137877	SPTBN5	protein_coding	ENST00000320955	68.97	intron	0.064683	0.683463
ENSG00000226902	CHCHD2P1	pseudogene	ENST00000429986	68.86	Intergenic	0.028274	0.475483
ENSG00000044459	CNTLN	protein_coding	ENST00000425824	68.83	intron	0.036585	0.562569
ENSG00000137474	MYO7A	protein_coding	ENST00000409619	68.83	intron	0.073308	0.666041
ENSG00000130734	ATG4D	protein_coding	ENST00000586417	68.8	Intergenic	0.042781	0.501779
ENSG00000132142	ACACA	protein_coding	ENST00000394406	68.79	intron	0.032653	0.473193
ENSG00000268926	DKFZP434H0512	protein_coding	ENST00000600140	68.77	Intergenic	0.053221	0.640858
ENSG00000130294	KIF1A	protein_coding	ENST00000498729	68.72	Intergenic	0.051932	0.637342
ENSG00000229828	RP11-94I2.1	pseudogene	ENST00000420737	68.72	Intergenic	0.063425	0.620908
ENSG00000212552	SNORD91B	sense_intronic	ENST00000391250	68.7	TTS	0.033241	0.493776
ENSG00000259584	RP11-521C20.2	lincRNA	ENST00000560376	68.69	Intergenic	0.036537	0.552809
ENSG00000099381	SETD1A	protein_coding	ENST00000262519	68.65	intron	0.03247	0.597957
ENSG00000205592	MUC19	protein_coding	ENST00000546043	68.65	Intergenic	0.051198	0.606094
ENSG00000256733	RP11-881M11.8	lincRNA	ENST00000536495	68.62	Intergenic	0.020225	0.587444
ENSG00000173120	KDM2A	protein_coding	ENST00000530342	68.44	exon	0.039235	0.59196
ENSG00000183044	ABAT	protein_coding	ENST00000396600	68.44	intron	0.024028	0.532486
ENSG00000100811	YY1	protein_coding	ENST00000554804	68.43	intron	0.039116	0.509338
ENSG00000127241	MASP1	protein_coding	ENST00000337774	68.43	intron	0.041219	0.534884
ENSG00000249626	RP11-496H1.1	pseudogene	ENST00000507981	68.43	Intergenic	0.027787	0.571477
ENSG00000260781	ARHGAP23P1	pseudogene	ENST00000562773	68.43	intron	0.022034	0.56176
ENSG00000173376	NDNF	protein_coding	ENST00000511408	68.4	promoter-TSS	0.110075	0.655493
ENSG00000013364	MVP	protein_coding	ENST00000395353	68.35	exon	0.0333	0.589718
ENSG00000255994	CCDC177	protein_coding	ENST00000543986	68.35	promoter-TSS	0.08	0.655699
ENSG00000063438	AHRR	protein_coding	ENST00000505113	68.3	intron	0.076944	0.670482
ENSG00000178464	CTD-2192J16.15	pseudogene	ENST00000325000	68.3	TTS	0.041456	0.561395
ENSG00000103647	CORO2B	protein_coding	ENST00000540068	68.25	intron	0.054152	0.530048
ENSG00000174886	NDUFA11	protein_coding	ENST00000591160	68.22	intron	0.039152	0.558632
ENSG00000223023	Y_RNA	misc_RNA	ENST00000411091	68.22	Intergenic	0.047535	0.527241
ENSG00000240761	AC098831.4	pseudogene	ENST00000440661	68.22	promoter-TSS	0.062914	0.527273
ENSG00000258629	CTD-2014B16.1	pseudogene	ENST00000555712	68.22	Intergenic	0.035168	0.483969
ENSG00000226478	UPF3AP1	pseudogene	ENST00000413731	68.15	promoter-TSS	0.05492	0.577626
ENSG00000268908	VN1R92P	pseudogene	ENST00000598511	68.14	Intergenic	0.044618	0.593064
ENSG00000272395	IFNL4	polymorphic_pseudogene	ENST00000606380	68.11	exon	0.067769	0.65634
ENSG00000160716	CHRNB2	protein_coding	ENST00000368476	68.1	Intergenic	0.028463	0.482955
ENSG00000166167	BTRC	protein_coding	ENST00000465182	68.1	intron	0.036329	0.48855
ENSG00000189014	FAM35DP	pseudogene	ENST00000323387	68.1	Intergenic	0.021173	0.453659
ENSG00000230932	RP5-947P14.2	pseudogene	ENST00000415580	68.1	Intergenic	0.040241	0.407631
ENSG00000234233	KCNH1-IT1	sense_intronic	ENST00000438597	68.07	promoter-TSS	0.053571	0.631683
ENSG00000254206	NPIPB11	protein_coding	ENST00000524087	68.01	exon	0.046717	0.563357
ENSG00000262008	RP11-510M2.8	pseudogene	ENST00000571789	68	Intergenic	0.053488	0.642027
ENSG00000070669	ASNS	protein_coding	ENST00000487714	67.92	Intergenic	0.037634	0.463327
ENSG00000104043	ATP8B4	protein_coding	ENST00000559829	67.92	intron	0.042357	0.448529
ENSG00000156273	BACH1	protein_coding	ENST00000548219	67.92	intron	0.033645	0.449627
ENSG00000228020	HNRNPA1P46	pseudogene	ENST00000411735	67.92	Intergenic	0.040853	0.460993
ENSG00000257162	MED15P6	pseudogene	ENST00000548027	67.89	Intergenic	0.025626	0.559261
ENSG00000007047	MARK4	protein_coding	ENST00000262891	67.86	intron	0.032609	0.634093
ENSG00000241220	RP11-292E2.1	lincRNA	ENST00000498457	67.82	Intergenic	0.031026	0.424315
ENSG00000141480	ARRB2	protein_coding	ENST00000269260	67.81	Intergenic	0.051454	0.611173
ENSG00000147459	DOCK5	protein_coding	ENST00000276440	67.8	promoter-TSS	0.127563	0.738636
ENSG00000148343	FAM73B	protein_coding	ENST00000414342	67.79	TTS	0.035404	0.638734
ENSG00000063854	HAGH	protein_coding	ENST00000566644	67.73	promoter-TSS	0.035707	0.600038
ENSG00000129455	KLK8	protein_coding	ENST00000600767	67.68	promoter-TSS	0.046238	0.609601
ENSG00000114841	DNAH1	protein_coding	ENST00000497875	67.67	intron	0.058893	0.603529
ENSG00000181826	RELL1	protein_coding	ENST00000314117	67.67	intron	0.054379	0.649886
ENSG00000198961	PJA2	protein_coding	ENST00000361557	67.64	intron	0.076194	0.740726
ENSG00000172247	C1QTNF4	protein_coding	ENST00000302514	67.63	exon	0.079113	0.626016
ENSG00000170616	SCRT1	protein_coding	ENST00000332135	67.61	exon	0.146392	0.753086
ENSG00000100106	TRIOBP	protein_coding	ENST00000492485	67.6	exon	0.031201	0.599874
ENSG00000025796	SEC63	protein_coding	ENST00000369002	67.56	Intergenic	0.028902	0.453846
ENSG00000075651	PLD1	protein_coding	ENST00000342215	67.56	intron	0.041394	0.497826
ENSG00000080839	RBL1	protein_coding	ENST00000373664	67.56	intron	0.023774	0.476261
ENSG00000102908	NFAT5	protein_coding	ENST00000563474	67.56	intron	0.035928	0.468127
ENSG00000137075	RNF38	protein_coding	ENST00000488058	67.56	intron	0.026477	0.45935
ENSG00000147649	MTDH	protein_coding	ENST00000519934	67.56	intron	0.030303	0.433468
ENSG00000162959	MEMO1	protein_coding	ENST00000295065	67.56	intron	0.028112	0.436874
ENSG00000233387	RP11-342D11.3	lincRNA	ENST00000414308	67.56	Intergenic	0.035928	0.460159
ENSG00000267845	DKFZP434A062	protein_coding	ENST00000601276	67.5	Intergenic	0.038132	0.587092
ENSG00000141905	NFIC	protein_coding	ENST00000589537	67.47	intron	0.030973	0.575072
ENSG00000236444	UBE2L5P	pseudogene	ENST00000436446	67.45	Intergenic	0.029478	0.572398
ENSG00000186543	CROCCP5	pseudogene	ENST00000436658	67.39	Intergenic	0.029877	0.611062
ENSG00000138079	SLC3A1	protein_coding	ENST00000409229	67.31	intron	0.036873	0.559647
ENSG00000146223	RPL7L1	protein_coding	ENST00000397415	67.31	promoter-TSS	0.043708	0.494729
ENSG00000133243	BTBD2	protein_coding	ENST00000588395	67.28	intron	0.04008	0.536
ENSG00000258924	CTB-96E2.3	processed_transcript	ENST00000591482	67.22	exon	0.0675	0.621149
ENSG00000126457	PRMT1	protein_coding	ENST00000530361	67.21	promoter-TSS	0.036434	0.57267
ENSG00000130940	CASZ1	protein_coding	ENST00000344008	67.21	intron	0.030414	0.618845
ENSG00000226285	AC091813.2	pseudogene	ENST00000416748	67.2	Intergenic	0.040609	0.449324
ENSG00000235489	DBF4P1	pseudogene	ENST00000412976	67.2	Intergenic	0.031088	0.451724
ENSG00000259053	RP11-33N16.3	processed_transcript	ENST00000555070	67.2	intron	0.056122	0.643039
ENSG00000163686	ABHD6	protein_coding	ENST00000295962	67.16	intron	0.056711	0.66462
ENSG00000102879	CORO1A	protein_coding	ENST00000563778	67.15	Intergenic	0.071004	0.703013
ENSG00000196782	MAML3	protein_coding	ENST00000509479	67.14	intron	0.107143	0.712788
ENSG00000236874	RP1-66N13.1	lincRNA	ENST00000446280	67.13	promoter-TSS	0.041847	0.601298
ENSG00000105642	KCNN1	protein_coding	ENST00000222249	67.08	intron	0.040875	0.491928
ENSG00000141526	SLC16A3	protein_coding	ENST00000584689	67.01	Intergenic	0.021635	0.647059
ENSG00000162039	MEIOB	protein_coding	ENST00000412554	67.01	intron	0.068761	0.590047
ENSG00000178226	PRSS36	protein_coding	ENST00000563693	67.01	promoter-TSS	0.059034	0.663092
ENSG00000179532	DNHD1	protein_coding	ENST00000533635	67.01	exon	0.055838	0.61319
ENSG00000100796	SMEK1	protein_coding	ENST00000557382	67	Intergenic	0.035714	0.501272
ENSG00000189308	LIN54	protein_coding	ENST00000395283	67	intron	0.021869	0.40873
ENSG00000196767	POU3F4	protein_coding	ENST00000373200	67	Intergenic	0.048523	0.48
ENSG00000206968	RNVU1-16	snRNA	ENST00000384241	67	Intergenic	0.038618	0.494929
ENSG00000227779	GS1-164F24.1	pseudogene	ENST00000425910	67	Intergenic	0.040189	0.445755
ENSG00000235954	TTC28-AS1	processed_transcript	ENST00000435348	67	intron	0.03972	0.4662
ENSG00000243164	RP11-166B14.1	pseudogene	ENST00000474343	67	Intergenic	0.033684	0.428571
ENSG00000138035	PNPT1	protein_coding	ENST00000447944	66.96	Intergenic	0.044143	0.474576
ENSG00000071242	RPS6KA2	protein_coding	ENST00000512860	66.95	intron	0.032134	0.603338
ENSG00000259227	RP11-64K10.1	pseudogene	ENST00000558111	66.91	Intergenic	0.044235	0.586548
ENSG00000124232	RBPJL	protein_coding	ENST00000464504	66.87	exon	0.063847	0.631579
ENSG00000187715	KBTBD12	protein_coding	ENST00000476626	66.87	promoter-TSS	0.062733	0.578358
ENSG00000187609	EXD3	protein_coding	ENST00000487745	66.83	promoter-TSS	0.03756	0.669502
ENSG00000141298	SSH2	protein_coding	ENST00000394848	66.81	intron	0.033541	0.482759
ENSG00000166848	TERF2IP	protein_coding	ENST00000564671	66.76	TTS	0.038328	0.526957
ENSG00000187048	CYP4A11	protein_coding	ENST00000468629	66.76	Intergenic	0.039931	0.499133
ENSG00000197653	DNAH10	protein_coding	ENST00000409039	66.76	intron	0.026357	0.490712
ENSG00000227013	OR7E96P	pseudogene	ENST00000530816	66.76	Intergenic	0.02994	0.476096
ENSG00000228215	RP11-541F9.2	lincRNA	ENST00000430776	66.76	intron	0.029795	0.51487
ENSG00000104883	PEX11G	protein_coding	ENST00000593547	66.75	intron	0.036704	0.614521
ENSG00000214347	CTB-180A7.8	lincRNA	ENST00000398173	66.75	promoter-TSS	0.030985	0.537962
ENSG00000148814	LRRC27	protein_coding	ENST00000368614	66.72	intron	0.034588	0.579787
ENSG00000230471	LA16c-2F2.8	lincRNA	ENST00000428118	66.72	intron	0.035162	0.583275
ENSG00000173638	SLC19A1	protein_coding	ENST00000311124	66.6	intron	0.033656	0.637079
ENSG00000126522	ASL	protein_coding	ENST00000362000	66.52	intron	0.024768	0.528594
ENSG00000186075	ZPBP2	protein_coding	ENST00000584588	66.52	intron	0.027778	0.48405
ENSG00000213297	ZNF625-ZNF20	protein_coding	ENST00000430024	66.52	Intergenic	0.045605	0.498018
ENSG00000121390	PSPC1	protein_coding	ENST00000492741	66.47	intron	0.064088	0.670471
ENSG00000182698	RESP18	protein_coding	ENST00000470719	66.44	promoter-TSS	0.054274	0.601626
ENSG00000235011	RP4-726F1.1	lincRNA	ENST00000415629	66.44	Intergenic	0.033215	0.434834
ENSG00000230216	HSPB1P2	pseudogene	ENST00000448722	66.39	promoter-TSS	0.054559	0.561693
ENSG00000105204	DYRK1B	protein_coding	ENST00000348817	66.38	exon	0.026462	0.663421
ENSG00000069509	FUNDC1	protein_coding	ENST00000483115	66.37	intron	0.035433	0.445972
ENSG00000148408	CACNA1B	protein_coding	ENST00000371355	66.37	intron	0.104964	0.71938
ENSG00000185513	L3MBTL1	protein_coding	ENST00000434666	66.37	Intergenic	0.033645	0.509328
ENSG00000234723	AC092421.1	pseudogene	ENST00000448148	66.37	Intergenic	0.038241	0.427481
ENSG00000234787	LINC00458	lincRNA	ENST00000451744	66.37	Intergenic	0.042705	0.397869
ENSG00000239268	RP11-384F7.2	lincRNA	ENST00000484092	66.37	intron	0.072581	0.624799
ENSG00000248319	RP11-205M3.3	lincRNA	ENST00000508313	66.37	intron	0.036907	0.452632
ENSG00000187555	USP7	protein_coding	ENST00000569230	66.28	Intergenic	0.037923	0.527183
ENSG00000227045	RP11-98D18.1	antisense	ENST00000457548	66.28	TTS	0.024369	0.606087
ENSG00000226026	RP11-57H12.3	antisense	ENST00000421762	66.24	intron	0.077882	0.549689
ENSG00000100426	ZBED4	protein_coding	ENST00000216268	66.17	Intergenic	0.041975	0.641447
ENSG00000230898	RP11-9L18.3	sense_intronic	ENST00000451784	66.17	promoter-TSS	0.085271	0.65764
ENSG00000077809	GTF2I	protein_coding	ENST00000462915	66.16	promoter-TSS	0.022587	0.476923
ENSG00000231957	GNAI2P2	pseudogene	ENST00000417003	66.16	Intergenic	0.045045	0.478417
ENSG00000233277	RP5-1030M6.3	lincRNA	ENST00000428529	66.16	Intergenic	0.019288	0.49037
ENSG00000236712	AC079448.1	pseudogene	ENST00000449377	66.16	Intergenic	0.053305	0.457447
ENSG00000184545	DUSP8	protein_coding	ENST00000528778	66.1	Intergenic	0.028428	0.563945
ENSG00000170921	TANC2	protein_coding	ENST00000580068	66.04	intron	0.02877	0.487611
ENSG00000183114	FAM43B	protein_coding	ENST00000332947	66.03	exon	0.100189	0.698113
ENSG00000081014	AP4E1	protein_coding	ENST00000561393	66.02	intron	0.053224	0.484663
ENSG00000100802	C14orf93	protein_coding	ENST00000397382	66.02	Intergenic	0.026042	0.467794
ENSG00000153064	BANK1	protein_coding	ENST00000322953	66	intron	0.042283	0.432489
ENSG00000155974	GRIP1	protein_coding	ENST00000538373	66	intron	0.023707	0.443011
ENSG00000162840	MT2P1	pseudogene	ENST00000262499	66	Intergenic	0.03252	0.421907
ENSG00000179163	FUCA1	protein_coding	ENST00000374479	66	promoter-TSS	0.044304	0.534737
ENSG00000180914	OXTR	protein_coding	ENST00000449615	66	promoter-TSS	0.064706	0.634051
ENSG00000207495	RNY3P10	misc_RNA	ENST00000384764	66	Intergenic	0.025761	0.443925
ENSG00000228745	CTSLP5	pseudogene	ENST00000443343	66	intron	0.028369	0.5
ENSG00000231465	RP11-542K23.9	antisense	ENST00000412262	66	Intergenic	0.015119	0.5625
ENSG00000256400	RP11-673D15.7	pseudogene	ENST00000542637	66	TTS	0.040089	0.471111
ENSG00000263924	RP11-210K20.2	antisense	ENST00000582269	66	exon	0.029915	0.420043
ENSG00000157450	RNF111	protein_coding	ENST00000559757	65.97	intron	0.024668	0.422348
ENSG00000164048	ZNF589	protein_coding	ENST00000354698	65.96	Intergenic	0.041339	0.513274
ENSG00000157933	SKI	protein_coding	ENST00000478223	65.91	intron	0.033966	0.620588
ENSG00000081377	CDC14B	protein_coding	ENST00000265659	65.9	Intergenic	0.040336	0.426174
ENSG00000224218	RP11-359D14.3	antisense	ENST00000449007	65.88	Intergenic	0.020779	0.544041
ENSG00000160445	ZER1	protein_coding	ENST00000427848	65.81	intron	0.027191	0.504637
ENSG00000169100	SLC25A6	protein_coding	ENST00000475167	65.78	TTS	0.051894	0.608921
ENSG00000187627	RGPD1	protein_coding	ENST00000398193	65.78	intron	0.038589	0.487885
ENSG00000264672	RP11-112H10.4	antisense	ENST00000580589	65.78	promoter-TSS	0.040956	0.528409
ENSG00000236449	AC018890.6	antisense	ENST00000442996	65.77	intron	0.065123	0.604046
ENSG00000167766	ZNF83	protein_coding	ENST00000600714	65.66	TTS	0.04113	0.595092
ENSG00000188424	XXbac-B33L19.3	antisense	ENST00000454636	65.65	exon	0.065086	0.496338
ENSG00000132376	INPP5K	protein_coding	ENST00000481867	65.61	promoter-TSS	0.040749	0.632563
ENSG00000142230	SAE1	protein_coding	ENST00000414294	65.61	intron	0.035778	0.50134
ENSG00000124564	SLC17A3	protein_coding	ENST00000360657	65.58	promoter-TSS	0.054514	0.581633
ENSG00000146021	KLHL3	protein_coding	ENST00000508657	65.58	intron	0.036697	0.505495
ENSG00000164236	ANKRD33B	protein_coding	ENST00000504806	65.58	Intergenic	0.073739	0.655039
ENSG00000185074	OR7E31P	pseudogene	ENST00000426212	65.58	Intergenic	0.025157	0.507064
ENSG00000213839	RP11-3J10.4	pseudogene	ENST00000436507	65.58	TTS	0.035058	0.515
ENSG00000251025	RP11-751A18.1	pseudogene	ENST00000508134	65.58	Intergenic	0.044515	0.420635
ENSG00000269151	AC007193.8	antisense	ENST00000598616	65.56	promoter-TSS	0.030802	0.613243
ENSG00000188042	ARL4C	protein_coding	ENST00000390645	65.5	Intergenic	0.064039	0.635767
ENSG00000099949	LZTR1	protein_coding	ENST00000479606	65.48	exon	0.043545	0.616031
ENSG00000121067	SPOP	protein_coding	ENST00000505581	65.47	promoter-TSS	0.046041	0.50506
ENSG00000147082	CCNB3	protein_coding	ENST00000476167	65.47	intron	0.033195	0.498272
ENSG00000201770	RNU6-384P	snRNA	ENST00000364900	65.47	Intergenic	0.050556	0.522222
ENSG00000167123	CERCAM	protein_coding	ENST00000420034	65.45	Intergenic	0.036232	0.61158
ENSG00000196154	S100A4	protein_coding	ENST00000368714	65.44	Intergenic	0.033217	0.502618
ENSG00000196777	AL162574.1	pseudogene	ENST00000356139	65.42	Intergenic	0.073804	0.60859
ENSG00000198732	SMOC1	protein_coding	ENST00000555917	65.38	Intergenic	0.044776	0.557316
ENSG00000171824	EXOSC10	protein_coding	ENST00000460196	65.37	intron	0.023636	0.479129
ENSG00000188242	CTD-2228K2.5	protein_coding	ENST00000510714	65.37	TTS	0.050138	0.615621
ENSG00000104880	ARHGEF18	protein_coding	ENST00000319670	65.35	intron	0.025523	0.496939
ENSG00000268525	CTB-59C6.3	antisense	ENST00000594531	65.34	Intergenic	0.029135	0.507705
ENSG00000101638	ST8SIA5	protein_coding	ENST00000315087	65.24	promoter-TSS	0.050661	0.558242
ENSG00000120265	PCMT1	protein_coding	ENST00000495487	65.22	intron	0.043839	0.510059
ENSG00000163249	CCNYL1	protein_coding	ENST00000392209	65.22	Intergenic	0.034188	0.473853
ENSG00000259403	RP11-315L6.1	lincRNA	ENST00000559394	65.21	TTS	0.043709	0.575397
ENSG00000067900	ROCK1	protein_coding	ENST00000399799	65.15	intron	0.034043	0.433121
ENSG00000099725	PRKY	pseudogene	ENST00000528056	65.15	Intergenic	0.051546	0.520576
ENSG00000127946	HIP1	protein_coding	ENST00000485723	65.15	intron	0.025172	0.474886
ENSG00000146112	PPP1R18	protein_coding	ENST00000467662	65.15	intron	0.027027	0.526012
ENSG00000233308	OSTN-AS1	antisense	ENST00000430375	65.15	TTS	0.023148	0.454965
ENSG00000132554	RGS22	protein_coding	ENST00000360863	65.11	promoter-TSS	0.076923	0.601493
ENSG00000124215	CDH26	protein_coding	ENST00000477058	65.1	TTS	0.043011	0.517578
ENSG00000052126	PLEKHA5	protein_coding	ENST00000355397	65.09	intron	0.038786	0.462963
ENSG00000078795	PKD2L2	protein_coding	ENST00000350250	65.09	intron	0.030631	0.480216
ENSG00000117614	SYF2	protein_coding	ENST00000354361	65.09	intron	0.024793	0.529574
ENSG00000153317	ASAP1	protein_coding	ENST00000357668	65.09	intron	0.040689	0.523438
ENSG00000166734	CASC4	protein_coding	ENST00000345795	65.09	intron	0.03605	0.460094
ENSG00000167685	ZNF444	protein_coding	ENST00000592171	65.06	intron	0.02099	0.606287
ENSG00000103550	KNOP1	protein_coding	ENST00000565844	65.05	TTS	0.026767	0.571887
ENSG00000198915	RASGEF1A	protein_coding	ENST00000395810	65.05	intron	0.047821	0.60701
ENSG00000130433	CACNG6	protein_coding	ENST00000346968	65	promoter-TSS	0.066406	0.685306
ENSG00000229656	RP11-462L8.1	lincRNA	ENST00000414157	64.97	intron	0.014218	0.465721
ENSG00000196353	CPNE4	protein_coding	ENST00000505957	64.96	intron	0.042345	0.471545
ENSG00000263770	AL031666.1	miRNA	ENST00000577832	64.96	TTS	0.033962	0.484925
ENSG00000265265	RP11-822E23.7	lincRNA	ENST00000584594	64.96	Intergenic	0.071156	0.611675
ENSG00000260628	RP11-1166P10.1	pseudogene	ENST00000569157	64.93	promoter-TSS	0.042231	0.623918
ENSG00000056097	ZFR	protein_coding	ENST00000265069	64.85	Intergenic	0.039216	0.508897
ENSG00000146463	ZMYM4	protein_coding	ENST00000314607	64.85	intron	0.02583	0.423573
ENSG00000173846	PLK3	protein_coding	ENST00000372201	64.85	promoter-TSS	0.027119	0.519459
ENSG00000185666	SYN3	protein_coding	ENST00000462268	64.85	intron	0.032136	0.520755
ENSG00000270235	RP11-122K13.14	lincRNA	ENST00000605518	64.85	promoter-TSS	0.062977	0.687619
ENSG00000272217	XXbac-BPG157A10.21	processed_transcript	ENST00000606432	64.85	promoter-TSS	0.029605	0.499179
ENSG00000167037	SGSM1	protein_coding	ENST00000400358	64.82	intron	0.065949	0.677419
ENSG00000187742	SECISBP2	protein_coding	ENST00000375807	64.82	intron	0.033278	0.475083
ENSG00000238796	snoU13	snoRNA	ENST00000459045	64.82	Intergenic	0.039152	0.532573
ENSG00000255442	RP11-347H15.1	pseudogene	ENST00000533593	64.82	intron	0.02507	0.094444
ENSG00000259494	MRPL46	protein_coding	ENST00000559538	64.82	Intergenic	0.027539	0.491409
ENSG00000130816	DNMT1	protein_coding	ENST00000588952	64.81	Intergenic	0.026667	0.512195
ENSG00000164329	PAPD4	protein_coding	ENST00000296783	64.81	intron	0.045714	0.420152
ENSG00000270415	DPPA3P3	pseudogene	ENST00000603842	64.81	Intergenic	0.044681	0.460722
ENSG00000273011	RP11-728K20.3	lincRNA	ENST00000609463	64.81	Intergenic	0.023346	0.473786
ENSG00000216412	RPL12P2	pseudogene	ENST00000424565	64.79	Intergenic	0.041411	0.51608
ENSG00000227534	RP3-323B6.1	pseudogene	ENST00000433173	64.77	Intergenic	0.048723	0.616983
ENSG00000177728	KIAA0195	protein_coding	ENST00000581867	64.75	promoter-TSS	0.029491	0.607773
ENSG00000186212	SOWAHB	protein_coding	ENST00000334306	64.75	Intergenic	0.067603	0.713743
ENSG00000143224	PPOX	protein_coding	ENST00000494216	64.74	promoter-TSS	0.03103	0.547887
ENSG00000151893	CACUL1	protein_coding	ENST00000369151	64.74	intron	0.036969	0.47786
ENSG00000199222	Y_RNA	misc_RNA	ENST00000362352	64.74	Intergenic	0.032211	0.461988
ENSG00000260677	RP11-546O6.4	lincRNA	ENST00000562653	64.74	Intergenic	0.058981	0.603748
ENSG00000237503	RP5-998N21.3	pseudogene	ENST00000454459	64.71	Intergenic	0.058091	0.552486
ENSG00000266754	RN7SL524P	misc_RNA	ENST00000581152	64.71	exon	0.040881	0.500524
ENSG00000135002	RFK	protein_coding	ENST00000476087	64.66	Intergenic	0.029308	0.481265
ENSG00000237687	LINC00686	lincRNA	ENST00000435412	64.6	intron	0.031921	0.587117
ENSG00000207826	MIR596	miRNA	ENST00000385091	64.53	Intergenic	0.037063	0.590496
ENSG00000225173	XXbac-BPG308K3.5	lincRNA	ENST00000457253	64.53	Intergenic	0.042283	0.518479
ENSG00000164363	SLC6A18	protein_coding	ENST00000324642	64.5	intron	0.053794	0.650641
ENSG00000196126	HLA-DRB1	protein_coding	ENST00000360004	64.5	intron	0.052273	0.528345
ENSG00000239490	RPS4XP18	pseudogene	ENST00000495480	64.5	Intergenic	0.065574	0.594005
ENSG00000257124	RP11-384P14.1	lincRNA	ENST00000547795	64.5	Intergenic	0.048218	0.460251
ENSG00000124614	RPS10	protein_coding	ENST00000326199	64.49	Intergenic	0.03937	0.525269
ENSG00000152086	TUBA3E	protein_coding	ENST00000312988	64.41	promoter-TSS	0.044235	0.576751
ENSG00000182093	WRB	protein_coding	ENST00000541890	64.25	intron	0.039615	0.502674
ENSG00000198026	ZNF335	protein_coding	ENST00000426788	64.25	Intergenic	0.033573	0.48982
ENSG00000232442	CTD-3184A7.4	antisense	ENST00000411579	64.25	TTS	0.029532	0.511699
ENSG00000251849	AC010887.1	miRNA	ENST00000516040	64.25	Intergenic	0.04436	0.505063
ENSG00000141447	OSBPL1A	protein_coding	ENST00000579764	64.24	promoter-TSS	0.135628	0.747475
ENSG00000160007	ARHGAP35	protein_coding	ENST00000404338	64.24	Intergenic	0.022665	0.492754
ENSG00000257829	RP11-845M18.6	antisense	ENST00000552441	64.21	promoter-TSS	0.058193	0.597859
ENSG00000104960	PTOV1	protein_coding	ENST00000595934	64.18	promoter-TSS	0.033568	0.64185
ENSG00000196361	ELAVL3	protein_coding	ENST00000592218	64.16	TTS	0.094236	0.708579
ENSG00000269699	ZIM2	protein_coding	ENST00000221722	64.15	intron	0.051325	0.608528
ENSG00000258484	SPESP1	protein_coding	ENST00000560188	64.14	intron	0.060095	0.664218
ENSG00000198060	MARCH5	protein_coding	ENST00000492319	64.13	Intergenic	0.07726	0.748408
ENSG00000143452	HORMAD1	protein_coding	ENST00000476530	64.1	TTS	0.017812	0.393401
ENSG00000157388	CACNA1D	protein_coding	ENST00000350061	64.1	exon	0.018421	0.456693
ENSG00000176933	TOB2P1	pseudogene	ENST00000469761	64.1	Intergenic	0.052288	0.528261
ENSG00000238380	RNU7-165P	snRNA	ENST00000458864	64.1	Intergenic	0.016997	0.542373
ENSG00000135336	ORC3	protein_coding	ENST00000546266	64.08	intron	0.022039	0.478022
ENSG00000227925	RP11-191N8.2	lincRNA	ENST00000431729	64.08	Intergenic	0.05423	0.510823
ENSG00000260664	AC004158.3	lincRNA	ENST00000564508	64.08	Intergenic	0.015625	0.47013
ENSG00000113448	PDE4D	protein_coding	ENST00000502484	63.98	intron	0.033333	0.490022
ENSG00000121380	BCL2L14	protein_coding	ENST00000589718	63.98	Intergenic	0.038911	0.473786
ENSG00000135048	TMEM2	protein_coding	ENST00000545719	63.98	Intergenic	0.038674	0.496324
ENSG00000143119	CD53	protein_coding	ENST00000464329	63.98	Intergenic	0.050104	0.441667
ENSG00000159708	LRRC36	protein_coding	ENST00000566558	63.98	intron	0.04375	0.476091
ENSG00000184939	ZFP90	protein_coding	ENST00000569109	63.98	Intergenic	0.030189	0.442561
ENSG00000239532	RP11-9D8.1	pseudogene	ENST00000493466	63.98	Intergenic	0.040925	0.477798
ENSG00000243694	RP11-6B4.1	lincRNA	ENST00000482617	63.98	intron	0.042885	0.451362
ENSG00000259086	RP11-134E15.2	pseudogene	ENST00000599390	63.98	Intergenic	0.043478	0.470486
ENSG00000156374	PCGF6	protein_coding	ENST00000337211	63.97	intron	0.030146	0.462098
ENSG00000255153	TOLLIP-AS1	antisense	ENST00000530897	63.92	Intergenic	0.102675	0.72069
ENSG00000061938	TNK2	protein_coding	ENST00000478715	63.91	TTS	0.04722	0.67098
ENSG00000207648	MIR192	miRNA	ENST00000384915	63.9	promoter-TSS	0.02782	0.610068
ENSG00000078295	ADCY2	protein_coding	ENST00000338316	63.89	Intergenic	0.049392	0.649203
ENSG00000151693	ASAP2	protein_coding	ENST00000484590	63.85	TTS	0.010736	0.520674
ENSG00000023228	NDUFS1	protein_coding	ENST00000457011	63.83	intron	0.037576	0.478208
ENSG00000238098	ABCA17P	pseudogene	ENST00000466730	63.83	intron	0.022124	0.4916
ENSG00000264366	Z95400.1	miRNA	ENST00000582504	63.83	Intergenic	0.034238	0.476415
ENSG00000073792	IGF2BP2	protein_coding	ENST00000382199	63.8	Intergenic	0.037383	0.44403
ENSG00000160191	PDE9A	protein_coding	ENST00000460989	63.7	intron	0.035433	0.611017
ENSG00000163694	RBM47	protein_coding	ENST00000511598	63.7	Intergenic	0.020151	0.457286
ENSG00000171942	OR10H2	protein_coding	ENST00000305899	63.69	Intergenic	0.038851	0.542616
ENSG00000188522	FAM83G	protein_coding	ENST00000388995	63.69	intron	0.022593	0.639843
ENSG00000229444	RP11-184I16.4	antisense	ENST00000437753	63.69	intron	0.02611	0.49913
ENSG00000160447	PKN3	protein_coding	ENST00000291906	63.68	intron	0.049839	0.648996
ENSG00000129354	AP1M2	protein_coding	ENST00000590923	63.67	Intergenic	0.028956	0.524031
ENSG00000135747	ZNF670	protein_coding	ENST00000465049	63.66	intron	0.07337	0.599729
ENSG00000187514	PTMA	protein_coding	ENST00000341369	63.54	promoter-TSS	0.086247	0.667442
ENSG00000188316	ENO4	protein_coding	ENST00000341276	63.54	promoter-TSS	0.072261	0.62093
ENSG00000167393	PPP2R3B	protein_coding	ENST00000445792	63.53	Intergenic	0.0458	0.540555
ENSG00000116329	OPRD1	protein_coding	ENST00000234961	63.52	Intergenic	0.020408	0.478372
ENSG00000124467	PSG8	protein_coding	ENST00000401467	63.52	intron	0.047535	0.492091
ENSG00000144741	SLC25A26	protein_coding	ENST00000354883	63.52	Intergenic	0.033333	0.454545
ENSG00000151746	BICD1	protein_coding	ENST00000395758	63.52	intron	0.023202	0.476852
ENSG00000164304	CAGE1	protein_coding	ENST00000379918	63.52	intron	0.024176	0.45614
ENSG00000167264	DUS2	protein_coding	ENST00000432752	63.52	intron	0.020833	0.580042
ENSG00000176658	MYO1D	protein_coding	ENST00000394649	63.52	intron	0.031553	0.447942
ENSG00000187672	ERC2	protein_coding	ENST00000460849	63.52	intron	0.041353	0.452158
ENSG00000249317	CTB-191D16.1	processed_transcript	ENST00000512989	63.52	Intergenic	0.040816	0.472505
ENSG00000266158	RN7SL785P	misc_RNA	ENST00000578437	63.52	Intergenic	0.022807	0.502627
ENSG00000197429	IPP	protein_coding	ENST00000396478	63.49	intron	0.064054	0.675108
ENSG00000242444	RP11-320N7.1	pseudogene	ENST00000489396	63.49	Intergenic	0.033857	0.464976
ENSG00000256963	RP11-216P16.4	pseudogene	ENST00000538389	63.48	Intergenic	0.049451	0.532236
ENSG00000068383	INPP5A	protein_coding	ENST00000423490	63.45	intron	0.036177	0.611814
ENSG00000101445	PPP1R16B	protein_coding	ENST00000299824	63.45	Intergenic	0.013423	0.533482
ENSG00000066933	MYO9A	protein_coding	ENST00000564931	63.43	intron	0.021333	0.51265
ENSG00000111907	TPD52L1	protein_coding	ENST00000532429	63.43	intron	0.088172	0.667382
ENSG00000120071	KANSL1	protein_coding	ENST00000574590	63.43	intron	0.027574	0.486239
ENSG00000135749	PCNXL2	protein_coding	ENST00000462233	63.43	intron	0.052411	0.456067
ENSG00000226889	RP11-474I16.8	antisense	ENST00000431097	63.43	TTS	0.047203	0.441536
ENSG00000230942	HMGN1P5	pseudogene	ENST00000448591	63.43	Intergenic	0.039326	0.457944
ENSG00000139364	TMEM132B	protein_coding	ENST00000535330	63.42	intron	0.064205	0.628205
ENSG00000226425	RP11-348J12.2	antisense	ENST00000444965	63.38	promoter-TSS	0.058288	0.590806
ENSG00000133027	PEMT	protein_coding	ENST00000395782	63.37	intron	0.027941	0.562932
ENSG00000186472	PCLO	protein_coding	ENST00000461143	63.35	intron	0.03632	0.466184
ENSG00000201443	RNU6-309P	snRNA	ENST00000364573	63.35	Intergenic	0.04878	0.462475
ENSG00000251816	RNA5SP157	rRNA	ENST00000516007	63.35	Intergenic	0.025097	0.460501
ENSG00000259844	GNPATP	pseudogene	ENST00000567548	63.35	Intergenic	0.041746	0.473485
ENSG00000163637	PRICKLE2	protein_coding	ENST00000569824	63.34	promoter-TSS	0.12963	0.769053
ENSG00000196542	SPTSSB	protein_coding	ENST00000359175	63.28	promoter-TSS	0.072897	0.625
ENSG00000241870	CTB-14A14.1	pseudogene	ENST00000468453	63.24	Intergenic	0.035945	0.615101
ENSG00000089289	IGBP1	protein_coding	ENST00000342206	63.22	intron	0.032648	0.504831
ENSG00000134668	SPOCD1	protein_coding	ENST00000257100	63.22	promoter-TSS	0.033123	0.579528
ENSG00000065665	SEC61A2	protein_coding	ENST00000475268	63.2	intron	0.034247	0.508309
ENSG00000165698	C9orf9	protein_coding	ENST00000372136	63.18	exon	0.0373	0.601064
ENSG00000122042	UBL3	protein_coding	ENST00000380680	63.17	Intergenic	0.0225	0.486284
ENSG00000069956	MAPK6	protein_coding	ENST00000560802	63.13	intron	0.02008	0.490642
ENSG00000173838	MARCH10	protein_coding	ENST00000311269	63.13	intron	0.043974	0.482927
ENSG00000261028	AC012322.1	lincRNA	ENST00000561657	63.13	intron	0.03169	0.463972
ENSG00000238227	C9orf69	protein_coding	ENST00000561457	63.1	Intergenic	0.038842	0.626897
ENSG00000104447	TRPS1	protein_coding	ENST00000395715	63.06	intron	0.039088	0.513821
ENSG00000125505	MBOAT7	protein_coding	ENST00000391754	63.06	TTS	0.024015	0.472
ENSG00000221697	MIR1275	miRNA	ENST00000408770	63.04	Intergenic	0.058462	0.616803
ENSG00000228034	HMGN2P21	pseudogene	ENST00000447764	63.02	Intergenic	0.034314	0.463295
ENSG00000238099	RP11-12A2.3	lincRNA	ENST00000454788	63.02	Intergenic	0.040903	0.504225
ENSG00000249035	CTB-113P19.1	antisense	ENST00000518905	63.02	intron	0.028409	0.500709
ENSG00000254973	RP11-429J17.7	lincRNA	ENST00000529743	63.01	intron	0.082879	0.643791
ENSG00000165621	OXGR1	protein_coding	ENST00000543457	63	promoter-TSS	0.085253	0.724138
ENSG00000229637	PRAC2	antisense	ENST00000432056	63	promoter-TSS	0.069124	0.572414
ENSG00000100346	CACNA1I	protein_coding	ENST00000407673	62.97	intron	0.082137	0.703586
ENSG00000099875	MKNK2	protein_coding	ENST00000586620	62.96	TTS	0.0344	0.644222
ENSG00000156453	PCDH1	protein_coding	ENST00000514773	62.94	intron	0.078591	0.683784
ENSG00000127511	SIN3B	protein_coding	ENST00000594372	62.91	TTS	0.034574	0.579025
ENSG00000080947	CROCCP3	pseudogene	ENST00000591316	62.87	promoter-TSS	0.038309	0.608121
ENSG00000114019	AMOTL2	protein_coding	ENST00000502491	62.86	TTS	0.029772	0.625547
ENSG00000177096	FAM109B	protein_coding	ENST00000419475	62.86	promoter-TSS	0.061155	0.658371
ENSG00000186732	MPPED1	protein_coding	ENST00000538182	62.86	intron	0.048469	0.591083
ENSG00000070950	RAD18	protein_coding	ENST00000427329	62.78	intron	0.011236	0.529148
ENSG00000267205	AC005954.4	antisense	ENST00000586503	62.76	promoter-TSS	0.045631	0.637553
ENSG00000167657	DAPK3	protein_coding	ENST00000594894	62.75	Intergenic	0.030619	0.580267
ENSG00000253942	KB-1410C5.1	pseudogene	ENST00000520123	62.75	promoter-TSS	0.054726	0.560636
ENSG00000157766	ACAN	protein_coding	ENST00000559004	62.72	exon	0.027642	0.571429
ENSG00000257139	RP11-320P7.2	lincRNA	ENST00000552324	62.72	TTS	0.068449	0.712146
ENSG00000185630	PBX1	protein_coding	ENST00000558796	62.71	promoter-TSS	0.032258	0.563003
ENSG00000197226	TBC1D9B	protein_coding	ENST00000517782	62.65	intron	0.026554	0.568154
ENSG00000229665	PRR20C	protein_coding	ENST00000544357	62.65	promoter-TSS	0.041983	0.532386
ENSG00000228986	RP13-228J13.8	pseudogene	ENST00000452540	62.63	promoter-TSS	0.020649	0.438235
ENSG00000161996	WDR90	protein_coding	ENST00000548603	62.56	promoter-TSS	0.047098	0.641866
ENSG00000198173	FAM47C	protein_coding	ENST00000358047	62.56	exon	0.044846	0.593175
ENSG00000124782	RREB1	protein_coding	ENST00000349384	62.52	intron	0.043696	0.605175
ENSG00000188368	PRR19	protein_coding	ENST00000595750	62.5	promoter-TSS	0.040764	0.553905
ENSG00000132694	ARHGEF11	protein_coding	ENST00000368194	62.47	Intergenic	0.044554	0.479012
ENSG00000124678	TCP11	protein_coding	ENST00000510465	62.46	promoter-TSS	0.060178	0.585746
ENSG00000214425	LRRC37A4P	pseudogene	ENST00000398305	62.44	TTS	0.043571	0.583869
ENSG00000183963	SMTN	protein_coding	ENST00000472911	62.43	promoter-TSS	0.046382	0.603336
ENSG00000123908	AGO2	protein_coding	ENST00000517293	62.4	intron	0.024291	0.546243
ENSG00000221978	CCNL2	protein_coding	ENST00000492998	62.39	TTS	0.039178	0.550808
ENSG00000102683	SGCG	protein_coding	ENST00000218867	62.38	intron	0.026738	0.428826
ENSG00000128218	VPREB3	protein_coding	ENST00000248948	62.38	promoter-TSS	0.028226	0.484909
ENSG00000229618	AC011288.2	lincRNA	ENST00000411542	62.38	intron	0.044248	0.501767
ENSG00000239440	RP11-260O18.1	lincRNA	ENST00000470263	62.38	intron	0.039848	0.496212
ENSG00000263363	MIR5702	miRNA	ENST00000582265	62.38	Intergenic	0.042934	0.494643
ENSG00000014824	SLC30A9	protein_coding	ENST00000513699	62.3	intron	0.019724	0.561024
ENSG00000152061	RABGAP1L	protein_coding	ENST00000251507	62.3	intron	0.033259	0.455752
ENSG00000169379	ARL13B	protein_coding	ENST00000394222	62.3	intron	0.028017	0.443011
ENSG00000212663	RP1-122K4.3	lincRNA	ENST00000391359	62.3	intron	0.029167	0.461538
ENSG00000235044	PPIAP3	pseudogene	ENST00000450588	62.3	Intergenic	0.037313	0.465549
ENSG00000236252	RP11-15J10.8	pseudogene	ENST00000588215	62.3	intron	0.041975	0.438424
ENSG00000253413	RP11-960H2.2	pseudogene	ENST00000522215	62.3	Intergenic	0.019108	0.508475
ENSG00000228613	AC144450.1	antisense	ENST00000438247	62.28	intron	0.041498	0.610718
ENSG00000183396	TMEM89	protein_coding	ENST00000330862	62.27	promoter-TSS	0.030928	0.513903
ENSG00000161031	PGLYRP2	protein_coding	ENST00000292609	62.26	intron	0.048951	0.575637
ENSG00000161270	NPHS1	protein_coding	ENST00000585400	62.24	intron	0.059574	0.628895
ENSG00000162482	AKR7A3	protein_coding	ENST00000361640	62.23	intron	0.065265	0.648619
ENSG00000137177	KIF13A	protein_coding	ENST00000502704	62.2	Intergenic	0.061997	0.613033
ENSG00000028277	POU2F2	protein_coding	ENST00000529952	62.1	TTS	0.027537	0.643082
ENSG00000176978	DPP7	protein_coding	ENST00000473532	62.1	TTS	0.043675	0.650865
ENSG00000236078	AC095067.1	lincRNA	ENST00000429010	62.1	Intergenic	0.03118	0.604004
ENSG00000076864	RAP1GAP	protein_coding	ENST00000464457	62.08	TTS	0.07027	0.721223
ENSG00000111713	GYS2	protein_coding	ENST00000261195	62.08	Intergenic	0.038462	0.458673
ENSG00000237238	BMS1P10	pseudogene	ENST00000443754	62.08	Intergenic	0.069204	0.641705
ENSG00000090238	YPEL3	protein_coding	ENST00000562641	62.07	TTS	0.027714	0.510957
ENSG00000255191	RP11-626H12.1	lincRNA	ENST00000534086	62.06	promoter-TSS	0.086256	0.721591
ENSG00000249830	RP11-121L11.3	lincRNA	ENST00000512521	62.04	Intergenic	0.050201	0.503511
ENSG00000184185	KCNJ12	protein_coding	ENST00000583088	62.02	promoter-TSS	0.079772	0.634424
ENSG00000181378	CCDC108	protein_coding	ENST00000453220	62.01	exon	0.097727	0.662132
ENSG00000261472	RP11-467I17.1	lincRNA	ENST00000569938	62	Intergenic	0.021097	0.475789
ENSG00000176692	FOXC2	protein_coding	ENST00000320354	61.95	TTS	0.061837	0.590829
ENSG00000075568	TMEM131	protein_coding	ENST00000489507	61.87	intron	0.032819	0.481696
ENSG00000168394	TAP1	protein_coding	ENST00000486332	61.87	exon	0.03643	0.454545
ENSG00000168702	LRP1B	protein_coding	ENST00000389484	61.87	intron	0.025455	0.446461
ENSG00000169203	RP11-231C14.4	protein_coding	ENST00000549733	61.87	intron	0.021322	0.482979
ENSG00000228572	LL0YNC03-29C1.1	pseudogene	ENST00000431238	61.87	Intergenic	0.058663	0.637273
ENSG00000232915	AC097721.1	pseudogene	ENST00000427150	61.87	Intergenic	0.022869	0.456432
ENSG00000253538	CTB-32P11.1	lincRNA	ENST00000522426	61.87	Intergenic	0.035088	0.420233
ENSG00000175470	PPP2R2D	protein_coding	ENST00000482010	61.83	intron	0.031101	0.534264
ENSG00000159788	RGS12	protein_coding	ENST00000514268	61.8	intron	0.037489	0.561847
ENSG00000165312	OTUD1	protein_coding	ENST00000376495	61.78	Intergenic	0.02451	0.420538
ENSG00000135968	GCC2	protein_coding	ENST00000309863	61.77	intron	0.030035	0.462081
ENSG00000138018	EPT1	protein_coding	ENST00000260585	61.77	TTS	0.025411	0.489552
ENSG00000150961	SEC24D	protein_coding	ENST00000419654	61.77	intron	0.047532	0.518248
ENSG00000152093	CFC1B	protein_coding	ENST00000281882	61.77	TTS	0.040073	0.438182
ENSG00000204694	OR11A1	protein_coding	ENST00000377148	61.77	promoter-TSS	0.033628	0.515901
ENSG00000229491	RP11-342D14.1	antisense	ENST00000438181	61.77	intron	0.039924	0.489564
ENSG00000112576	CCND3	protein_coding	ENST00000514588	61.76	intron	0.041363	0.506683
ENSG00000139131	YARS2	protein_coding	ENST00000551673	61.76	intron	0.029797	0.492857
ENSG00000269190	FBXO17	protein_coding	ENST00000601394	61.76	promoter-TSS	0.060692	0.591678
ENSG00000269419	CTD-2538G9.3	pseudogene	ENST00000599446	61.76	promoter-TSS	0.023166	0.504817
ENSG00000143420	ENSA	protein_coding	ENST00000505321	61.74	Intergenic	0.027285	0.509537
ENSG00000165178	NCF1C	pseudogene	ENST00000438382	61.74	Intergenic	0.024017	0.585605
ENSG00000165874	FAM35BP	pseudogene	ENST00000497389	61.74	Intergenic	0.040462	0.50938
ENSG00000204392	LSM2	protein_coding	ENST00000475835	61.74	TTS	0.025189	0.489308
ENSG00000148737	TCF7L2	protein_coding	ENST00000355717	61.73	intron	0.036295	0.5
ENSG00000132688	NES	protein_coding	ENST00000368223	61.71	exon	0.082333	0.680377
ENSG00000166398	KIAA0355	protein_coding	ENST00000588974	61.7	intron	0.027605	0.55605
ENSG00000131389	SLC6A6	protein_coding	ENST00000484191	61.65	intron	0.039735	0.522026
ENSG00000105605	CACNG7	protein_coding	ENST00000391767	61.62	promoter-TSS	0.068702	0.695238
ENSG00000082212	ME2	protein_coding	ENST00000382927	61.61	intron	0.022005	0.441463
ENSG00000196810	CTBP1-AS2	antisense	ENST00000578730	61.6	intron	0.043239	0.576591
ENSG00000245812	RP11-175K6.1	lincRNA	ENST00000517335	61.59	intron	0.051556	0.594752
ENSG00000272840	RP11-379B18.6	lincRNA	ENST00000610060	61.58	Intergenic	0.044444	0.491284
ENSG00000226579	RP11-351K23.3	pseudogene	ENST00000438855	61.56	Intergenic	0.056788	0.64273
ENSG00000234965	SHISA8	protein_coding	ENST00000457093	61.54	intron	0.089172	0.717011
ENSG00000260802	LINC00890	lincRNA	ENST00000569275	61.48	Intergenic	0.043165	0.448833
ENSG00000270293	CTC-360J11.5	pseudogene	ENST00000604851	61.48	promoter-TSS	0.024814	0.446097
ENSG00000114054	PCCB	protein_coding	ENST00000462637	61.44	intron	0.024658	0.47606
ENSG00000233319	RP11-500G10.4	pseudogene	ENST00000449940	61.44	Intergenic	0.050162	0.596123
ENSG00000234931	MARK2P15	pseudogene	ENST00000432204	61.44	Intergenic	0.037594	0.459662
ENSG00000240801	AC132217.4	processed_transcript	ENST00000430034	61.44	Intergenic	0.035857	0.606362
ENSG00000172890	NADSYN1	protein_coding	ENST00000527963	61.43	intron	0.040806	0.597458
ENSG00000254489	RP5-1024C24.1	antisense	ENST00000531002	61.43	promoter-TSS	0.052889	0.568493
ENSG00000103257	SLC7A5	protein_coding	ENST00000565644	61.38	intron	0.032166	0.603965
ENSG00000185610	DBX2	protein_coding	ENST00000332700	61.37	promoter-TSS	0.066946	0.628392
ENSG00000067533	RRP15	protein_coding	ENST00000366932	61.34	intron	0.034466	0.594258
ENSG00000206695	RNU6-442P	snRNA	ENST00000383968	61.33	Intergenic	0.023632	0.428571
ENSG00000228289	RP4-640E24.1	pseudogene	ENST00000412705	61.33	Intergenic	0.042767	0.548995
ENSG00000231776	RP1-90L14.1	lincRNA	ENST00000454172	61.33	Intergenic	0.041806	0.507513
ENSG00000252499	RNU6-63P	snRNA	ENST00000516690	61.33	Intergenic	0.024	0.459387
ENSG00000159958	TNFRSF13C	protein_coding	ENST00000291232	61.32	promoter-TSS	0.041929	0.598326
ENSG00000128923	FAM63B	protein_coding	ENST00000450403	61.31	intron	0.02029	0.508671
ENSG00000153093	ACOXL	protein_coding	ENST00000389811	61.3	intron	0.0368	0.495208
ENSG00000167749	KLK4	protein_coding	ENST00000597441	61.3	Intergenic	0.043771	0.52605
ENSG00000172869	DMXL1	protein_coding	ENST00000515335	61.3	intron	0.034072	0.455782
ENSG00000243775	OSTCP1	pseudogene	ENST00000455507	61.3	Intergenic	0.020305	0.546261
ENSG00000110799	VWF	protein_coding	ENST00000261405	61.25	intron	0.064556	0.580645
ENSG00000152104	PTPN14	protein_coding	ENST00000491277	61.24	intron	0.075774	0.6258
ENSG00000079931	MOXD1	protein_coding	ENST00000367963	61.23	intron	0.054971	0.531542
ENSG00000102974	CTCF	protein_coding	ENST00000401394	61.23	intron	0.02795	0.51938
ENSG00000118007	STAG1	protein_coding	ENST00000483235	61.23	intron	0.029126	0.464242
ENSG00000148513	ANKRD30A	protein_coding	ENST00000374660	61.23	intron	0.024038	0.4224
ENSG00000168781	PPIP5K1	protein_coding	ENST00000360135	61.23	intron	0.019048	0.513742
ENSG00000163481	RNF25	protein_coding	ENST00000423170	61.22	intron	0.03071	0.528736
ENSG00000183434	TFDP3	protein_coding	ENST00000310125	61.22	promoter-TSS	0.06235	0.536527
ENSG00000225373	WASH5P	pseudogene	ENST00000589741	61.22	promoter-TSS	0.02518	0.61939
ENSG00000238207	AC009312.1	antisense	ENST00000457110	61.22	intron	0.047328	0.556402
ENSG00000137478	FCHSD2	protein_coding	ENST00000409314	61.17	intron	0.029046	0.467909
ENSG00000143919	CAMKMT	protein_coding	ENST00000378494	61.17	intron	0.022936	0.494279
ENSG00000171723	GPHN	protein_coding	ENST00000555527	61.17	intron	0.051653	0.435052
ENSG00000184156	KCNQ3	protein_coding	ENST00000519589	61.17	intron	0.02746	0.468037
ENSG00000235158	AC087430.1	lincRNA	ENST00000451707	61.17	Intergenic	0.051587	0.471287
ENSG00000243824	RP11-434O22.1	pseudogene	ENST00000495231	61.17	Intergenic	0.021739	0.509761
ENSG00000253773	KB-1047C11.2	lincRNA	ENST00000517655	61.17	intron	0.019391	0.577348
ENSG00000271322	RP11-390F10.3	pseudogene	ENST00000603879	61.17	Intergenic	0.027149	0.494357
ENSG00000171298	GAA	protein_coding	ENST00000572080	61.14	exon	0.036163	0.657129
ENSG00000270849	CHCHD2P3	pseudogene	ENST00000603038	61.12	Intergenic	0.056749	0.634361
ENSG00000167112	TRUB2	protein_coding	ENST00000461180	61.1	intron	0.022727	0.573744
ENSG00000039987	BEST2	protein_coding	ENST00000549706	61.05	Intergenic	0.03066	0.563347
ENSG00000152779	SLC16A12	protein_coding	ENST00000371790	61.05	intron	0.038462	0.476821
ENSG00000138964	PARVG	protein_coding	ENST00000471836	61.04	exon	0.022751	0.571281
ENSG00000223804	RP6-206I17.1	lincRNA	ENST00000445753	61.02	exon	0.040044	0.5403
ENSG00000156886	ITGAD	protein_coding	ENST00000389202	60.98	exon	0.028302	0.629319
ENSG00000270275	RP11-53M11.4	pseudogene	ENST00000603133	60.97	Intergenic	0.100147	0.705882
ENSG00000220008	LINGO3	protein_coding	ENST00000404279	60.96	intron	0.034218	0.585495
ENSG00000230309	RP3-390M24.1	lincRNA	ENST00000449463	60.93	Intergenic	0.045004	0.554116
ENSG00000100023	PPIL2	protein_coding	ENST00000456792	60.89	intron	0.035472	0.519608
ENSG00000128641	MYO1B	protein_coding	ENST00000438652	60.89	promoter-TSS	0.129845	0.729207
ENSG00000242411	CTD-2086L14.1	pseudogene	ENST00000474329	60.89	promoter-TSS	0.092457	0.656136
ENSG00000161526	SAP30BP	protein_coding	ENST00000579005	60.87	promoter-TSS	0.024677	0.57311
ENSG00000197483	ZNF628	protein_coding	ENST00000598519	60.87	exon	0.073529	0.69313
ENSG00000237781	RP11-54A4.2	antisense	ENST00000442435	60.86	promoter-TSS	0.032217	0.621173
ENSG00000238623	AC073597.1	miRNA	ENST00000459470	60.86	Intergenic	0.030303	0.469767
ENSG00000088899	LZTS3	protein_coding	ENST00000337576	60.85	exon	0.046688	0.654683
ENSG00000107242	PIP5K1B	protein_coding	ENST00000478500	60.8	intron	0.026263	0.506048
ENSG00000135299	ANKRD6	protein_coding	ENST00000520886	60.8	intron	0.034926	0.456881
ENSG00000162753	SLC9C2	protein_coding	ENST00000367714	60.8	intron	0.040853	0.487589
ENSG00000164669	INTS4L1	pseudogene	ENST00000297235	60.8	intron	0.060811	0.658427
ENSG00000165914	TTC7B	protein_coding	ENST00000328459	60.8	intron	0.020513	0.488055
ENSG00000184384	MAML2	protein_coding	ENST00000524717	60.8	intron	0.041257	0.454902
ENSG00000207632	MIR588	miRNA	ENST00000384900	60.8	Intergenic	0.026477	0.457317
ENSG00000236929	RP11-699A7.1	pseudogene	ENST00000444401	60.8	Intergenic	0.035941	0.455696
ENSG00000249417	RP11-438D8.2	antisense	ENST00000507698	60.8	intron	0.02381	0.50099
ENSG00000258807	RP11-1152H15.1	lincRNA	ENST00000554305	60.8	intron	0.057471	0.544933
ENSG00000263632	AC126177.1	miRNA	ENST00000581506	60.8	Intergenic	0.031599	0.44898
ENSG00000267654	RP11-973H7.4	lincRNA	ENST00000589930	60.79	promoter-TSS	0.030612	0.507128
ENSG00000170006	TMEM154	protein_coding	ENST00000304385	60.75	Intergenic	0.045171	0.451011
ENSG00000148400	NOTCH1	protein_coding	ENST00000277541	60.73	intron	0.04712	0.639118
ENSG00000142046	TMEM91	protein_coding	ENST00000436170	60.66	promoter-TSS	0.047389	0.515942
ENSG00000189339	SLC35E2B	protein_coding	ENST00000234800	60.66	Intergenic	0.052754	0.551163
ENSG00000105339	DENND3	protein_coding	ENST00000519291	60.61	Intergenic	0.023764	0.616175
ENSG00000068024	HDAC4	protein_coding	ENST00000345617	60.6	intron	0.032929	0.548289
ENSG00000080824	HSP90AA1	protein_coding	ENST00000557234	60.6	intron	0.026047	0.474907
ENSG00000104691	UBXN8	processed_transcript	ENST00000518059	60.6	promoter-TSS	0.026836	0.54725
ENSG00000138617	PARP16	protein_coding	ENST00000558873	60.59	intron	0.027697	0.509104
ENSG00000182871	COL18A1	protein_coding	ENST00000459895	60.58	promoter-TSS	0.037839	0.648262
ENSG00000197894	ADH5	protein_coding	ENST00000502386	60.58	intron	0.038845	0.494527
ENSG00000137699	TRIM29	protein_coding	ENST00000532833	60.57	intron	0.016216	0.423181
ENSG00000265619	AC093824.1	miRNA	ENST00000578796	60.57	Intergenic	0.055964	0.563842
ENSG00000121904	CSMD2	protein_coding	ENST00000241312	60.54	intron	0.09322	0.692047
ENSG00000161103	AC008132.13	protein_coding	ENST00000342005	60.54	promoter-TSS	0.041897	0.570921
ENSG00000132321	IQCA1	protein_coding	ENST00000431676	60.49	promoter-TSS	0.055004	0.551145
ENSG00000148110	HIATL1	protein_coding	ENST00000375344	60.48	intron	0.019231	0.504798
ENSG00000080546	SESN1	protein_coding	ENST00000436639	60.44	intron	0.023715	0.422091
ENSG00000084733	RAB10	protein_coding	ENST00000264710	60.44	intron	0.023576	0.443137
ENSG00000100055	CYTH4	protein_coding	ENST00000446506	60.44	Intergenic	0.050868	0.613383
ENSG00000131558	EXOC4	protein_coding	ENST00000253861	60.44	Intergenic	0.027027	0.437759
ENSG00000189320	FAM180A	protein_coding	ENST00000338588	60.44	Intergenic	0.024145	0.425703
ENSG00000227345	PARG	protein_coding	ENST00000402038	60.44	intron	0.029412	0.500864
ENSG00000259072	RP11-96D24.1	lincRNA	ENST00000555636	60.44	Intergenic	0.038241	0.435115
ENSG00000268833	AC011513.4	antisense	ENST00000601409	60.44	intron	0.028708	0.448687
ENSG00000144426	NBEAL1	protein_coding	ENST00000460416	60.43	intron	0.027027	0.472125
ENSG00000226355	RP11-65J3.2	lincRNA	ENST00000439014	60.43	Intergenic	0.033457	0.586634
ENSG00000263659	RN7SL603P	misc_RNA	ENST00000582949	60.43	Intergenic	0.032461	0.503138
ENSG00000117245	KIF17	protein_coding	ENST00000400463	60.42	intron	0.052577	0.601457
ENSG00000114026	OGG1	protein_coding	ENST00000602976	60.37	promoter-TSS	0.020408	0.595745
ENSG00000130560	UBAC1	protein_coding	ENST00000371756	60.37	Intergenic	0.031537	0.634274
ENSG00000148411	NACC2	protein_coding	ENST00000277554	60.37	TTS	0.051751	0.629327
ENSG00000269946	RP11-2B6.3	lincRNA	ENST00000602703	60.37	Intergenic	0.028098	0.492441
ENSG00000160293	VAV2	protein_coding	ENST00000406606	60.36	intron	0.024199	0.561438
ENSG00000162641	AKNAD1	protein_coding	ENST00000369994	60.34	promoter-TSS	0.030451	0.536496
ENSG00000197888	UGT2B17	protein_coding	ENST00000317746	60.34	intron	0.023448	0.527548
ENSG00000256612	CYP2B7P1	pseudogene	ENST00000599198	60.34	intron	0.02589	0.508621
ENSG00000269909	RP11-489N22.3	lincRNA	ENST00000602859	60.34	Intergenic	0.05867	0.661458
ENSG00000257493	RP11-536C10.20	pseudogene	ENST00000548456	60.28	intron	0.017241	0.434034
ENSG00000138442	WDR12	protein_coding	ENST00000477723	60.23	intron	0.031123	0.460811
ENSG00000258748	CTD-2223O18.1	antisense	ENST00000557610	60.21	Intergenic	0.095047	0.699198
ENSG00000162869	PPP1R21	protein_coding	ENST00000281394	60.18	intron	0.021277	0.488208
ENSG00000107104	KANK1	protein_coding	ENST00000354485	60.16	intron	0.022075	0.438326
ENSG00000110080	ST3GAL4	protein_coding	ENST00000528605	60.16	intron	0.033113	0.506608
ENSG00000188342	GTF2F2	protein_coding	ENST00000340473	60.16	intron	0.02551	0.475827
ENSG00000197965	MPZL1	protein_coding	ENST00000392121	60.16	intron	0.021898	0.480583
ENSG00000226798	RP11-289F5.1	lincRNA	ENST00000397864	60.16	Intergenic	0.022495	0.434694
ENSG00000007001	UPP2	protein_coding	ENST00000409859	60.13	intron	0.030303	0.440454
ENSG00000100077	ADRBK2	protein_coding	ENST00000324198	60.13	intron	0.018519	0.436055
ENSG00000108587	GOSR1	protein_coding	ENST00000467337	60.13	intron	0.033797	0.464286
ENSG00000141337	ARSG	protein_coding	ENST00000448504	60.13	intron	0.030303	0.516068
ENSG00000161381	PLXDC1	protein_coding	ENST00000579190	60.13	promoter-TSS	0.044061	0.541109
ENSG00000183576	SETD3	protein_coding	ENST00000453764	60.13	intron	0.044563	0.432384
ENSG00000230183	CNOT6LP1	pseudogene	ENST00000393358	60.13	Intergenic	0.046843	0.453252
ENSG00000236870	RP1-223D17.1	pseudogene	ENST00000422893	60.13	Intergenic	0.041916	0.476096
ENSG00000248330	LINC00613	lincRNA	ENST00000508714	60.13	intron	0.047059	0.479452
ENSG00000249513	RP11-404I7.1	lincRNA	ENST00000511916	60.13	Intergenic	0.038023	0.432638
ENSG00000253008	MIR2355	miRNA	ENST00000517199	60.13	Intergenic	0.043551	0.464883
ENSG00000258137	RP11-753H16.3	antisense	ENST00000550474	60.13	intron	0.040189	0.474057
ENSG00000270878	CTD-2302E22.5	pseudogene	ENST00000603606	60.13	Intergenic	0.028902	0.453846
ENSG00000088882	CPXM1	protein_coding	ENST00000380605	60.11	Intergenic	0.050963	0.628959
ENSG00000142235	LMTK3	protein_coding	ENST00000600059	60.11	intron	0.040964	0.635379
ENSG00000236940	RP11-98D18.7	pseudogene	ENST00000446084	60.07	intron	0.023377	0.494819
ENSG00000026559	KCNG1	protein_coding	ENST00000371571	60.04	exon	0.046083	0.602866
ENSG00000100142	POLR2F	protein_coding	ENST00000407936	60.03	intron	0.031551	0.603327
ENSG00000165102	HGSNAT	protein_coding	ENST00000521576	60.03	promoter-TSS	0.061674	0.686549
ENSG00000139832	RAB20	protein_coding	ENST00000267328	60.02	Intergenic	0.041509	0.48995
ENSG00000130958	SLC35D2	protein_coding	ENST00000375259	60	intron	0.035439	0.501538
ENSG00000200877	RNU6-560P	snRNA	ENST00000364007	59.96	Intergenic	0.026616	0.483871
ENSG00000113504	SLC12A7	protein_coding	ENST00000264930	59.95	intron	0.031542	0.565674
ENSG00000175766	EIF4E1B	protein_coding	ENST00000512734	59.95	promoter-TSS	0.022883	0.579909
ENSG00000130479	MAP1S	protein_coding	ENST00000597000	59.93	promoter-TSS	0.066545	0.68019
ENSG00000203836	NBPF24	protein_coding	ENST00000369228	59.93	promoter-TSS	0.03154	0.427778
ENSG00000249240	AC069368.3	protein_coding	ENST00000502574	59.9	Intergenic	0.051402	0.508751
ENSG00000252374	Y_RNA	misc_RNA	ENST00000516565	59.9	Intergenic	0.047261	0.498927
ENSG00000256527	AP002833.1	pseudogene	ENST00000404882	59.87	promoter-TSS	0.091778	0.698473
ENSG00000181061	HIGD1A	protein_coding	ENST00000418900	59.8	intron	0.070521	0.698336
ENSG00000239090	Y_RNA	misc_RNA	ENST00000459329	59.79	Intergenic	0.067035	0.620961
ENSG00000184574	LPAR5	protein_coding	ENST00000431922	59.77	exon	0.073571	0.635747
ENSG00000121101	TEX14	protein_coding	ENST00000389934	59.75	intron	0.026049	0.528902
ENSG00000153944	MSI2	protein_coding	ENST00000416426	59.75	Intergenic	0.042105	0.471103
ENSG00000177875	C12orf68	protein_coding	ENST00000316554	59.75	exon	0.066298	0.633103
ENSG00000185305	ARL15	protein_coding	ENST00000507646	59.75	intron	0.031895	0.477528
ENSG00000223408	RP11-38P6.1	lincRNA	ENST00000441326	59.75	Intergenic	0.046667	0.480865
ENSG00000271508	RP11-73B8.3	pseudogene	ENST00000605601	59.75	Intergenic	0.048417	0.442379
ENSG00000228430	RP11-15B24.5	lincRNA	ENST00000589973	59.74	Intergenic	0.027586	0.480207
ENSG00000260344	RP11-56L13.6	pseudogene	ENST00000567176	59.74	Intergenic	0.044723	0.475
ENSG00000265515	AC092287.1	miRNA	ENST00000580939	59.74	Intergenic	0.032	0.560878
ENSG00000176601	MAP3K19	protein_coding	ENST00000486077	59.7	intron	0.055729	0.667558
ENSG00000249128	RP11-2N5.1	lincRNA	ENST00000503320	59.67	Intergenic	0.020548	0.532423
ENSG00000105711	SCN1B	protein_coding	ENST00000595652	59.65	intron	0.030534	0.536213
ENSG00000198156	NPIPB6	protein_coding	ENST00000533640	59.65	Intergenic	0.022936	0.475973
ENSG00000254916	RP11-529A4.12	pseudogene	ENST00000530158	59.65	exon	0.058163	0.597144
ENSG00000156299	TIAM1	protein_coding	ENST00000469412	59.62	intron	0.10087	0.694444
ENSG00000173517	PEAK1	protein_coding	ENST00000567808	59.61	intron	0.034934	0.469459
ENSG00000204119	LINC00684	lincRNA	ENST00000373524	59.61	intron	0.032425	0.574206
ENSG00000211891	IGHE	IG_C_gene	ENST00000576077	59.61	promoter-TSS	0.047619	0.644002
ENSG00000141404	GNAL	protein_coding	ENST00000269162	59.6	intron	0.028219	0.507042
ENSG00000166557	TMED3	protein_coding	ENST00000424155	59.6	intron	0.047273	0.450091
ENSG00000167419	LPO	protein_coding	ENST00000582328	59.6	promoter-TSS	0.040404	0.460504
ENSG00000197057	DTHD1	protein_coding	ENST00000506008	59.6	intron	0.036072	0.428
ENSG00000235257	AC093415.2	processed_transcript	ENST00000438136	59.6	intron	0.044521	0.476923
ENSG00000254759	NAP1L1P1	pseudogene	ENST00000524793	59.6	TTS	0.042414	0.446254
ENSG00000258825	AL133168.3	processed_transcript	ENST00000557090	59.6	intron	0.032626	0.547231
ENSG00000020256	ZFP64	protein_coding	ENST00000461898	59.59	intron	0.031667	0.445923
ENSG00000116171	SCP2	protein_coding	ENST00000408941	59.59	promoter-TSS	0.030303	0.476868
ENSG00000222168	Y_RNA	misc_RNA	ENST00000410236	59.59	Intergenic	0.024526	0.256125
ENSG00000234211	RP11-25K21.1	antisense	ENST00000453111	59.58	Intergenic	0.029661	0.526427
ENSG00000227930	AC009508.1	lincRNA	ENST00000412828	59.56	intron	0.036822	0.45648
ENSG00000173821	RNF213	protein_coding	ENST00000559070	59.55	intron	0.029218	0.521657
ENSG00000203578	AC073940.1	pseudogene	ENST00000366388	59.52	Intergenic	0.027925	0.496229
ENSG00000102781	KATNAL1	protein_coding	ENST00000380617	59.51	intron	0.057346	0.646834
ENSG00000184465	WDR27	protein_coding	ENST00000333572	59.5	intron	0.037393	0.607257
ENSG00000260520	RP11-510M2.6	antisense	ENST00000569271	59.5	intron	0.051887	0.568332
ENSG00000252120	AL136137.1	miRNA	ENST00000516311	59.49	Intergenic	0.041262	0.493333
ENSG00000253085	SCARNA11	snoRNA	ENST00000517276	59.49	Intergenic	0.03155	0.510959
ENSG00000257943	RP11-167N24.3	processed_transcript	ENST00000550470	59.49	intron	0.032335	0.507177
ENSG00000260688	RP11-44I10.5	pseudogene	ENST00000561492	59.49	Intergenic	0.037879	0.483243
ENSG00000204296	C6orf10	protein_coding	ENST00000442822	59.47	intron	0.023891	0.496599
ENSG00000227827	RP11-958N24.2	pseudogene	ENST00000532739	59.47	intron	0.045031	0.594635
ENSG00000259303	IGHV2OR16-5	IG_V_gene	ENST00000560724	59.46	Intergenic	0.026846	0.6228
ENSG00000265414	RN7SL729P	misc_RNA	ENST00000585092	59.46	promoter-TSS	0.031835	0.538318
ENSG00000258949	RP11-857B24.5	antisense	ENST00000555157	59.44	promoter-TSS	0.075122	0.621832
ENSG00000167491	GATAD2A	protein_coding	ENST00000473184	59.43	intron	0.02425	0.559949
ENSG00000167645	YIF1B	protein_coding	ENST00000586319	59.43	promoter-TSS	0.026428	0.61925
ENSG00000257198	FAM205B	pseudogene	ENST00000399773	59.43	Intergenic	0.075455	0.669844
ENSG00000258343	RP11-536G4.2	antisense	ENST00000553194	59.39	intron	0.063903	0.685171
ENSG00000014216	CAPN1	protein_coding	ENST00000526954	59.35	TTS	0.036226	0.598485
ENSG00000134852	CLOCK	protein_coding	ENST00000513440	59.31	intron	0.021898	0.419903
ENSG00000145860	RNF145	protein_coding	ENST00000521266	59.31	intron	0.056075	0.447552
ENSG00000197584	KCNMB2	protein_coding	ENST00000437510	59.31	Intergenic	0.021053	0.485294
ENSG00000221336	AL356137.1	miRNA	ENST00000408409	59.31	Intergenic	0.053619	0.491979
ENSG00000228347	FTLP17	pseudogene	ENST00000432567	59.31	Intergenic	0.02619	0.420428
ENSG00000239080	snoU13	snoRNA	ENST00000458945	59.31	promoter-TSS	0.025568	0.478754
ENSG00000236107	AC010127.3	antisense	ENST00000595647	59.25	intron	0.025223	0.457778
ENSG00000088538	DOCK3	protein_coding	ENST00000266037	59.24	intron	0.03252	0.474645
ENSG00000136267	DGKB	protein_coding	ENST00000444700	59.24	intron	0.049057	0.467043
ENSG00000162415	ZSWIM5	protein_coding	ENST00000464588	59.24	Intergenic	0.034623	0.485772
ENSG00000166669	ATF7IP2	protein_coding	ENST00000565450	59.24	intron	0.030132	0.43609
ENSG00000170477	KRT4	protein_coding	ENST00000293774	59.24	Intergenic	0.032075	0.495292
ENSG00000175073	VCPIP1	protein_coding	ENST00000310421	59.24	intron	0.027132	0.483559
ENSG00000244099	RPS23P3	pseudogene	ENST00000470993	59.24	Intergenic	0.047348	0.449905
ENSG00000129282	MRM1	protein_coding	ENST00000585770	59.23	Intergenic	0.031662	0.516469
ENSG00000238379	RNA5SP103	rRNA	ENST00000459503	59.19	Intergenic	0.053865	0.645294
ENSG00000183734	ASCL2	protein_coding	ENST00000331289	59.18	promoter-TSS	0.070718	0.630703
ENSG00000106006	HOXA6	protein_coding	ENST00000222728	59.15	exon	0.072449	0.602446
ENSG00000262381	CTD-2318B16.1	pseudogene	ENST00000576835	59.15	Intergenic	0.028409	0.503546
ENSG00000160323	ADAMTS13	protein_coding	ENST00000371910	59.13	promoter-TSS	0.030599	0.627846
ENSG00000227265	AC073464.4	pseudogene	ENST00000424978	59.11	promoter-TSS	0.059625	0.527211
ENSG00000131781	FMO5	protein_coding	ENST00000478432	59.05	intron	0.019002	0.462085
ENSG00000133704	IPO8	protein_coding	ENST00000542464	59.05	promoter-TSS	0.025057	0.431818
ENSG00000163534	FCRL1	protein_coding	ENST00000368176	59.05	Intergenic	0.047059	0.443662
ENSG00000172244	C5orf34	protein_coding	ENST00000306862	59.05	intron	0.028509	0.450766
ENSG00000222244	RNA5SP431	rRNA	ENST00000410312	59.05	Intergenic	0.026971	0.505176
ENSG00000226164	FGFR3P6	pseudogene	ENST00000457012	59.04	Intergenic	0.037523	0.637108
ENSG00000168096	ANKS3	protein_coding	ENST00000593120	59.01	intron	0.030792	0.509517
ENSG00000225559	AC083867.4	lincRNA	ENST00000413567	59.01	Intergenic	0.041855	0.477966
ENSG00000263338	RP11-235E17.3	sense_intronic	ENST00000573568	58.95	TTS	0.02689	0.561365
ENSG00000267216	AC010642.1	protein_coding	ENST00000591325	58.95	intron	0.034314	0.522449
ENSG00000196498	NCOR2	protein_coding	ENST00000542565	58.91	Intergenic	0.031891	0.547213
ENSG00000122490	PQLC1	protein_coding	ENST00000409073	58.9	TTS	0.043989	0.629943
ENSG00000206636	Y_RNA	misc_RNA	ENST00000383909	58.87	Intergenic	0.026709	0.487727
ENSG00000273097	RP11-219C20.3	lincRNA	ENST00000610019	58.87	TTS	0.034351	0.501906
ENSG00000224318	CHL1-AS2	processed_transcript	ENST00000451839	58.86	promoter-TSS	0.115094	0.745763
ENSG00000174950	CD164L2	protein_coding	ENST00000374030	58.84	promoter-TSS	0.04932	0.663551
ENSG00000072958	AP1M1	protein_coding	ENST00000592703	58.79	Intergenic	0.02864	0.485714
ENSG00000120647	CCDC77	protein_coding	ENST00000422000	58.79	intron	0.034597	0.515293
ENSG00000269471	RP11-15H20.2	pseudogene	ENST00000598402	58.79	exon	0.05292	0.579763
ENSG00000062822	POLD1	protein_coding	ENST00000593981	58.75	promoter-TSS	0.036341	0.594865
ENSG00000176884	GRIN1	protein_coding	ENST00000371561	58.75	intron	0.047599	0.632965
ENSG00000110237	ARHGEF17	protein_coding	ENST00000544519	58.7	promoter-TSS	0.037307	0.624089
ENSG00000255986	MT1JP	pseudogene	ENST00000564564	58.7	promoter-TSS	0.063576	0.600529
ENSG00000086666	ZFAND6	protein_coding	ENST00000558724	58.69	intron	0.020356	0.456853
ENSG00000112851	ERBB2IP	protein_coding	ENST00000380935	58.68	intron	0.017995	0.45641
ENSG00000222518	AL645819.1	miRNA	ENST00000410586	58.68	Intergenic	0.027363	0.459057
ENSG00000227645	RPL7P54	pseudogene	ENST00000438336	58.68	Intergenic	0.024554	0.434298
ENSG00000260675	CTD-2576D5.3	pseudogene	ENST00000567872	58.68	Intergenic	0.021898	0.470874
ENSG00000172497	ACOT12	protein_coding	ENST00000513751	58.66	promoter-TSS	0.114967	0.753247
ENSG00000108292	MLLT6	protein_coding	ENST00000471200	58.62	TTS	0.025469	0.646586
ENSG00000184752	NDUFA12	protein_coding	ENST00000547447	58.62	Intergenic	0.018735	0.492991
ENSG00000142173	COL6A2	protein_coding	ENST00000300527	58.6	exon	0.068123	0.669236
ENSG00000073910	FRY	protein_coding	ENST00000380250	58.59	intron	0.039451	0.541096
ENSG00000175215	CTDSP2	protein_coding	ENST00000398073	58.59	Intergenic	0.035889	0.620521
ENSG00000180992	MRPL14	protein_coding	ENST00000372014	58.59	intron	0.027257	0.481293
ENSG00000183092	BEGAIN	protein_coding	ENST00000556188	58.59	promoter-TSS	0.034803	0.590962
ENSG00000196268	ZNF493	protein_coding	ENST00000599461	58.59	promoter-TSS	0.024242	0.486683
ENSG00000142606	MMEL1	protein_coding	ENST00000504800	58.58	intron	0.040648	0.657501
ENSG00000240253	AC140481.7	pseudogene	ENST00000430837	58.55	promoter-TSS	0.060714	0.612443
ENSG00000152818	UTRN	protein_coding	ENST00000460618	58.53	Intergenic	0.020548	0.21843
ENSG00000225036	RP11-414B7.1	pseudogene	ENST00000454213	58.53	Intergenic	0.0299	0.374172
ENSG00000101310	SEC23B	protein_coding	ENST00000494645	58.49	TTS	0.032587	0.441057
ENSG00000130227	XPO7	protein_coding	ENST00000252512	58.49	intron	0.030631	0.44964
ENSG00000165219	GAPVD1	protein_coding	ENST00000297933	58.49	intron	0.029613	0.520455
ENSG00000183273	CCDC60	protein_coding	ENST00000327554	58.49	intron	0.033333	0.50104
ENSG00000196233	LCOR	protein_coding	ENST00000371103	58.49	intron	0.030738	0.439673
ENSG00000252313	RNA5SP281	rRNA	ENST00000516504	58.49	Intergenic	0.04321	0.468172
ENSG00000264752	RN7SL90P	misc_RNA	ENST00000581840	58.49	Intergenic	0.027066	0.477952
ENSG00000129988	LBP	protein_coding	ENST00000217407	58.47	Intergenic	0.056421	0.647691
ENSG00000111229	ARPC3	protein_coding	ENST00000548878	58.46	intron	0.02614	0.49861
ENSG00000250267	RP11-122A21.2	antisense	ENST00000504175	58.43	Intergenic	0.021739	0.52111
ENSG00000266357	RP11-101O21.1	lincRNA	ENST00000584003	58.43	intron	0.03193	0.523188
ENSG00000074855	ANO8	protein_coding	ENST00000159087	58.42	exon	0.045032	0.601576
ENSG00000160193	WDR4	protein_coding	ENST00000398208	58.41	intron	0.05308	0.603
ENSG00000226929	CT47A11	protein_coding	ENST00000457020	58.41	exon	0.061759	0.620324
ENSG00000259822	RP11-1292F20.1	pseudogene	ENST00000565277	58.38	promoter-TSS	0.077447	0.625
ENSG00000156869	FRRS1	protein_coding	ENST00000287474	58.37	TTS	0.01847	0.481579
ENSG00000180479	ZNF571	protein_coding	ENST00000328550	58.37	intron	0.020173	0.488506
ENSG00000235806	RP4-646N3.1	lincRNA	ENST00000432359	58.37	Intergenic	0.028646	0.519481
ENSG00000249486	RP11-215I16.1	pseudogene	ENST00000511351	58.37	Intergenic	0.027027	0.477089
ENSG00000258608	DNAJC19P9	pseudogene	ENST00000555084	58.37	Intergenic	0.018325	0.415144
ENSG00000189068	VSTM1	protein_coding	ENST00000447872	58.25	intron	0.029891	0.51289
ENSG00000229066	AC096649.3	lincRNA	ENST00000438963	58.25	intron	0.038786	0.468013
ENSG00000233082	AC073094.4	lincRNA	ENST00000453798	58.25	Intergenic	0.043273	0.654972
ENSG00000250565	ATP6V1E2	protein_coding	ENST00000522587	58.25	intron	0.022059	0.510404
ENSG00000266173	STRADA	protein_coding	ENST00000580338	58.25	intron	0.034483	0.506557
ENSG00000231292	IGKV1OR2-108	IG_V_gene	ENST00000453673	58.21	Intergenic	0.066637	0.699151
ENSG00000143776	CDC42BPA	protein_coding	ENST00000366769	58.2	promoter-TSS	0.047414	0.556989
ENSG00000196689	TRPV1	protein_coding	ENST00000399759	58.19	intron	0.022995	0.517937
ENSG00000236438	FAM157A	lincRNA	ENST00000437428	58.19	exon	0.057958	0.570772
ENSG00000111321	LTBR	protein_coding	ENST00000440421	58.13	promoter-TSS	0.03899	0.619132
ENSG00000135898	GPR55	protein_coding	ENST00000392039	58.13	Intergenic	0.04717	0.602094
ENSG00000145362	ANK2	protein_coding	ENST00000503271	58.11	intron	0.037797	0.466019
ENSG00000249054	RP11-598F7.1	lincRNA	ENST00000504074	58.11	Intergenic	0.056941	0.643462
ENSG00000253695	RP11-177H2.2	antisense	ENST00000522026	58.11	Intergenic	0.044574	0.591481
ENSG00000260507	RP11-356C4.3	lincRNA	ENST00000562203	58.11	promoter-TSS	0.06	0.578497
ENSG00000006607	FARP2	protein_coding	ENST00000418082	58.06	intron	0.032934	0.497758
ENSG00000011105	TSPAN9	protein_coding	ENST00000011898	58.06	promoter-TSS	0.043478	0.555927
ENSG00000100154	TTC28	protein_coding	ENST00000397906	58.06	intron	0.025388	0.470423
ENSG00000106948	AKNA	protein_coding	ENST00000312033	58.06	exon	0.027322	0.578182
ENSG00000135829	DHX9	protein_coding	ENST00000473076	58.06	Intergenic	0.032907	0.437956
ENSG00000154027	AK5	protein_coding	ENST00000466393	58.06	intron	0.030195	0.498227
ENSG00000163666	HESX1	protein_coding	ENST00000473921	58.06	TTS	0.051429	0.490494
ENSG00000165660	FAM175B	protein_coding	ENST00000298492	58.06	intron	0.020747	0.468232
ENSG00000169116	PARM1	protein_coding	ENST00000307428	58.06	intron	0.046729	0.453358
ENSG00000185250	PPIL6	protein_coding	ENST00000518648	58.06	intron	0.027833	0.438492
ENSG00000256440	RP11-443N24.3	lincRNA	ENST00000545704	58.06	Intergenic	0.031776	0.48694
ENSG00000265639	RP11-529J17.1	pseudogene	ENST00000581877	58.06	Intergenic	0.041667	0.43038
ENSG00000264184	AC096509.1	miRNA	ENST00000577723	58.05	Intergenic	0.023656	0.487124
ENSG00000167984	NLRC3	polymorphic_pseudogene	ENST00000603055	58	TTS	0.043656	0.630072
ENSG00000179958	DCTPP1	protein_coding	ENST00000319285	58	Intergenic	0.023916	0.498507
ENSG00000255139	AP000442.1	antisense	ENST00000531311	58	intron	0.041991	0.535714
ENSG00000273406	RP11-114O18.1	lincRNA	ENST00000608123	58	Intergenic	0.029197	0.491803
ENSG00000205579	DYNLL1P1	pseudogene	ENST00000595442	57.98	Intergenic	0.03617	0.592986
ENSG00000008323	PLEKHG6	protein_coding	ENST00000304581	57.97	exon	0.036816	0.61332
ENSG00000132589	FLOT2	protein_coding	ENST00000582174	57.97	intron	0.033499	0.624535
ENSG00000171446	KRT27	protein_coding	ENST00000301656	57.97	exon	0.063209	0.511327
ENSG00000213908	CYP2A7P1	pseudogene	ENST00000301171	57.97	intron	0.044039	0.599785
ENSG00000211890	IGHA2	IG_C_gene	ENST00000390539	57.94	Intergenic	0.045658	0.669946
ENSG00000231246	RP5-965F6.2	lincRNA	ENST00000427290	57.94	intron	0.068276	0.697045
ENSG00000226633	PPIAP28	pseudogene	ENST00000458378	57.92	Intergenic	0.050107	0.611614
ENSG00000255346	NOX5	protein_coding	ENST00000260364	57.91	promoter-TSS	0.049111	0.571705
ENSG00000091640	SPAG7	protein_coding	ENST00000570341	57.89	TTS	0.03355	0.508108
ENSG00000135960	EDAR	protein_coding	ENST00000258443	57.89	Intergenic	0.019833	0.514077
ENSG00000182310	LINC00085	processed_transcript	ENST00000573266	57.89	promoter-TSS	0.034732	0.637283
ENSG00000261514	RP11-527L4.2	protein_coding	ENST00000565120	57.89	promoter-TSS	0.045988	0.535679
ENSG00000146938	NLGN4X	protein_coding	ENST00000381093	57.87	intron	0.038938	0.507067
ENSG00000198794	SCAMP5	protein_coding	ENST00000565989	57.87	exon	0.054575	0.637821
ENSG00000203585	RP11-542B15.1	lincRNA	ENST00000400306	57.87	intron	0.029565	0.473958
ENSG00000249378	LINC01060	lincRNA	ENST00000503458	57.87	intron	0.041367	0.472172
ENSG00000143457	GOLPH3L	protein_coding	ENST00000271732	57.86	intron	0.043873	0.537764
ENSG00000197415	VEPH1	protein_coding	ENST00000392833	57.86	intron	0.039497	0.489247
ENSG00000220785	MTMR9LP	pseudogene	ENST00000441044	57.86	Intergenic	0.022546	0.490066
ENSG00000227155	RP11-165F24.3	antisense	ENST00000592805	57.86	promoter-TSS	0.036023	0.505036
ENSG00000232981	RP11-117O7.2	pseudogene	ENST00000427672	57.86	Intergenic	0.042589	0.491497
ENSG00000233643	RP11-491H19.1	lincRNA	ENST00000441001	57.86	intron	0.047788	0.478799
ENSG00000237489	LINC00959	lincRNA	ENST00000456581	57.83	Intergenic	0.014493	0.520661
ENSG00000269908	RP11-1406H17.1	lincRNA	ENST00000602577	57.79	Intergenic	0.06278	0.658602
ENSG00000215861	WI2-1896O14.1	pseudogene	ENST00000313342	57.77	Intergenic	0.027027	0.392216
ENSG00000106077	ABHD11	protein_coding	ENST00000222800	57.76	Intergenic	0.037209	0.526132
ENSG00000064999	ANKS1A	protein_coding	ENST00000535627	57.73	intron	0.048507	0.497207
ENSG00000119685	TTLL5	protein_coding	ENST00000298832	57.73	intron	0.030864	0.517454
ENSG00000125952	MAX	protein_coding	ENST00000341653	57.73	intron	0.024775	0.579775
ENSG00000138640	FAM13A	protein_coding	ENST00000502459	57.73	intron	0.029279	0.447191
ENSG00000139644	TMBIM6	protein_coding	ENST00000551154	57.73	intron	0.019231	0.495202
ENSG00000162736	NCSTN	protein_coding	ENST00000465223	57.73	TTS	0.016854	0.461682
ENSG00000188283	ZNF383	protein_coding	ENST00000586068	57.73	intron	0.024176	0.508772
ENSG00000197714	ZNF460	protein_coding	ENST00000537645	57.73	intron	0.017893	0.515873
ENSG00000205293	RP11-1112C15.1	lincRNA	ENST00000522992	57.73	Intergenic	0.039171	0.427586
ENSG00000244024	RP11-622L21.1	pseudogene	ENST00000481075	57.73	Intergenic	0.029268	0.454988
ENSG00000255733	IFNG-AS1	antisense	ENST00000536914	57.73	intron	0.020522	0.428305
ENSG00000261024	GS1-279B7.1	lincRNA	ENST00000565520	57.73	Intergenic	0.028384	0.461874
ENSG00000265681	RPL17	protein_coding	ENST00000418495	57.73	Intergenic	0.048327	0.508349
ENSG00000269692	RP11-45O22.1	pseudogene	ENST00000598909	57.73	Intergenic	0.04955	0.467416
ENSG00000107201	DDX58	protein_coding	ENST00000379883	57.7	intron	0.022346	0.505576
ENSG00000115760	BIRC6	protein_coding	ENST00000421745	57.7	Intergenic	0.020619	0.463122
ENSG00000123636	BAZ2B	protein_coding	ENST00000467184	57.7	intron	0.046992	0.454034
ENSG00000125385	RP11-297B17.2	pseudogene	ENST00000354277	57.7	Intergenic	0.026667	0.501109
ENSG00000131747	TOP2A	protein_coding	ENST00000577541	57.7	Intergenic	0.027088	0.554054
ENSG00000145526	CDH18	protein_coding	ENST00000510297	57.7	Intergenic	0.038877	0.43319
ENSG00000148842	CNNM2	protein_coding	ENST00000369878	57.7	intron	0.018987	0.461053
ENSG00000198453	ZNF568	protein_coding	ENST00000455427	57.7	intron	0.026923	0.454894
ENSG00000205302	SNX2	protein_coding	ENST00000514949	57.7	intron	0.027197	0.421712
ENSG00000215102	TERF1P4	pseudogene	ENST00000399580	57.7	Intergenic	0.029412	0.542074
ENSG00000228301	RPL7P55	pseudogene	ENST00000450522	57.7	Intergenic	0.043121	0.491803
ENSG00000228855	RP3-433G13.1	pseudogene	ENST00000450437	57.7	Intergenic	0.05102	0.474542
ENSG00000251078	SLC25A5P9	pseudogene	ENST00000509905	57.7	Intergenic	0.024336	0.518764
ENSG00000252310	RNY5	misc_RNA	ENST00000516501	57.7	Intergenic	0.023013	0.440501
ENSG00000256896	PSMC1P8	pseudogene	ENST00000536820	57.7	Intergenic	0.045113	0.502814
ENSG00000267360	CTC-454I21.3	protein_coding	ENST00000588873	57.7	intron	0.021786	0.445652
ENSG00000207010	RNU6-1295P	snRNA	ENST00000384283	57.69	Intergenic	0.042045	0.501647
ENSG00000215467	RPL27AP	pseudogene	ENST00000358609	57.69	promoter-TSS	0.031572	0.514403
ENSG00000237784	AC097713.5	pseudogene	ENST00000430199	57.68	Intergenic	0.02005	0.5275
ENSG00000104936	DMPK	protein_coding	ENST00000599002	57.61	promoter-TSS	0.040606	0.61526
ENSG00000173334	TRIB1	protein_coding	ENST00000311922	57.61	Intergenic	0.024096	0.551543
ENSG00000148143	ZNF462	protein_coding	ENST00000277225	57.6	Intergenic	0.068376	0.618337
ENSG00000100156	SLC16A8	protein_coding	ENST00000320521	57.59	exon	0.084974	0.662526
ENSG00000137806	NDUFAF1	protein_coding	ENST00000560978	57.59	intron	0.03626	0.473785
ENSG00000137309	HMGA1	protein_coding	ENST00000401473	57.54	Intergenic	0.071339	0.635
ENSG00000197372	ZNF675	protein_coding	ENST00000596211	57.51	intron	0.04878	0.628655
ENSG00000166851	PLK1	protein_coding	ENST00000562272	57.5	TTS	0.028421	0.603575
ENSG00000090020	SLC9A1	protein_coding	ENST00000374089	57.4	intron	0.034014	0.641103
ENSG00000227159	DDX11L16	pseudogene	ENST00000445777	57.39	intron	0.02164	0.592719
ENSG00000265108	AL357932.1	miRNA	ENST00000581340	57.35	Intergenic	0.032419	0.460199
ENSG00000104973	MED25	protein_coding	ENST00000538643	57.32	exon	0.025463	0.620165
ENSG00000264109	MIR4712	miRNA	ENST00000583750	57.26	promoter-TSS	0.02507	0.477051
ENSG00000202309	Y_RNA	misc_RNA	ENST00000365439	57.22	Intergenic	0.031076	0.488854
ENSG00000142186	SCYL1	protein_coding	ENST00000279270	57.19	intron	0.020179	0.589026
ENSG00000172379	ARNT2	protein_coding	ENST00000529181	57.19	exon	0.017413	0.493797
ENSG00000228212	OFD1P17	pseudogene	ENST00000437639	57.19	promoter-TSS	0.045273	0.514628
ENSG00000180881	CAPS2	protein_coding	ENST00000436898	57.18	promoter-TSS	0.062731	0.60221
ENSG00000177830	CHID1	protein_coding	ENST00000429789	57.17	intron	0.033784	0.607026
ENSG00000262246	CORO7	protein_coding	ENST00000572044	57.16	intron	0.027501	0.615936
ENSG00000162402	USP24	protein_coding	ENST00000294383	57.14	intron	0.0271	0.505405
ENSG00000256093	RP11-158L12.2	pseudogene	ENST00000541494	57.14	Intergenic	0.0375	0.491487
ENSG00000272050	RP13-379O24.3	lincRNA	ENST00000606283	57.14	promoter-TSS	0.047619	0.628285
ENSG00000007314	SCN4A	protein_coding	ENST00000581514	57.13	promoter-TSS	0.035564	0.604217
ENSG00000185290	NUPR1L	protein_coding	ENST00000329309	57.1	promoter-TSS	0.048143	0.569203
ENSG00000269693	CTD-2192J16.20	protein_coding	ENST00000593682	57.1	intron	0.028067	0.463942
ENSG00000100147	CCDC134	protein_coding	ENST00000402061	57.08	intron	0.032323	0.504541
ENSG00000121764	HCRTR1	protein_coding	ENST00000468521	57.08	intron	0.023392	0.547897
ENSG00000128965	CHAC1	protein_coding	ENST00000446533	57.08	exon	0.025316	0.601124
ENSG00000167100	SAMD14	protein_coding	ENST00000573376	57.08	promoter-TSS	0.030496	0.616751
ENSG00000183921	SDR42E2	protein_coding	ENST00000602312	57.08	Intergenic	0.05787	0.628902
ENSG00000196433	ASMT	protein_coding	ENST00000432523	57.08	Intergenic	0.047047	0.56
ENSG00000105996	HOXA2	protein_coding	ENST00000222718	57.05	Intergenic	0.040816	0.544734
ENSG00000121905	HPCA	protein_coding	ENST00000470166	57.04	Intergenic	0.033723	0.522008
ENSG00000106346	USP42	protein_coding	ENST00000426246	57.02	intron	0.03861	0.504817
ENSG00000227084	RP11-144A16.5	lincRNA	ENST00000415013	57.02	intron	0.042184	0.517327
ENSG00000105662	CRTC1	protein_coding	ENST00000594658	57	intron	0.02576	0.617365
ENSG00000180198	RCC1	protein_coding	ENST00000434290	57	intron	0.035908	0.50295
ENSG00000182208	MOB2	protein_coding	ENST00000529380	57	Intergenic	0.030948	0.597905
ENSG00000188986	NELFB	protein_coding	ENST00000343053	57	intron	0.03609	0.607763
ENSG00000225414	RP11-746P2.1	pseudogene	ENST00000452114	56.89	Intergenic	0.062474	0.675271
ENSG00000186815	TPCN1	protein_coding	ENST00000428632	56.87	intron	0.035839	0.546725
ENSG00000078967	UBE2D4	protein_coding	ENST00000443780	56.86	intron	0.019305	0.529865
ENSG00000082213	C5orf22	protein_coding	ENST00000504464	56.86	intron	0.028369	0.444248
ENSG00000105404	RABAC1	protein_coding	ENST00000598057	56.86	Intergenic	0.036437	0.464646
ENSG00000141384	TAF4B	protein_coding	ENST00000418698	56.86	intron	0.041575	0.467249
ENSG00000150637	CD226	protein_coding	ENST00000581982	56.86	intron	0.053465	0.470356
ENSG00000159445	THEM4	protein_coding	ENST00000368814	56.86	Intergenic	0.02994	0.466135
ENSG00000248278	RP11-463M16.4	pseudogene	ENST00000508743	56.86	intron	0.026	0.471058
ENSG00000249236	CTD-2227I18.1	lincRNA	ENST00000511861	56.86	Intergenic	0.022177	0.541247
ENSG00000257771	RP11-70F11.8	lincRNA	ENST00000551539	56.86	Intergenic	0.025532	0.498938
ENSG00000006837	CDKL3	protein_coding	ENST00000523054	56.84	intron	0.025401	0.506008
ENSG00000173065	FAM222B	protein_coding	ENST00000579381	56.84	intron	0.027457	0.477633
ENSG00000167617	CDC42EP5	protein_coding	ENST00000301200	56.83	intron	0.077793	0.623256
ENSG00000231568	RP11-552E4.4	pseudogene	ENST00000429428	56.81	Intergenic	0.051937	0.64204
ENSG00000155970	MICU3	protein_coding	ENST00000318063	56.76	promoter-TSS	0.132867	0.718605
ENSG00000231601	RP11-164C1.2	lincRNA	ENST00000412695	56.71	Intergenic	0.034375	0.612601
ENSG00000233892	PAIP1P1	pseudogene	ENST00000446875	56.71	intron	0.039807	0.514458
ENSG00000265263	RP11-135L13.4	antisense	ENST00000581122	56.71	promoter-TSS	0.025253	0.571248
ENSG00000107021	TBC1D13	protein_coding	ENST00000372648	56.69	intron	0.024211	0.540484
ENSG00000182552	RWDD4	protein_coding	ENST00000327570	56.69	intron	0.035867	0.479522
ENSG00000227398	KIF9-AS1	antisense	ENST00000429315	56.69	intron	0.032558	0.495353
ENSG00000102755	FLT1	protein_coding	ENST00000540678	56.63	TTS	0.01855	0.503367
ENSG00000160326	SLC2A6	protein_coding	ENST00000414172	56.6	TTS	0.040149	0.643657
ENSG00000235989	MORC2-AS1	antisense	ENST00000609557	56.6	promoter-TSS	0.050548	0.550505
ENSG00000006047	YBX2	protein_coding	ENST00000570627	56.59	Intergenic	0.034704	0.524013
ENSG00000254914	CTD-2537L20.1	pseudogene	ENST00000534066	56.59	Intergenic	0.03481	0.614331
ENSG00000108840	HDAC5	protein_coding	ENST00000592385	56.57	promoter-TSS	0.026985	0.611515
ENSG00000036565	SLC18A1	protein_coding	ENST00000381608	56.55	intron	0.037767	0.521311
ENSG00000241484	ARHGAP8	protein_coding	ENST00000356099	56.54	intron	0.035234	0.615237
ENSG00000160145	KALRN	protein_coding	ENST00000460856	56.52	intron	0.065353	0.701002
ENSG00000137135	ARHGEF39	protein_coding	ENST00000490638	56.5	promoter-TSS	0.05477	0.647266
ENSG00000170634	ACYP2	protein_coding	ENST00000458030	56.5	intron	0.021209	0.46928
ENSG00000243452	NBPF15	protein_coding	ENST00000442702	56.5	TTS	0.039384	0.512821
ENSG00000259587	RP11-463I20.2	lincRNA	ENST00000560683	56.5	Intergenic	0.039841	0.46817
ENSG00000228754	RP11-534L6.3	pseudogene	ENST00000434320	56.49	exon	0.037613	0.534974
ENSG00000270325	CTC-559E9.12	pseudogene	ENST00000603714	56.48	Intergenic	0.042431	0.579611
ENSG00000138944	KIAA1644	protein_coding	ENST00000381176	56.47	Intergenic	0.096531	0.686747
ENSG00000198542	ITGBL1	protein_coding	ENST00000376180	56.47	exon	0.089583	0.681913
ENSG00000212138	RNA5SP372	rRNA	ENST00000390836	56.47	promoter-TSS	0.023474	0.491803
ENSG00000221695	AL390335.1	miRNA	ENST00000408768	56.47	Intergenic	0.04898	0.456212
ENSG00000224054	RP4-551E13.2	pseudogene	ENST00000430261	56.47	Intergenic	0.0358	0.52381
ENSG00000249747	RP11-308K2.1	lincRNA	ENST00000503637	56.47	Intergenic	0.027708	0.469849
ENSG00000255531	NDUFS5P6	pseudogene	ENST00000529136	56.47	Intergenic	0.035088	0.394942
ENSG00000264137	AC079298.1	miRNA	ENST00000584770	56.47	Intergenic	0.023913	0.440347
ENSG00000086544	ITPKC	protein_coding	ENST00000597003	56.46	intron	0.021618	0.51358
ENSG00000111215	PRR4	protein_coding	ENST00000536668	56.45	intron	0.024129	0.475936
ENSG00000178691	SUZ12	protein_coding	ENST00000322652	56.44	intron	0.025779	0.48927
ENSG00000183496	MEX3B	protein_coding	ENST00000329713	56.43	Intergenic	0.064175	0.563073
ENSG00000261012	RP11-116D2.1	lincRNA	ENST00000567376	56.43	Intergenic	0.048733	0.503891
ENSG00000233727	RP11-380I20.2	pseudogene	ENST00000449233	56.39	Intergenic	0.017544	0.446389
ENSG00000070366	SMG6	protein_coding	ENST00000570874	56.38	intron	0.026502	0.504409
ENSG00000073417	PDE8A	protein_coding	ENST00000478717	56.38	intron	0.038801	0.443662
ENSG00000089159	PXN	protein_coding	ENST00000547746	56.38	intron	0.039432	0.514961
ENSG00000102189	EEA1	protein_coding	ENST00000322349	56.38	intron	0.042514	0.416974
ENSG00000171867	PRNP	protein_coding	ENST00000379440	56.38	Intergenic	0.048276	0.497418
ENSG00000176399	DMRTA1	protein_coding	ENST00000325870	56.38	Intergenic	0.03071	0.40613
ENSG00000176853	FAM91A1	protein_coding	ENST00000521166	56.38	Intergenic	0.043088	0.514337
ENSG00000204682	CASC10	protein_coding	ENST00000377113	56.38	Intergenic	0.05997	0.634731
ENSG00000224078	SNHG14	processed_transcript	ENST00000554726	56.38	intron	0.02847	0.465364
ENSG00000251574	RP11-6N13.1	lincRNA	ENST00000503650	56.38	intron	0.04381	0.45057
ENSG00000256081	AE000658.25	pseudogene	ENST00000541653	56.38	Intergenic	0.02544	0.466797
ENSG00000272885	RP11-2H3.6	lincRNA	ENST00000609771	56.38	Intergenic	0.027586	0.512909
ENSG00000258273	RP11-370I10.4	pseudogene	ENST00000549699	56.36	TTS	0.06584	0.683761
ENSG00000130700	GATA5	protein_coding	ENST00000252997	56.35	exon	0.042531	0.612435
ENSG00000166250	CLMP	protein_coding	ENST00000448775	56.34	intron	0.031083	0.487152
ENSG00000161714	PLCD3	protein_coding	ENST00000540511	56.33	exon	0.022491	0.557925
ENSG00000197157	SND1	protein_coding	ENST00000485871	56.28	Intergenic	0.041176	0.568071
ENSG00000237592	IGKV1OR10-1	IG_V_pseudogene	ENST00000442306	56.28	Intergenic	0.101286	0.627309
ENSG00000198547	C20orf203	lincRNA	ENST00000608990	56.27	intron	0.0225	0.44389
ENSG00000109339	MAPK10	protein_coding	ENST00000513186	56.26	promoter-TSS	0.099548	0.699774
ENSG00000130182	ZSCAN10	protein_coding	ENST00000572548	56.26	TTS	0.070954	0.636251
ENSG00000186710	CCDC42B	protein_coding	ENST00000550918	56.25	intron	0.040984	0.529332
ENSG00000202383	RNA5SP279	rRNA	ENST00000365513	56.25	Intergenic	0.043919	0.477234
ENSG00000214719	AC005562.1	processed_transcript	ENST00000578265	56.25	intron	0.030995	0.511401
ENSG00000222838	RNA5SP136	rRNA	ENST00000410906	56.25	Intergenic	0.039384	0.444444
ENSG00000229140	CCDC26	lincRNA	ENST00000446592	56.25	intron	0.03655	0.505109
ENSG00000242301	RP11-93P10.3	pseudogene	ENST00000424169	56.25	Intergenic	0.037338	0.523501
ENSG00000255557	RP11-770G2.2	lincRNA	ENST00000534505	56.25	intron	0.051081	0.466667
ENSG00000265350	RN7SL355P	misc_RNA	ENST00000577896	56.25	Intergenic	0.040994	0.506203
ENSG00000267275	CTD-2562J15.6	antisense	ENST00000588799	56.25	intron	0.0352	0.607029
ENSG00000174898	CATSPERD	protein_coding	ENST00000381614	56.24	intron	0.032618	0.477702
ENSG00000183785	TUBA8	protein_coding	ENST00000330423	56.24	intron	0.039347	0.621285
ENSG00000120094	HOXB1	protein_coding	ENST00000577092	56.23	Intergenic	0.058442	0.617194
ENSG00000143393	PI4KB	protein_coding	ENST00000460323	56.22	TTS	0.033084	0.502132
ENSG00000243225	RP11-7F17.1	pseudogene	ENST00000488511	56.22	Intergenic	0.027672	0.49285
ENSG00000268098	AP000688.1	protein_coding	ENST00000600312	56.2	intron	0.031164	0.552893
ENSG00000090889	KIF4A	protein_coding	ENST00000374403	56.19	intron	0.029536	0.501053
ENSG00000115183	TANC1	protein_coding	ENST00000454300	56.19	intron	0.032184	0.454128
ENSG00000150054	MPP7	protein_coding	ENST00000441595	56.19	intron	0.017058	0.470213
ENSG00000204491	PRAMEF18	protein_coding	ENST00000376126	56.19	Intergenic	0.036496	0.531876
ENSG00000223742	RP11-149B9.2	lincRNA	ENST00000456037	56.19	Intergenic	0.040169	0.49789
ENSG00000234083	AJ006995.3	lincRNA	ENST00000433344	56.19	Intergenic	0.053254	0.494094
ENSG00000235224	RP11-236P24.1	pseudogene	ENST00000433923	56.19	promoter-TSS	0.020446	0.532468
ENSG00000235387	LINC00961	lincRNA	ENST00000443779	56.19	Intergenic	0.031558	0.476378
ENSG00000254286	RP11-89K10.1	antisense	ENST00000519880	56.19	intron	0.03838	0.47234
ENSG00000260927	RP11-459F6.3	antisense	ENST00000569580	56.19	intron	0.028226	0.424547
ENSG00000127948	POR	protein_coding	ENST00000495770	56.17	promoter-TSS	0.04139	0.636822
ENSG00000265043	RP11-728E14.3	lincRNA	ENST00000577309	56.16	Intergenic	0.049656	0.620611
ENSG00000126858	RHOT1	protein_coding	ENST00000358365	56.15	intron	0.028419	0.508865
ENSG00000132394	EEFSEC	protein_coding	ENST00000254730	56.15	intron	0.018672	0.52795
ENSG00000172197	MBOAT1	protein_coding	ENST00000324607	56.15	intron	0.023952	0.496016
ENSG00000174373	RALGAPA1	protein_coding	ENST00000389698	56.15	intron	0.048387	0.478873
ENSG00000198331	HYLS1	protein_coding	ENST00000356438	56.15	intron	0.031712	0.455696
ENSG00000223164	AL445384.1	miRNA	ENST00000411232	56.15	Intergenic	0.045627	0.481973
ENSG00000227244	LINC00845	lincRNA	ENST00000417931	56.15	Intergenic	0.033333	0.499076
ENSG00000227675	GS1-256O22.1	pseudogene	ENST00000453484	56.15	Intergenic	0.043328	0.49654
ENSG00000235038	RP11-393I23.4	lincRNA	ENST00000419596	56.15	intron	0.042945	0.455102
ENSG00000248727	CTC-236F12.4	protein_coding	ENST00000506836	56.15	intron	0.032149	0.513514
ENSG00000266694	RN7SL626P	misc_RNA	ENST00000577496	56.15	Intergenic	0.043091	0.562315
ENSG00000271259	RP11-1109F11.5	lincRNA	ENST00000605051	56.15	Intergenic	0.025295	0.46633
ENSG00000150667	FSIP1	protein_coding	ENST00000350221	56.13	intron	0.043165	0.466786
ENSG00000159251	ACTC1	protein_coding	ENST00000290378	56.13	exon	0.054674	0.609155
ENSG00000170776	AKAP13	protein_coding	ENST00000560256	56.13	intron	0.042254	0.532513
ENSG00000171109	MFN1	protein_coding	ENST00000467174	56.13	intron	0.02583	0.502457
ENSG00000183833	MAATS1	protein_coding	ENST00000483134	56.13	intron	0.040201	0.439799
ENSG00000186439	TRDN	protein_coding	ENST00000334268	56.13	intron	0.032653	0.470468
ENSG00000197889	MEIG1	protein_coding	ENST00000496225	56.13	promoter-TSS	0.038772	0.456452
ENSG00000198826	ARHGAP11A	protein_coding	ENST00000361627	56.13	intron	0.030769	0.472696
ENSG00000212377	SNORD37	snoRNA	ENST00000391075	56.13	Intergenic	0.046555	0.446097
ENSG00000214212	C19orf38	protein_coding	ENST00000587494	56.13	intron	0.037433	0.533808
ENSG00000252352	SNORA40	snoRNA	ENST00000516543	56.13	Intergenic	0.019254	0.473558
ENSG00000262500	RP11-259G18.2	pseudogene	ENST00000574657	56.13	Intergenic	0.021484	0.536062
ENSG00000265946	RP11-752P2.2	pseudogene	ENST00000582687	56.13	Intergenic	0.032149	0.505068
ENSG00000271287	BCRP9	pseudogene	ENST00000605312	56.13	Intergenic	0.044983	0.518135
ENSG00000236289	AC130710.1	lincRNA	ENST00000426539	56.09	intron	0.022727	0.512472
ENSG00000176294	OR4N2	protein_coding	ENST00000557414	56.05	promoter-TSS	0.02445	0.458537
ENSG00000005844	ITGAL	protein_coding	ENST00000356798	56.02	intron	0.031132	0.498586
ENSG00000105568	PPP2R1A	protein_coding	ENST00000322088	56.02	Intergenic	0.027132	0.512101
ENSG00000105290	APLP1	protein_coding	ENST00000589743	56.01	intron	0.030432	0.596715
ENSG00000173214	KIAA1919	protein_coding	ENST00000368847	56	intron	0.025316	0.436157
ENSG00000271538	RP11-326I11.4	lincRNA	ENST00000605270	56	intron	0.04502	0.536785
ENSG00000105695	MAG	protein_coding	ENST00000600291	55.94	TTS	0.041456	0.612339
ENSG00000183199	HSP90AB3P	pseudogene	ENST00000505987	55.94	Intergenic	0.023936	0.503979
ENSG00000252013	RNU4ATAC14P	snRNA	ENST00000516204	55.91	Intergenic	0.022684	0.486792
ENSG00000150990	DHX37	protein_coding	ENST00000308736	55.88	intron	0.029809	0.546809
ENSG00000175467	SART1	protein_coding	ENST00000529532	55.86	exon	0.035408	0.597479
ENSG00000187902	SHISA7	protein_coding	ENST00000376325	55.85	exon	0.068282	0.666178
ENSG00000132003	ZSWIM4	protein_coding	ENST00000254323	55.81	intron	0.049192	0.5625
ENSG00000136052	SLC41A2	protein_coding	ENST00000258538	55.8	intron	0.011236	0.475336
ENSG00000198836	OPA1	protein_coding	ENST00000419435	55.8	intron	0.01573	0.464126
ENSG00000244586	WNT5A-AS1	antisense	ENST00000469484	55.8	promoter-TSS	0.103371	0.695067
ENSG00000142002	DPP9	protein_coding	ENST00000597726	55.79	exon	0.032996	0.592788
ENSG00000215458	AP001053.11	antisense	ENST00000400385	55.79	Intergenic	0.034898	0.599668
ENSG00000233872	AC005033.6	pseudogene	ENST00000428904	55.78	promoter-TSS	0.038265	0.51062
ENSG00000110583	NAA40	protein_coding	ENST00000338447	55.77	Intergenic	0.033189	0.498919
ENSG00000115170	ACVR1	protein_coding	ENST00000539637	55.77	intron	0.023256	0.550725
ENSG00000179364	PACS2	protein_coding	ENST00000447393	55.76	intron	0.032003	0.588066
ENSG00000086300	SNX10	protein_coding	ENST00000396376	55.73	intron	0.019465	0.509709
ENSG00000116147	TNR	protein_coding	ENST00000367674	55.73	intron	0.051883	0.591137
ENSG00000171604	CXXC5	protein_coding	ENST00000503511	55.7	intron	0.02526	0.587537
ENSG00000229891	Z83851.1	lincRNA	ENST00000424852	55.7	Intergenic	0.02719	0.517103
ENSG00000256037	MRPL40P1	pseudogene	ENST00000542687	55.7	Intergenic	0.025671	0.486014
ENSG00000259347	RP11-798K3.2	lincRNA	ENST00000558071	55.69	intron	0.086799	0.655235
ENSG00000224698	RP11-131J3.1	lincRNA	ENST00000419814	55.61	exon	0.061966	0.584342
ENSG00000213339	QTRT1	protein_coding	ENST00000589488	55.6	promoter-TSS	0.040984	0.517743
ENSG00000250360	CTD-2089N3.1	lincRNA	ENST00000510349	55.6	Intergenic	0.055556	0.564644
ENSG00000216522	AC011718.1	pseudogene	ENST00000412874	55.58	intron	0.026444	0.605717
ENSG00000074370	ATP2A3	protein_coding	ENST00000397039	55.57	intron	0.0278	0.608092
ENSG00000089123	TASP1	protein_coding	ENST00000337743	55.57	intron	0.024272	0.513317
ENSG00000188735	TMEM120B	protein_coding	ENST00000342607	55.53	Intergenic	0.031572	0.494527
ENSG00000108671	PSMD11	protein_coding	ENST00000579451	55.51	intron	0.025148	0.519941
ENSG00000176533	GNG7	protein_coding	ENST00000382159	55.51	intron	0.030667	0.507324
ENSG00000104765	BNIP3L	protein_coding	ENST00000523949	55.5	intron	0.028361	0.484785
ENSG00000149527	PLCH2	protein_coding	ENST00000419816	55.5	intron	0.043156	0.660071
ENSG00000151067	CACNA1C	protein_coding	ENST00000543114	55.5	intron	0.028571	0.49346
ENSG00000187091	PLCD1	protein_coding	ENST00000461445	55.5	intron	0.054233	0.620872
ENSG00000166183	ASPG	protein_coding	ENST00000455920	55.49	intron	0.053834	0.6875
ENSG00000268870	CTD-3105H18.16	protein_coding	ENST00000595562	55.49	intron	0.039134	0.472546
ENSG00000204524	ZNF805	protein_coding	ENST00000354309	55.48	promoter-TSS	0.043836	0.50365
ENSG00000226534	KB-1183D5.16	pseudogene	ENST00000422450	55.48	Intergenic	0.04742	0.624194
ENSG00000227702	LINC00111	lincRNA	ENST00000413718	55.46	intron	0.048469	0.591083
ENSG00000204315	FKBPL	protein_coding	ENST00000375156	55.42	exon	0.024348	0.549088
ENSG00000122203	KIAA1191	protein_coding	ENST00000298569	55.4	intron	0.042553	0.482881
ENSG00000127585	FBXL16	protein_coding	ENST00000397621	55.39	exon	0.037986	0.589404
ENSG00000006453	BAIAP2L1	protein_coding	ENST00000005260	55.38	intron	0.029478	0.447339
ENSG00000103121	CMC2	protein_coding	ENST00000566918	55.31	Intergenic	0.016393	0.483645
ENSG00000122008	POLK	protein_coding	ENST00000508867	55.31	exon	0.02005	0.4625
ENSG00000152359	POC5	protein_coding	ENST00000380475	55.31	Intergenic	0.038117	0.418345
ENSG00000155085	AK9	protein_coding	ENST00000285397	55.31	intron	0.023438	0.498701
ENSG00000169504	CLIC4	protein_coding	ENST00000488683	55.31	intron	0.063377	0.694467
ENSG00000171681	ATF7IP	protein_coding	ENST00000536444	55.31	intron	0.018	0.433134
ENSG00000180357	ZNF609	protein_coding	ENST00000559364	55.31	intron	0.026667	0.492239
ENSG00000185658	BRWD1	protein_coding	ENST00000342449	55.31	intron	0.029333	0.478723
ENSG00000187210	GCNT1	protein_coding	ENST00000488136	55.31	intron	0.029412	0.491857
ENSG00000196338	NLGN3	protein_coding	ENST00000476589	55.31	intron	0.018325	0.605744
ENSG00000217878	RP11-534P19.1	pseudogene	ENST00000407696	55.31	Intergenic	0.035928	0.465672
ENSG00000226313	RP11-585K14.2	pseudogene	ENST00000440559	55.31	Intergenic	0.029167	0.47817
ENSG00000227136	LINC00595	lincRNA	ENST00000476909	55.31	exon	0.018692	0.58042
ENSG00000254363	CTB-131B5.5	processed_transcript	ENST00000523154	55.31	Intergenic	0.063981	0.626478
ENSG00000258570	RP11-452K20.1	pseudogene	ENST00000557753	55.31	Intergenic	0.035417	0.49896
ENSG00000265357	MIR4493	miRNA	ENST00000584016	55.31	Intergenic	0.017316	0.429806
ENSG00000110880	CORO1C	protein_coding	ENST00000421578	55.25	intron	0.031008	0.454545
ENSG00000114439	BBX	protein_coding	ENST00000457496	55.25	intron	0.034261	0.465812
ENSG00000115520	COQ10B	protein_coding	ENST00000409398	55.25	intron	0.023301	0.5
ENSG00000165476	REEP3	protein_coding	ENST00000373758	55.25	intron	0.033956	0.522034
ENSG00000166348	USP54	protein_coding	ENST00000433394	55.25	intron	0.023404	0.488323
ENSG00000175985	PLEKHD1	protein_coding	ENST00000556123	55.25	promoter-TSS	0.065123	0.593931
ENSG00000196227	FAM217B	protein_coding	ENST00000360816	55.25	exon	0.028249	0.460526
ENSG00000204842	ATXN2	protein_coding	ENST00000550104	55.25	Intergenic	0.023041	0.517241
ENSG00000227138	RP11-421B23.2	pseudogene	ENST00000441805	55.25	Intergenic	0.038168	0.445714
ENSG00000232756	RP5-1185I7.1	antisense	ENST00000431722	55.25	Intergenic	0.024291	0.438384
ENSG00000238806	snoU13	snoRNA	ENST00000458745	55.25	Intergenic	0.041162	0.463768
ENSG00000249276	RP11-8L21.1	lincRNA	ENST00000508829	55.25	Intergenic	0.044316	0.453846
ENSG00000249882	RP11-665I14.1	lincRNA	ENST00000510420	55.25	intron	0.037296	0.439535
ENSG00000251623	RP11-826N14.4	lincRNA	ENST00000510029	55.25	promoter-TSS	0.027957	0.454936
ENSG00000266403	AL161731.1	miRNA	ENST00000579759	55.25	Intergenic	0.035088	0.40919
ENSG00000249550	RP11-438N16.1	lincRNA	ENST00000510694	55.24	intron	0.038982	0.561208
ENSG00000188511	C22orf34	protein_coding	ENST00000414287	55.22	intron	0.040767	0.544638
ENSG00000128482	RNF112	protein_coding	ENST00000580109	55.21	promoter-TSS	0.025478	0.595474
ENSG00000115841	RMDN2	protein_coding	ENST00000406384	55.17	intron	0.055906	0.617624
ENSG00000129515	SNX6	protein_coding	ENST00000362031	55.17	Intergenic	0.03772	0.485762
ENSG00000237049	RPL34P1	pseudogene	ENST00000450455	55.15	Intergenic	0.048765	0.597468
ENSG00000167967	E4F1	protein_coding	ENST00000301727	55.1	Intergenic	0.035398	0.509948
ENSG00000173599	PC	protein_coding	ENST00000531614	55.1	intron	0.040741	0.44732
ENSG00000252228	SNORA48	snoRNA	ENST00000516419	55.1	Intergenic	0.049881	0.559905
ENSG00000130957	FBP2	protein_coding	ENST00000375337	55.09	intron	0.028796	0.462745
ENSG00000132953	XPO4	protein_coding	ENST00000400602	55.09	TTS	0.038655	0.456376
ENSG00000145014	TMEM44	protein_coding	ENST00000429560	55.09	intron	0.036337	0.525399
ENSG00000154874	CCDC144B	pseudogene	ENST00000455629	55.09	intron	0.03259	0.44863
ENSG00000162191	UBXN1	protein_coding	ENST00000436354	55.09	Intergenic	0.032149	0.530405
ENSG00000255508	MIR3654	protein_coding	ENST00000496634	55.09	intron	0.043253	0.56304
ENSG00000139767	SRRM4	protein_coding	ENST00000267260	55.04	exon	0.047684	0.631293
ENSG00000170835	CEL	protein_coding	ENST00000351304	55.04	intron	0.031281	0.597656
ENSG00000204209	DAXX	protein_coding	ENST00000453407	55.04	intron	0.045586	0.502531
ENSG00000241527	CA15P1	pseudogene	ENST00000481698	55.03	exon	0.038538	0.615802
ENSG00000119574	ZBTB45	protein_coding	ENST00000600130	54.99	intron	0.024328	0.525575
ENSG00000161643	SIGLEC16	pseudogene	ENST00000456956	54.99	exon	0.028694	0.660458
ENSG00000162337	LRP5	protein_coding	ENST00000294304	54.99	Intergenic	0.027907	0.507549
ENSG00000189056	RELN	protein_coding	ENST00000343529	54.99	intron	0.042146	0.496173
ENSG00000224411	RP11-1033A18.1	pseudogene	ENST00000440936	54.99	Intergenic	0.029316	0.508943
ENSG00000227069	CNN2P2	pseudogene	ENST00000443536	54.99	Intergenic	0.030792	0.486091
ENSG00000246228	CASC8	antisense	ENST00000502082	54.99	Intergenic	0.036014	0.498801
ENSG00000128011	LRFN1	protein_coding	ENST00000248668	54.98	exon	0.078562	0.651287
ENSG00000234312	RP11-196D18.4	pseudogene	ENST00000424595	54.98	TTS	0.054074	0.650901
ENSG00000133275	CSNK1G2	protein_coding	ENST00000591752	54.97	intron	0.045854	0.627078
ENSG00000134324	LPIN1	protein_coding	ENST00000256720	54.97	intron	0.054194	0.618956
ENSG00000112118	MCM3	protein_coding	ENST00000596983	54.94	Intergenic	0.018325	0.475196
ENSG00000164403	SHROOM1	protein_coding	ENST00000488072	54.94	TTS	0.063273	0.625
ENSG00000131462	TUBG1	protein_coding	ENST00000591509	54.93	TTS	0.028178	0.598559
ENSG00000118322	ATP10B	protein_coding	ENST00000327245	54.88	intron	0.042204	0.546838
ENSG00000270124	RP11-118F19.1	lincRNA	ENST00000602862	54.88	Intergenic	0.046119	0.573034
ENSG00000197921	HES5	protein_coding	ENST00000378453	54.87	Intergenic	0.031397	0.652549
ENSG00000261486	RARRES2P9	pseudogene	ENST00000565168	54.82	promoter-TSS	0.041739	0.591659
ENSG00000268205	CTC-444N24.11	lincRNA	ENST00000593427	54.82	Intergenic	0.027601	0.417373
ENSG00000075711	DLG1	protein_coding	ENST00000346964	54.81	intron	0.033333	0.459909
ENSG00000105559	PLEKHA4	protein_coding	ENST00000596982	54.81	promoter-TSS	0.031379	0.516502
ENSG00000166407	LMO1	protein_coding	ENST00000428101	54.81	Intergenic	0.035836	0.542199
ENSG00000196593	ANKRD20A19P	pseudogene	ENST00000442969	54.8	Intergenic	0.029247	0.570937
ENSG00000100116	GCAT	protein_coding	ENST00000248924	54.78	intron	0.02733	0.592683
ENSG00000115596	WNT6	protein_coding	ENST00000233948	54.77	intron	0.039164	0.625
ENSG00000050438	SLC4A8	protein_coding	ENST00000546875	54.75	promoter-TSS	0.033046	0.423242
ENSG00000101981	F9	protein_coding	ENST00000218099	54.75	intron	0.042032	0.557692
ENSG00000108278	ZNHIT3	protein_coding	ENST00000490126	54.75	Intergenic	0.062857	0.60913
ENSG00000122735	DNAI1	protein_coding	ENST00000437363	54.75	intron	0.026906	0.495522
ENSG00000173715	C11orf80	protein_coding	ENST00000526260	54.75	promoter-TSS	0.021615	0.461364
ENSG00000175155	YPEL2	protein_coding	ENST00000581865	54.75	intron	0.041199	0.471028
ENSG00000178385	PLEKHM3	protein_coding	ENST00000447645	54.75	intron	0.026706	0.488889
ENSG00000201966	RNA5-8SP4	rRNA	ENST00000365096	54.75	Intergenic	0.045455	0.494892
ENSG00000221691	AC090825.2	miRNA	ENST00000408764	54.75	Intergenic	0.036789	0.475793
ENSG00000225529	BX088645.3	pseudogene	ENST00000448922	54.75	Intergenic	0.04463	0.523677
ENSG00000234300	LINC00229	lincRNA	ENST00000443783	54.75	Intergenic	0.023564	0.492647
ENSG00000235454	RP11-678B3.2	pseudogene	ENST00000456660	54.75	TTS	0.041876	0.449833
ENSG00000235910	AP006216.12	antisense	ENST00000444200	54.75	intron	0.042484	0.530179
ENSG00000237667	AC113607.1	lincRNA	ENST00000415700	54.75	intron	0.039007	0.495575
ENSG00000243305	RP11-362A9.3	antisense	ENST00000463255	54.75	Intergenic	0.023148	0.508475
ENSG00000140525	FANCI	protein_coding	ENST00000310775	54.74	intron	0.054469	0.637125
ENSG00000184350	MRGPRE	protein_coding	ENST00000389832	54.73	promoter-TSS	0.042841	0.613521
ENSG00000265347	MIR4291	miRNA	ENST00000584984	54.73	Intergenic	0.041628	0.595007
ENSG00000081026	MAGI3	protein_coding	ENST00000369617	54.72	intron	0.034653	0.464198
ENSG00000118620	ZNF430	protein_coding	ENST00000261560	54.72	Intergenic	0.022917	0.449064
ENSG00000128849	CGNL1	protein_coding	ENST00000281282	54.72	intron	0.022	0.52495
ENSG00000131263	RLIM	protein_coding	ENST00000349225	54.72	Intergenic	0.035714	0.452158
ENSG00000135503	ACVR1B	protein_coding	ENST00000415850	54.72	intron	0.029106	0.506224
ENSG00000144451	SPAG16	protein_coding	ENST00000452556	54.72	intron	0.025	0.492063
ENSG00000165480	SKA3	protein_coding	ENST00000462482	54.72	intron	0.0625	0.548052
ENSG00000166920	C15orf48	protein_coding	ENST00000396650	54.72	Intergenic	0.022	0.479042
ENSG00000198815	FOXJ3	protein_coding	ENST00000445886	54.72	intron	0.023622	0.467583
ENSG00000203867	RBM20	protein_coding	ENST00000369519	54.72	TTS	0.024793	0.509278
ENSG00000226251	RP11-15I11.3	lincRNA	ENST00000412221	54.72	Intergenic	0.032064	0.448
ENSG00000233830	EIF4HP1	pseudogene	ENST00000453115	54.72	Intergenic	0.017078	0.484848
ENSG00000187051	RPS19BP1	protein_coding	ENST00000334678	54.71	Intergenic	0.039096	0.533854
ENSG00000204967	PCDHA4	protein_coding	ENST00000356878	54.71	exon	0.082183	0.600526
ENSG00000109654	TRIM2	protein_coding	ENST00000437508	54.7	intron	0.027344	0.465887
ENSG00000112200	ZNF451	protein_coding	ENST00000504603	54.7	intron	0.01949	0.480539
ENSG00000125249	RAP2A	protein_coding	ENST00000245304	54.7	Intergenic	0.043706	0.483421
ENSG00000127957	PMS2P3	pseudogene	ENST00000430602	54.7	intron	0.033569	0.516755
ENSG00000132274	TRIM22	protein_coding	ENST00000414641	54.7	TTS	0.046512	0.450677
ENSG00000138443	ABI2	protein_coding	ENST00000444584	54.7	intron	0.017036	0.435374
ENSG00000153707	PTPRD	protein_coding	ENST00000463477	54.7	intron	0.051282	0.469083
ENSG00000165487	MICU2	protein_coding	ENST00000468222	54.7	intron	0.024254	0.480447
ENSG00000170890	PLA2G1B	protein_coding	ENST00000308366	54.7	Intergenic	0.024476	0.495637
ENSG00000172985	SH3RF3	protein_coding	ENST00000418513	54.7	intron	0.031447	0.464435
ENSG00000175711	B3GNTL1	protein_coding	ENST00000571954	54.7	intron	0.045479	0.604978
ENSG00000186532	SMYD4	protein_coding	ENST00000576633	54.7	intron	0.03071	0.467433
ENSG00000213889	PPM1N	protein_coding	ENST00000396736	54.7	promoter-TSS	0.114688	0.708835
ENSG00000226684	RP3-418C23.2	lincRNA	ENST00000574739	54.7	Intergenic	0.047228	0.465164
ENSG00000227947	RP11-543D5.1	lincRNA	ENST00000454285	54.7	Intergenic	0.025381	0.432432
ENSG00000249073	CTD-2131I18.1	lincRNA	ENST00000513561	54.7	Intergenic	0.020539	0.541026
ENSG00000249600	RP11-510I6.3	pseudogene	ENST00000509365	54.7	Intergenic	0.04232	0.503912
ENSG00000256347	OR8R1P	pseudogene	ENST00000543943	54.7	Intergenic	0.050691	0.402299
ENSG00000257395	RP11-597A11.2	lincRNA	ENST00000547175	54.7	TTS	0.035477	0.455752
ENSG00000257784	RP11-630C16.1	lincRNA	ENST00000548210	54.7	Intergenic	0.024621	0.448015
ENSG00000258072	RP11-554D14.2	pseudogene	ENST00000547904	54.7	promoter-TSS	0.052154	0.497738
ENSG00000250714	RP11-1149O23.4	antisense	ENST00000511929	54.64	Intergenic	0.029567	0.525316
ENSG00000010310	GIPR	protein_coding	ENST00000304207	54.62	intron	0.027157	0.519936
ENSG00000136643	RPS6KC1	protein_coding	ENST00000543470	54.61	intron	0.061704	0.699413
ENSG00000100650	SRSF5	protein_coding	ENST00000553521	54.6	intron	0.038002	0.480477
[truncated: 750 more rows]

## Sheet: Additional file 5C
Additional file 5C: Commonly hypermethylated genes between IGHV mutated and unmutated prognostic groups in B cell comparison
Commonly hypermethylated genes between IGHV-mutated & IGHV-unmutated - Associated gene information (DMGs)	GeneInfo		Hypermethylated regions information (DMRs) in IGHV-mutated prognostic Group over sorted B cell normal					Hypermethylated regions information (DMRs) in IGHV-unmutated prognostic Group over sorted B cell normal
GeneID	GeneSymbol	Class	Associated TranscriptID	Methylated Peak score	Peak site	CpG freq	GC%	Associated TranscriptID	Methylated Peak score	Peak site	CpG Freq	GC%
ENSG00000171004	HS6ST2	protein_coding	ENST00000370833	968.33	promoter-TSS	0.088119	0.648631	ENST00000370833	537.42	promoter-TSS	0.095932	0.662831
ENSG00000078399	HOXA9	protein_coding	ENST00000396345	821.36	promoter-TSS	0.072389	0.603266	ENST00000396345	320.62	exon	0.085653	0.604278
ENSG00000237863	RP6-24A23.3	antisense	ENST00000436013	734.69	promoter-TSS	0.070618	0.615582	ENST00000608811	86.12	promoter-TSS	0.054455	0.593325
ENSG00000118946	PCDH17	protein_coding	ENST00000377918	664.16	exon	0.082285	0.614194	ENST00000377918	337.44	exon	0.083218	0.619261
ENSG00000188158	NHS	protein_coding	ENST00000380060	633.72	exon	0.079438	0.639279	ENST00000398097	176.39	intron	0.056585	0.597466
ENSG00000239216	RP4-712E4.2	lincRNA	ENST00000449439	630.61	Intergenic	0.08226	0.632987	ENST00000449439	367.35	Intergenic	0.082198	0.639437
ENSG00000272066	RP3-326L13.2	antisense	ENST00000607095	612.05	exon	0.060781	0.584399	ENST00000607095	424.17	exon	0.060322	0.584729
ENSG00000134762	DSC3	protein_coding	ENST00000360428	578.57	intron	0.075502	0.623747	ENST00000360428	746.19	intron	0.074342	0.617647
ENSG00000232638	RP11-379F12.4	lincRNA	ENST00000418270	576.83	promoter-TSS	0.082593	0.648355	ENST00000418270	465.61	promoter-TSS	0.089809	0.675814
ENSG00000164438	TLX3	protein_coding	ENST00000296921	571.03	Intergenic	0.067598	0.602792	ENST00000296921	857.36	exon	0.087697	0.637654
ENSG00000164093	PITX2	protein_coding	ENST00000511990	569.07	intron	0.076659	0.629051	ENST00000511990	819.58	intron	0.075521	0.628486
ENSG00000176842	IRX5	protein_coding	ENST00000320990	562.71	exon	0.092669	0.642931	ENST00000558597	835.88	promoter-TSS	0.09287	0.656371
ENSG00000123576	ESX1	protein_coding	ENST00000372588	558.66	intron	0.067043	0.5625	ENST00000372588	235.62	exon	0.07804	0.58948
ENSG00000141433	ADCYAP1	protein_coding	ENST00000581602	552.65	promoter-TSS	0.080935	0.647623	ENST00000269200	706.74	promoter-TSS	0.076962	0.631976
ENSG00000165194	PCDH19	protein_coding	ENST00000420881	549.32	promoter-TSS	0.085893	0.631566	ENST00000420881	894.43	promoter-TSS	0.087414	0.637209
ENSG00000231069	BX842568.4	pseudogene	ENST00000418104	541.85	exon	0.089082	0.649933	ENST00000418104	406.7	exon	0.095412	0.665939
ENSG00000201277	Y_RNA	misc_RNA	ENST00000364407	540.77	Intergenic	0.067578	0.576597	ENST00000364407	54.29	Intergenic	0.047511	0.575621
ENSG00000156925	ZIC3	protein_coding	ENST00000370606	534.8	intron	0.069895	0.607784	ENST00000287538	607.96	exon	0.087331	0.6568
ENSG00000147596	PRDM14	protein_coding	ENST00000276594	531.29	promoter-TSS	0.08625	0.656537	ENST00000426346	734.75	intron	0.082718	0.646161
ENSG00000179542	SLITRK4	protein_coding	ENST00000356928	530.49	intron	0.082259	0.656442	ENST00000356928	50.09	promoter-TSS	0.043584	0.504831
ENSG00000181195	PENK	protein_coding	ENST00000523051	527.61	promoter-TSS	0.079074	0.626638	ENST00000523051	762.61	promoter-TSS	0.073442	0.617258
ENSG00000169297	NR0B1	protein_coding	ENST00000378963	526.39	promoter-TSS	0.082955	0.658679	ENST00000378963	299.99	promoter-TSS	0.081789	0.655172
ENSG00000196632	WNK3	protein_coding	ENST00000354646	518.9	promoter-TSS	0.074093	0.612594	ENST00000458404	143.66	promoter-TSS	0.058104	0.578411
ENSG00000176435	CLEC14A	protein_coding	ENST00000342213	518.68	exon	0.070623	0.62402	ENST00000342213	419.25	exon	0.087888	0.673063
ENSG00000050030	KIAA2022	protein_coding	ENST00000055682	512.98	intron	0.098237	0.650724	ENST00000055682	353.34	intron	0.099614	0.648683
ENSG00000215373	FAM90A5P	pseudogene	ENST00000528738	505.38	intron	0.039705	0.558747	ENST00000528738	421.65	intron	0.040073	0.560097
ENSG00000204466	DGKK	processed_transcript	ENST00000546288	501.34	exon	0.059883	0.629684	ENST00000546288	87.76	promoter-TSS	0.072886	0.665211
ENSG00000171956	FOXB1	protein_coding	ENST00000396057	493.2	exon	0.102479	0.672907	ENST00000396057	980.25	exon	0.097917	0.664758
ENSG00000237424	FOXD2-AS1	antisense	ENST00000445551	492.02	exon	0.053213	0.586743	ENST00000445551	219.09	exon	0.047951	0.602787
ENSG00000229520	LINC00404	lincRNA	ENST00000418660	483.65	Intergenic	0.08102	0.646044	ENST00000418660	694.3	Intergenic	0.087719	0.663327
ENSG00000236544	AC008060.8	lincRNA	ENST00000419225	475.73	intron	0.077034	0.654957	ENST00000419225	243.46	intron	0.085606	0.662231
ENSG00000176887	SOX11	protein_coding	ENST00000322002	473.66	exon	0.111049	0.683857	ENST00000322002	1264.15	promoter-TSS	0.103817	0.672161
ENSG00000188779	SKOR1	protein_coding	ENST00000554240	473.13	intron	0.075848	0.615461	ENST00000554240	668.27	intron	0.088477	0.657272
ENSG00000167178	ISLR2	protein_coding	ENST00000561740	472.57	TTS	0.076622	0.625664	ENST00000561740	310.73	TTS	0.079602	0.63382
ENSG00000174279	EVX2	protein_coding	ENST00000308618	468.27	exon	0.06313	0.567785	ENST00000308618	394.21	exon	0.061224	0.558955
ENSG00000162951	LRRTM1	protein_coding	ENST00000452811	467.54	TTS	0.068157	0.60436	ENST00000452811	457.87	TTS	0.073074	0.620395
ENSG00000253471	RP11-175E9.1	antisense	ENST00000523874	466.64	promoter-TSS	0.068072	0.604491	ENST00000523874	620.65	promoter-TSS	0.066003	0.603117
ENSG00000131668	BARX1	protein_coding	ENST00000401724	458.28	promoter-TSS	0.073604	0.639822	ENST00000401724	378.42	promoter-TSS	0.072807	0.665206
ENSG00000258661	RP11-964E11.2	antisense	ENST00000555107	457.74	exon	0.08365	0.656745	ENST00000555107	88.02	promoter-TSS	0.076087	0.654611
ENSG00000170178	HOXD12	protein_coding	ENST00000404162	455.78	exon	0.070833	0.618084	ENST00000404162	260.99	exon	0.075517	0.633042
ENSG00000164651	SP8	protein_coding	ENST00000418710	449.75	exon	0.102894	0.690231	ENST00000418710	664.68	exon	0.109877	0.700935
ENSG00000180818	HOXC10	protein_coding	ENST00000514415	447.53	promoter-TSS	0.075922	0.636561	ENST00000514415	454.15	promoter-TSS	0.077803	0.639482
ENSG00000272157	CTD-2168K21.2	antisense	ENST00000607735	446.78	promoter-TSS	0.101231	0.650034	ENST00000607735	669.63	promoter-TSS	0.096835	0.649589
ENSG00000179388	EGR3	protein_coding	ENST00000519492	444.79	TTS	0.076644	0.636128	ENST00000518773	77.37	TTS	0.089416	0.668488
ENSG00000087510	TFAP2C	protein_coding	ENST00000544508	443.8	promoter-TSS	0.091758	0.693026	ENST00000544508	582.41	promoter-TSS	0.090118	0.684237
ENSG00000130962	PRRG1	protein_coding	ENST00000466533	438.87	intron	0.062987	0.604668	ENST00000463135	171.32	promoter-TSS	0.069747	0.616725
ENSG00000188620	HMX3	protein_coding	ENST00000357878	438.16	exon	0.096365	0.680507	ENST00000357878	616.68	promoter-TSS	0.091017	0.645009
ENSG00000080709	KCNN2	protein_coding	ENST00000507750	437.32	promoter-TSS	0.096925	0.668671	ENST00000507750	845.45	promoter-TSS	0.091176	0.66732
ENSG00000223535	FAM90A17P	pseudogene	ENST00000456457	437.07	intron	0.038549	0.551156	ENST00000456457	462.13	intron	0.038475	0.550575
ENSG00000231656	FAM90A18P	pseudogene	ENST00000451412	437.06	intron	0.039253	0.555094	ENST00000527117	122.86	Intergenic	0.033221	0.507776
ENSG00000259542	RP11-522B15.4	lincRNA	ENST00000558246	433.77	Intergenic	0.075547	0.613907	ENST00000558246	320.83	Intergenic	0.077724	0.619972
ENSG00000198680	TUSC1	protein_coding	ENST00000358022	431.97	exon	0.093708	0.673579	ENST00000358022	360.4	exon	0.099842	0.682502
ENSG00000136327	NKX2-8	protein_coding	ENST00000258829	430.59	exon	0.086311	0.643956	ENST00000258829	585.49	exon	0.083429	0.642693
ENSG00000134853	PDGFRA	protein_coding	ENST00000504461	430.23	intron	0.072864	0.63787	ENST00000504461	343.77	intron	0.067299	0.624138
ENSG00000147036	LANCL3	protein_coding	ENST00000378621	430.19	exon	0.092246	0.654643	ENST00000378621	115.99	exon	0.120126	0.716842
ENSG00000183729	NPBWR1	protein_coding	ENST00000331251	427.1	exon	0.095606	0.668249	ENST00000331251	549.67	exon	0.096946	0.665561
ENSG00000121207	LRAT	protein_coding	ENST00000336356	426.23	promoter-TSS	0.065184	0.59798	ENST00000510919	371.25	promoter-TSS	0.059653	0.580488
ENSG00000237732	AC010980.2	pseudogene	ENST00000587192	418.96	Intergenic	0.059239	0.563281	ENST00000587192	260.61	Intergenic	0.063114	0.574632
ENSG00000165588	OTX2	protein_coding	ENST00000555804	415.33	intron	0.075708	0.592105	ENST00000555804	569.49	intron	0.072827	0.58104
ENSG00000266636	AC090340.1	miRNA	ENST00000581316	414.76	TTS	0.083333	0.649285	ENST00000581316	415.23	TTS	0.087099	0.657635
ENSG00000147402	GABRQ	protein_coding	ENST00000370306	410.9	intron	0.066852	0.631872	ENST00000370306	310.05	promoter-TSS	0.061224	0.629874
ENSG00000234749	FAM90A21P	pseudogene	ENST00000535455	410.89	TTS	0.039369	0.54456	ENST00000535455	608.76	TTS	0.039413	0.544981
ENSG00000178726	THBD	protein_coding	ENST00000377103	410.26	exon	0.087259	0.65602	ENST00000377103	366.28	exon	0.084425	0.645005
ENSG00000082175	PGR	protein_coding	ENST00000534780	402.22	exon	0.094313	0.691615	ENST00000534780	148.21	exon	0.093168	0.689682
ENSG00000110975	SYT10	protein_coding	ENST00000539102	394.22	intron	0.06525	0.572241	ENST00000535526	545.37	promoter-TSS	0.083037	0.609366
ENSG00000175879	HOXD8	protein_coding	ENST00000450510	390.66	promoter-TSS	0.088905	0.633973	ENST00000450510	466.81	promoter-TSS	0.116831	0.687283
ENSG00000112837	TBX18	protein_coding	ENST00000606325	382.44	promoter-TSS	0.080156	0.609788	ENST00000369663	762.56	Intergenic	0.086781	0.638931
ENSG00000129682	FGF13	protein_coding	ENST00000421460	380.83	promoter-TSS	0.077748	0.661308	ENST00000421460	98.43	intron	0.054092	0.646814
ENSG00000258507	RP13-582L3.4	sense_intronic	ENST00000557144	379.51	promoter-TSS	0.110923	0.714044	ENST00000557144	631.66	promoter-TSS	0.096124	0.690043
ENSG00000270163	RP11-1085N6.6	lincRNA	ENST00000602485	378.27	Intergenic	0.073502	0.658025	ENST00000602485	205.49	Intergenic	0.067764	0.621519
ENSG00000198807	PAX9	protein_coding	ENST00000555639	377.91	TTS	0.076401	0.635284	ENST00000555639	204.22	TTS	0.078362	0.636121
ENSG00000076716	GPC4	protein_coding	ENST00000535467	376.96	promoter-TSS	0.099458	0.690453	ENST00000370828	189.5	promoter-TSS	0.107527	0.710668
ENSG00000168875	SOX14	protein_coding	ENST00000306087	373.84	exon	0.070807	0.654873	ENST00000306087	371.31	exon	0.067887	0.652439
ENSG00000168505	GBX2	protein_coding	ENST00000465889	370.88	Intergenic	0.084645	0.683839	ENST00000465889	779.96	promoter-TSS	0.098897	0.666785
ENSG00000229847	EMX2OS	antisense	ENST00000551288	370.79	intron	0.083388	0.672619	ENST00000551288	322.19	Intergenic	0.081592	0.643141
ENSG00000234493	GS1-421I3.2	lincRNA	ENST00000454625	370.71	Intergenic	0.054916	0.592263	ENST00000454625	54.7	intron	0.039416	0.553936
ENSG00000180806	HOXC9	protein_coding	ENST00000504557	369.26	promoter-TSS	0.066621	0.598505	ENST00000508190	349.78	promoter-TSS	0.078717	0.65534
ENSG00000183242	WT1-AS	antisense	ENST00000494911	364.53	promoter-TSS	0.080075	0.65678	ENST00000494911	120.23	promoter-TSS	0.111786	0.724515
ENSG00000147257	GPC3	protein_coding	ENST00000394299	360.43	intron	0.08086	0.675869	ENST00000394299	142.46	intron	0.07355	0.662429
ENSG00000158813	EDA	protein_coding	ENST00000502251	358.92	exon	0.071119	0.650185	ENST00000502251	85.53	exon	0.07619	0.699728
ENSG00000249149	RP11-79P5.3	pseudogene	ENST00000505955	358.78	promoter-TSS	0.086509	0.666868	ENST00000505955	498.27	promoter-TSS	0.088346	0.675016
ENSG00000158301	GPRASP2	protein_coding	ENST00000486814	358.29	promoter-TSS	0.064626	0.647592	ENST00000486814	92.8	promoter-TSS	0.039693	0.592072
ENSG00000135903	PAX3	protein_coding	ENST00000350526	358.07	promoter-TSS	0.071304	0.631625	ENST00000350526	350.12	promoter-TSS	0.069865	0.629941
ENSG00000081138	CDH7	protein_coding	ENST00000397968	357.65	promoter-TSS	0.096469	0.685886	ENST00000397968	276.06	promoter-TSS	0.108791	0.711306
ENSG00000238123	MID1IP1-AS1	antisense	ENST00000436893	355.77	promoter-TSS	0.080781	0.663325	ENST00000436893	68.1	Intergenic	0.046784	0.533074
ENSG00000135312	HTR1B	protein_coding	ENST00000369947	354.65	exon	0.061901	0.597202	ENST00000369947	253.44	exon	0.06655	0.601925
ENSG00000101438	SLC32A1	protein_coding	ENST00000217420	354.2	exon	0.087097	0.626692	ENST00000217420	694.78	exon	0.082693	0.622196
ENSG00000233593	RP4-665J23.1	lincRNA	ENST00000455680	353.93	exon	0.080172	0.653747	ENST00000606660	332.1	intron	0.080108	0.651079
ENSG00000259439	RP11-89K21.1	lincRNA	ENST00000430847	351.88	TTS	0.098106	0.70453	ENST00000430847	372.8	TTS	0.09123	0.682353
ENSG00000166148	AVPR1A	protein_coding	ENST00000550940	351.47	promoter-TSS	0.077567	0.614612	ENST00000550940	545.88	promoter-TSS	0.080155	0.624031
ENSG00000272781	MDGA2	protein_coding	ENST00000439988	349.51	promoter-TSS	0.090411	0.670089	ENST00000439988	424.08	promoter-TSS	0.088889	0.666898
ENSG00000183072	NKX2-5	protein_coding	ENST00000521848	345	TTS	0.086988	0.639883	ENST00000521848	330.33	TTS	0.089922	0.652208
ENSG00000125813	PAX1	protein_coding	ENST00000398485	344.22	exon	0.082984	0.664992	ENST00000444366	530.24	exon	0.091184	0.677731
ENSG00000103241	FOXF1	protein_coding	ENST00000262426	344.02	Intergenic	0.073637	0.622472	ENST00000262426	447.63	Intergenic	0.079012	0.632401
ENSG00000164379	FOXQ1	protein_coding	ENST00000296839	343.24	promoter-TSS	0.111873	0.697257	ENST00000296839	386.63	exon	0.126179	0.725987
ENSG00000169840	GSX1	protein_coding	ENST00000302945	341.65	intron	0.080313	0.654919	ENST00000302945	573.02	intron	0.079904	0.652798
ENSG00000169594	BNC1	protein_coding	ENST00000569704	341.57	promoter-TSS	0.11054	0.682363	ENST00000569704	663.73	promoter-TSS	0.104571	0.667084
ENSG00000089116	LHX5	protein_coding	ENST00000261731	341.46	intron	0.09904	0.670066	ENST00000261731	347.86	intron	0.104083	0.6832
ENSG00000147234	FRMPD3	protein_coding	ENST00000276185	340.75	Intergenic	0.064957	0.635354	ENST00000276185	76.35	Intergenic	0.068027	0.621392
ENSG00000233132	FAM90A3P	pseudogene	ENST00000545881	340.41	exon	0.043208	0.578093	ENST00000444103	830.51	intron	0.039313	0.557772
ENSG00000212747	FAM127C	protein_coding	ENST00000391440	335.43	exon	0.068383	0.645498	ENST00000391440	139.18	promoter-TSS	0.077287	0.640945
ENSG00000238867	AL136967.1	miRNA	ENST00000458852	334.77	Intergenic	0.085266	0.653715	ENST00000458852	73.43	Intergenic	0.079208	0.644269
ENSG00000266496	AC131951.1	miRNA	ENST00000584757	332.6	promoter-TSS	0.101935	0.657249	ENST00000584757	445.86	promoter-TSS	0.111404	0.670619
ENSG00000196368	NUDT11	protein_coding	ENST00000375992	330.86	promoter-TSS	0.089751	0.617386	ENST00000375992	82.58	Intergenic	0.036713	0.464223
ENSG00000248944	FAM90A6P	pseudogene	ENST00000515148	330.46	exon	0.039512	0.553022	ENST00000515148	566.79	intron	0.041596	0.563233
ENSG00000133937	GSC	protein_coding	ENST00000238558	327.53	intron	0.08969	0.628141	ENST00000238558	416.87	intron	0.085537	0.620047
ENSG00000142700	DMRTA2	protein_coding	ENST00000404795	325.49	Intergenic	0.064404	0.586957	ENST00000418121	351.16	exon	0.101958	0.705128
ENSG00000128052	KDR	protein_coding	ENST00000512566	325.05	promoter-TSS	0.061093	0.588645	ENST00000263923	258.72	intron	0.064461	0.603763
ENSG00000159182	PRAC1	protein_coding	ENST00000290294	324.04	Intergenic	0.089814	0.602845	ENST00000290294	526.08	Intergenic	0.070941	0.594538
ENSG00000231156	AC093702.1	lincRNA	ENST00000423433	322.42	promoter-TSS	0.093421	0.679816	ENST00000423433	161.95	promoter-TSS	0.095287	0.686796
ENSG00000115507	OTX1	protein_coding	ENST00000476383	322.34	Intergenic	0.083265	0.6771	ENST00000476383	364.26	Intergenic	0.084945	0.686555
ENSG00000263053	RP11-1055B8.6	protein_coding	ENST00000574717	321.6	intron	0.102941	0.669606	ENST00000574717	471.12	intron	0.101787	0.669372
ENSG00000234474	RP11-501J20.2	lincRNA	ENST00000419373	321.28	intron	0.090069	0.692308	ENST00000419373	189.63	intron	0.1	0.712137
ENSG00000232599	RP1-161N10.1	pseudogene	ENST00000422498	320.58	Intergenic	0.060144	0.588141	ENST00000422498	183.55	TTS	0.078237	0.636119
ENSG00000163623	NKX6-1	protein_coding	ENST00000515820	318.96	Intergenic	0.059709	0.582237	ENST00000515820	100.2	Intergenic	0.067391	0.546638
ENSG00000131264	CDX4	protein_coding	ENST00000373514	318.73	exon	0.051859	0.584555	ENST00000373514	164.9	exon	0.057811	0.600737
ENSG00000069011	PITX1	protein_coding	ENST00000504936	316.55	TTS	0.091675	0.64297	ENST00000506438	306.75	TTS	0.069453	0.628824
ENSG00000121068	TBX2	protein_coding	ENST00000419047	316.23	intron	0.076625	0.641145	ENST00000240328	176.47	exon	0.095238	0.719027
ENSG00000235510	BX842568.1	pseudogene	ENST00000421222	315.35	promoter-TSS	0.083596	0.661939	ENST00000421222	333.93	promoter-TSS	0.084288	0.656582
ENSG00000112246	SIM1	protein_coding	ENST00000511871	313.97	exon	0.076531	0.613129	ENST00000511871	384.19	exon	0.075518	0.608643
ENSG00000175143	OR2T1	protein_coding	ENST00000366474	313.54	Intergenic	0.025265	0.492671	ENST00000366474	465.37	Intergenic	0.024467	0.490536
ENSG00000252049	SNORA40	snoRNA	ENST00000516240	310.59	Intergenic	0.09788	0.679128	ENST00000516240	371.29	Intergenic	0.097605	0.685817
ENSG00000247381	PDX1-AS1	antisense	ENST00000499662	309.31	Intergenic	0.061116	0.602655	ENST00000499662	501.15	Intergenic	0.061064	0.603024
ENSG00000230798	RP4-792G4.2	antisense	ENST00000418244	309.26	TTS	0.075019	0.57728	ENST00000431294	1118.36	promoter-TSS	0.11306	0.704588
ENSG00000215474	SKOR2	protein_coding	ENST00000425639	309.13	Intergenic	0.065312	0.620015	ENST00000425639	78.61	Intergenic	0.095057	0.669829
ENSG00000196263	ZNF471	protein_coding	ENST00000591537	309.05	promoter-TSS	0.077876	0.612732	ENST00000591537	64.78	promoter-TSS	0.091317	0.638266
ENSG00000109705	NKX3-2	protein_coding	ENST00000382438	309.01	exon	0.078891	0.647727	ENST00000382438	308.94	intron	0.077994	0.646486
ENSG00000162761	LMX1A	protein_coding	ENST00000294816	308.33	promoter-TSS	0.088652	0.681077	ENST00000294816	377.71	promoter-TSS	0.089158	0.680684
ENSG00000198908	BHLHB9	protein_coding	ENST00000372735	307.94	promoter-TSS	0.066774	0.669614	ENST00000361229	69.82	intron	0.020873	0.49053
ENSG00000101542	CDH20	protein_coding	ENST00000538374	307.83	promoter-TSS	0.08545	0.670769	ENST00000538374	396.89	promoter-TSS	0.088944	0.687708
ENSG00000134594	RAB33A	protein_coding	ENST00000257017	307.66	promoter-TSS	0.078715	0.655758	ENST00000257017	52.83	exon	0.067826	0.631944
ENSG00000164066	INTU	protein_coding	ENST00000504491	305.82	promoter-TSS	0.080808	0.663303	ENST00000504491	233.99	promoter-TSS	0.083107	0.658845
ENSG00000200072	SNORD44	snoRNA	ENST00000363202	305.63	Intergenic	0.094429	0.64019	ENST00000363202	1099.9	Intergenic	0.08554	0.641669
ENSG00000170370	EMX2	protein_coding	ENST00000442245	304.92	intron	0.107417	0.693356	ENST00000442245	535.47	intron	0.100813	0.682372
ENSG00000254377	LINC00966	lincRNA	ENST00000519741	304.74	promoter-TSS	0.069109	0.618136	ENST00000519741	359.45	promoter-TSS	0.075107	0.647374
ENSG00000147100	SLC16A2	protein_coding	ENST00000276033	303.16	promoter-TSS	0.055484	0.626048	ENST00000276033	54.7	intron	0.051395	0.61437
ENSG00000156150	ALX3	protein_coding	ENST00000369792	302.97	intron	0.086272	0.673379	ENST00000369792	106.78	intron	0.076259	0.643678
ENSG00000013619	MAMLD1	protein_coding	ENST00000468306	301.96	intron	0.071495	0.665121	ENST00000468306	70.46	intron	0.067358	0.662354
ENSG00000121075	TBX4	protein_coding	ENST00000393853	299.94	promoter-TSS	0.094048	0.708517	ENST00000393853	392.27	promoter-TSS	0.088514	0.694801
ENSG00000250451	HOXC-AS1	antisense	ENST00000512427	298.5	promoter-TSS	0.084211	0.619215	ENST00000512427	247.94	promoter-TSS	0.106684	0.648267
ENSG00000235436	DPY19L2P4	pseudogene	ENST00000497063	297.65	promoter-TSS	0.072016	0.607951	ENST00000497063	121.1	promoter-TSS	0.084352	0.663004
ENSG00000154734	ADAMTS1	protein_coding	ENST00000284984	297.58	exon	0.095381	0.66247	ENST00000517452	219.11	promoter-TSS	0.109815	0.662136
ENSG00000204850	AC011484.1	protein_coding	ENST00000377652	296.74	exon	0.073971	0.646444	ENST00000377652	295.22	exon	0.071429	0.645659
ENSG00000007372	PAX6	protein_coding	ENST00000379132	296.52	promoter-TSS	0.066532	0.64149	ENST00000534353	182.65	promoter-TSS	0.075284	0.635461
ENSG00000072133	RPS6KA6	protein_coding	ENST00000262752	296.28	promoter-TSS	0.079659	0.654584	ENST00000460730	76.65	intron	0.077863	0.646341
ENSG00000102287	GABRE	protein_coding	ENST00000417300	295.02	promoter-TSS	0.084811	0.676425	ENST00000417300	232.72	promoter-TSS	0.09282	0.695538
ENSG00000245694	CRNDE	lincRNA	ENST00000557792	294.61	promoter-TSS	0.078796	0.631882	ENST00000559598	101.8	promoter-TSS	0.141509	0.752941
ENSG00000268388	FENDRR	lincRNA	ENST00000593604	293.93	intron	0.087393	0.662133	ENST00000593604	305.67	intron	0.093664	0.662385
ENSG00000265629	AC011897.1	protein_coding	ENST00000581929	293.3	promoter-TSS	0.081183	0.660882	ENST00000581929	631.04	promoter-TSS	0.082658	0.666307
ENSG00000230126	FGF12-AS2	antisense	ENST00000443165	291.42	promoter-TSS	0.07946	0.641199	ENST00000443165	659.79	promoter-TSS	0.076132	0.635367
ENSG00000105880	DLX5	protein_coding	ENST00000486603	291.34	TTS	0.071193	0.615283	ENST00000486603	507.36	TTS	0.073325	0.610234
ENSG00000265179	RP11-672L10.2	processed_transcript	ENST00000582921	289.93	promoter-TSS	0.06158	0.596656	ENST00000582921	198.07	promoter-TSS	0.062898	0.615819
ENSG00000204131	NHSL2	protein_coding	ENST00000540800	289.3	intron	0.086367	0.670051	ENST00000540800	81.97	intron	0.078365	0.642857
ENSG00000123388	HOXC11	protein_coding	ENST00000243082	288.65	exon	0.077375	0.611546	ENST00000243082	340.28	exon	0.080439	0.621005
ENSG00000186766	FOXI2	protein_coding	ENST00000388920	287.69	promoter-TSS	0.089494	0.691291	ENST00000388920	50.92	Intergenic	0.05379	0.478049
ENSG00000251493	FOXD1	protein_coding	ENST00000513595	286.31	TTS	0.068577	0.574642	ENST00000513595	338.4	TTS	0.065116	0.565985
ENSG00000259721	RP11-758N13.1	lincRNA	ENST00000560363	285.94	TTS	0.114443	0.704587	ENST00000558441	268.27	exon	0.121346	0.707965
ENSG00000113389	NPR3	protein_coding	ENST00000507141	284.89	promoter-TSS	0.092679	0.652918	ENST00000265074	382.16	exon	0.087365	0.641414
ENSG00000159263	SIM2	protein_coding	ENST00000460783	283.53	Intergenic	0.063467	0.593194	ENST00000481185	214.73	promoter-TSS	0.106349	0.720856
ENSG00000186288	PABPC1L2A	protein_coding	ENST00000453389	283.18	promoter-TSS	0.095338	0.670376	ENST00000373519	194.66	promoter-TSS	0.096577	0.687233
ENSG00000152977	ZIC1	protein_coding	ENST00000282928	282.31	exon	0.098485	0.64858	ENST00000488404	111.29	promoter-TSS	0.071044	0.622581
ENSG00000189221	MAOA	protein_coding	ENST00000338702	282.16	Intergenic	0.068673	0.636854	ENST00000338702	69.3	Intergenic	0.088189	0.683962
ENSG00000136574	GATA4	protein_coding	ENST00000528712	281.79	intron	0.07996	0.638018	ENST00000532977	114.51	exon	0.069018	0.574273
ENSG00000204071	TCEAL6	protein_coding	ENST00000372773	281.11	intron	0.055818	0.642577	ENST00000372773	174.66	intron	0.060928	0.656039
ENSG00000108001	EBF3	protein_coding	ENST00000355311	279.91	Intergenic	0.08193	0.676358	ENST00000368648	475.44	intron	0.103593	0.686415
ENSG00000271090	AC012531.23	lincRNA	ENST00000603432	279.6	Intergenic	0.093812	0.671984	ENST00000603432	377.98	Intergenic	0.086409	0.647946
ENSG00000261238	AC009166.5	antisense	ENST00000570060	279.36	TTS	0.064026	0.608839	ENST00000570060	96.75	Intergenic	0.074074	0.644934
ENSG00000165370	GPR101	protein_coding	ENST00000298110	278.59	promoter-TSS	0.05098	0.56495	ENST00000298110	52.76	Intergenic	0.037921	0.453015
ENSG00000198814	GK	protein_coding	ENST00000427190	278.32	promoter-TSS	0.07651	0.651241	ENST00000487652	70.76	intron	0.080545	0.665842
ENSG00000150051	MKX	protein_coding	ENST00000561227	278.13	promoter-TSS	0.095309	0.658482	ENST00000561227	306.07	TTS	0.084273	0.676393
ENSG00000271776	RP11-52L5.6	antisense	ENST00000607269	277.77	exon	0.071733	0.582625	ENST00000607269	251.3	exon	0.077307	0.600498
ENSG00000067840	PDZD4	protein_coding	ENST00000480650	275.34	intron	0.050575	0.616386	ENST00000480650	64.79	intron	0.031603	0.557812
ENSG00000139865	TTC6	protein_coding	ENST00000556845	275.2	intron	0.063345	0.625316	ENST00000556845	163.12	intron	0.078752	0.608309
ENSG00000189108	IL1RAPL2	protein_coding	ENST00000372582	274.16	intron	0.059237	0.610832	ENST00000372582	115.86	intron	0.061303	0.612245
ENSG00000235934	AC007405.8	antisense	ENST00000455988	273.9	promoter-TSS	0.077232	0.644289	ENST00000455988	419.35	promoter-TSS	0.07671	0.645429
ENSG00000250167	CTC-321K16.1	antisense	ENST00000514446	273.38	promoter-TSS	0.087369	0.660342	ENST00000514446	442.38	promoter-TSS	0.083107	0.648014
ENSG00000184302	SIX6	protein_coding	ENST00000327720	273.21	intron	0.072155	0.603512	ENST00000327720	436.77	exon	0.077331	0.637879
ENSG00000153266	FEZF2	protein_coding	ENST00000486811	273.1	exon	0.085663	0.674775	ENST00000486811	134.98	Intergenic	0.070505	0.61385
ENSG00000233928	RP11-305F18.1	lincRNA	ENST00000439992	272.94	intron	0.045175	0.549744	ENST00000439992	158.68	intron	0.045738	0.554517
ENSG00000184731	FAM110C	protein_coding	ENST00000327669	272.89	exon	0.107988	0.707317	ENST00000327669	627.09	exon	0.110222	0.722462
ENSG00000106689	LHX2	protein_coding	ENST00000373615	272.37	intron	0.092715	0.688091	ENST00000560961	218.65	TTS	0.072833	0.647744
ENSG00000147380	OPN1MW	protein_coding	ENST00000468495	271.31	promoter-TSS	0.029759	0.52771	ENST00000369935	423.93	intron	0.029977	0.589033
ENSG00000169856	ONECUT1	protein_coding	ENST00000570208	271.23	intron	0.061439	0.630055	ENST00000570208	439.76	intron	0.060848	0.630608
ENSG00000104722	NEFM	protein_coding	ENST00000433454	270.91	promoter-TSS	0.093857	0.658897	ENST00000433454	806.82	promoter-TSS	0.091056	0.646204
ENSG00000134595	SOX3	protein_coding	ENST00000370536	270.83	Intergenic	0.054732	0.595672	ENST00000370536	187.83	Intergenic	0.08046	0.58801
ENSG00000177511	ST8SIA3	protein_coding	ENST00000324000	270	intron	0.074862	0.638583	ENST00000324000	448.28	intron	0.07086	0.621387
ENSG00000148704	VAX1	protein_coding	ENST00000277905	269.43	Intergenic	0.065338	0.622025	ENST00000369206	68.87	TTS	0.061129	0.539906
ENSG00000144278	GALNT13	protein_coding	ENST00000434213	269.03	promoter-TSS	0.074784	0.639847	ENST00000434213	595.53	exon	0.09059	0.67465
ENSG00000236502	SIX3-AS1	antisense	ENST00000419364	267.46	promoter-TSS	0.097847	0.680352	ENST00000419364	171.53	promoter-TSS	0.096009	0.672414
ENSG00000177283	FZD8	protein_coding	ENST00000374694	266.94	exon	0.104423	0.682209	ENST00000374694	308.54	exon	0.106538	0.68682
ENSG00000258197	NKX2-2-AS1	antisense	ENST00000549659	266.27	TTS	0.090909	0.666315	ENST00000549659	239.31	TTS	0.086957	0.669492
ENSG00000110693	SOX6	protein_coding	ENST00000525835	266.13	exon	0.081982	0.641764	ENST00000525835	293.64	exon	0.083179	0.637119
ENSG00000112333	NR2E1	protein_coding	ENST00000368986	266.1	promoter-TSS	0.076471	0.630754	ENST00000484978	89.35	promoter-TSS	0.045643	0.575569
ENSG00000204053	MYCLP1	pseudogene	ENST00000544793	266.1	exon	0.067403	0.586093	ENST00000544793	165.29	exon	0.053267	0.551455
ENSG00000257935	RP11-82C23.2	antisense	ENST00000551357	265.89	promoter-TSS	0.079017	0.629825	ENST00000551357	290.25	promoter-TSS	0.080292	0.6375
ENSG00000006128	TAC1	protein_coding	ENST00000491437	265.77	promoter-TSS	0.069136	0.620066	ENST00000491437	281.31	promoter-TSS	0.070518	0.62309
ENSG00000236333	TRHDE-AS1	processed_transcript	ENST00000435350	265.77	promoter-TSS	0.085773	0.658111	ENST00000435350	584.44	promoter-TSS	0.092334	0.669463
ENSG00000144290	SLC4A10	protein_coding	ENST00000605990	265.41	promoter-TSS	0.119497	0.711849	ENST00000605990	342.44	promoter-TSS	0.113445	0.697733
ENSG00000245870	LINC00682	lincRNA	ENST00000498940	264.56	promoter-TSS	0.095482	0.67632	ENST00000499082	253.66	exon	0.053426	0.567285
ENSG00000125533	BHLHE23	protein_coding	ENST00000370346	263.93	TTS	0.106061	0.690699	ENST00000370346	219.49	TTS	0.107325	0.684255
ENSG00000133958	UNC79	protein_coding	ENST00000393151	263.57	promoter-TSS	0.061185	0.625597	ENST00000393151	164.9	promoter-TSS	0.065844	0.635149
ENSG00000016082	ISL1	protein_coding	ENST00000511384	262.95	promoter-TSS	0.077966	0.614733	ENST00000511384	359.07	promoter-TSS	0.078673	0.633523
ENSG00000242732	RGAG4	protein_coding	ENST00000479991	262.15	exon	0.066409	0.60571	ENST00000479991	87.1	exon	0.055447	0.576288
ENSG00000072041	SLC6A15	protein_coding	ENST00000551388	261.12	promoter-TSS	0.073256	0.643438	ENST00000549540	273.3	promoter-TSS	0.073913	0.644951
ENSG00000106526	ACTR3C	protein_coding	ENST00000252071	260.04	Intergenic	0.064848	0.609053	ENST00000252071	139.97	Intergenic	0.065049	0.633366
ENSG00000196924	FLNA	protein_coding	ENST00000344736	259.7	promoter-TSS	0.095293	0.707401	ENST00000465144	161.52	promoter-TSS	0.036151	0.607229
ENSG00000165152	TMEM246	protein_coding	ENST00000374847	259.59	intron	0.081283	0.669896	ENST00000374847	158.91	intron	0.082386	0.672658
ENSG00000228158	TLE1P1	pseudogene	ENST00000426165	259.54	promoter-TSS	0.084892	0.622574	ENST00000426165	165.32	promoter-TSS	0.077261	0.607018
ENSG00000091664	SLC17A6	protein_coding	ENST00000263160	259.32	intron	0.055238	0.618459	ENST00000263160	260.64	intron	0.053394	0.614828
ENSG00000136352	NKX2-1	protein_coding	ENST00000518149	258.89	Intergenic	0.061063	0.603803	ENST00000518149	247.27	Intergenic	0.058174	0.592347
ENSG00000178715	RP11-169K16.8	pseudogene	ENST00000395968	258.89	promoter-TSS	0.035074	0.518692	ENST00000395968	187.07	promoter-TSS	0.037467	0.532977
ENSG00000149656	LINC00266-1	processed_transcript	ENST00000425473	258.86	Intergenic	0.075637	0.673827	ENST00000425473	417.44	Intergenic	0.076175	0.677733
ENSG00000196352	CD55	protein_coding	ENST00000465534	257.95	Intergenic	0.056452	0.668456	ENST00000465534	812.99	Intergenic	0.037152	0.561881
ENSG00000205045	SLFN12L	protein_coding	ENST00000361112	255.4	intron	0.046143	0.566414	ENST00000361112	97.34	intron	0.05	0.581576
ENSG00000248896	CTD-2135J3.3	antisense	ENST00000519568	255.36	intron	0.08286	0.633787	ENST00000519568	300.16	intron	0.072199	0.614808
ENSG00000164794	KCNV1	protein_coding	ENST00000524391	253.37	exon	0.084928	0.669056	ENST00000524391	315.12	exon	0.083144	0.668942
ENSG00000243137	PSG4	protein_coding	ENST00000597912	253.25	exon	0.026616	0.621083	ENST00000597912	315	exon	0.027685	0.625
ENSG00000248918	CTD-2089N3.3	lincRNA	ENST00000508923	253.12	promoter-TSS	0.069525	0.601852	ENST00000508923	63.51	promoter-TSS	0.069606	0.585648
ENSG00000164532	TBX20	protein_coding	ENST00000408931	251.86	promoter-TSS	0.077729	0.624793	ENST00000492961	423.68	promoter-TSS	0.087094	0.656646
ENSG00000259275	RP11-522B15.3	lincRNA	ENST00000558499	251.77	promoter-TSS	0.073701	0.630233	ENST00000558499	332.52	promoter-TSS	0.071856	0.629768
ENSG00000133169	BEX1	protein_coding	ENST00000372728	250.83	intron	0.068437	0.666327	ENST00000372728	50.52	Intergenic	0.030801	0.446721
ENSG00000004848	ARX	protein_coding	ENST00000379044	249.73	intron	0.080365	0.644161	ENST00000379044	78.25	intron	0.077049	0.653028
ENSG00000253379	RP11-1102P16.1	protein_coding	ENST00000523327	249.5	intron	0.082117	0.667274	ENST00000523327	222.6	intron	0.076471	0.652393
ENSG00000229533	AC003986.5	antisense	ENST00000452700	249.36	exon	0.061605	0.597997	ENST00000452700	181.41	exon	0.06347	0.594366
ENSG00000158352	SHROOM4	protein_coding	ENST00000376020	249.03	intron	0.06676	0.630618	ENST00000376020	109.04	intron	0.068362	0.649206
ENSG00000267067	CTB-75G16.3	lincRNA	ENST00000593050	248.51	Intergenic	0.074286	0.65596	ENST00000593050	92.38	Intergenic	0.045872	0.624427
ENSG00000174963	ZIC4	protein_coding	ENST00000493664	247.47	exon	0.065846	0.612546	ENST00000493664	480.48	exon	0.064189	0.613099
ENSG00000132130	LHX1	protein_coding	ENST00000589584	246.85	intron	0.091439	0.667055	ENST00000559572	136.83	exon	0.065722	0.624196
ENSG00000043355	ZIC2	protein_coding	ENST00000376335	246.81	Intergenic	0.086999	0.666992	ENST00000376335	439.62	exon	0.107591	0.67503
ENSG00000233611	AC079135.1	antisense	ENST00000415226	246.2	intron	0.091375	0.688567	ENST00000415226	121.09	intron	0.066667	0.576182
ENSG00000165443	PHYHIPL	protein_coding	ENST00000373878	245.89	promoter-TSS	0.096178	0.674877	ENST00000373878	299.43	promoter-TSS	0.088636	0.649262
ENSG00000164588	HCN1	protein_coding	ENST00000303230	245.67	intron	0.093121	0.664711	ENST00000303230	264.09	exon	0.10362	0.686525
ENSG00000196159	FAT4	protein_coding	ENST00000394329	244.83	exon	0.063337	0.591868	ENST00000394329	88.74	exon	0.062723	0.588685
ENSG00000205927	OLIG2	protein_coding	ENST00000333337	243.4	promoter-TSS	0.061362	0.595687	ENST00000430860	388.64	TTS	0.095059	0.671875
ENSG00000120907	ADRA1A	protein_coding	ENST00000380572	242.59	exon	0.064694	0.618294	ENST00000380572	135.8	exon	0.065817	0.621641
ENSG00000247809	NR2F2-AS1	antisense	ENST00000558929	242.27	promoter-TSS	0.083826	0.635468	ENST00000561344	142.56	intron	0.075231	0.667052
ENSG00000162624	LHX8	protein_coding	ENST00000559413	241.79	promoter-TSS	0.083049	0.697727	ENST00000559413	210.05	promoter-TSS	0.076923	0.681514
ENSG00000231460	RP11-321L2.1	lincRNA	ENST00000423440	241.74	Intergenic	0.075	0.606742	ENST00000423440	237.52	Intergenic	0.069357	0.599496
ENSG00000215612	HMX1	protein_coding	ENST00000400677	241.12	Intergenic	0.095238	0.693484	ENST00000506970	100.04	intron	0.040248	0.625966
ENSG00000177359	RP11-551L14.1	pseudogene	ENST00000535072	240.73	exon	0.054832	0.68612	ENST00000535072	126	promoter-TSS	0.052195	0.669253
ENSG00000122254	HS3ST2	protein_coding	ENST00000473392	240.47	promoter-TSS	0.096555	0.681862	ENST00000261374	745.8	promoter-TSS	0.092421	0.670208
ENSG00000125675	GRIA3	protein_coding	ENST00000541091	239.88	promoter-TSS	0.058824	0.631894	ENST00000541091	126.82	promoter-TSS	0.057457	0.6337
ENSG00000153820	SPHKAP	protein_coding	ENST00000392056	239.56	intron	0.051193	0.582216	ENST00000392056	146.71	intron	0.050691	0.582822
ENSG00000174948	GPR149	protein_coding	ENST00000389740	238.56	exon	0.063425	0.578669	ENST00000389740	126.63	exon	0.07109	0.626183
ENSG00000047644	WWC3	protein_coding	ENST00000380861	237.86	intron	0.028881	0.576067	ENST00000380861	65.74	intron	0.050998	0.533186
ENSG00000101825	MXRA5	protein_coding	ENST00000217939	237.27	promoter-TSS	0.081716	0.688776	ENST00000217939	244.22	promoter-TSS	0.076271	0.67921
ENSG00000117707	PROX1	protein_coding	ENST00000471129	237.03	promoter-TSS	0.085317	0.677899	ENST00000471129	432.63	intron	0.072553	0.631327
ENSG00000049449	RCN1	protein_coding	ENST00000532942	236.27	intron	0.061798	0.638915	ENST00000532942	347.2	intron	0.056472	0.589727
ENSG00000224765	RP1-137H15.2	antisense	ENST00000456631	234.99	Intergenic	0.056	0.553957	ENST00000456631	162.38	Intergenic	0.057247	0.590024
ENSG00000225758	RPS17P17	pseudogene	ENST00000419392	234.84	Intergenic	0.068836	0.6275	ENST00000419392	102.45	Intergenic	0.067754	0.622807
ENSG00000130032	PRRG3	protein_coding	ENST00000370354	234.37	promoter-TSS	0.082599	0.70077	ENST00000370354	205.41	promoter-TSS	0.081788	0.699346
ENSG00000106038	EVX1	protein_coding	ENST00000518886	234.31	Intergenic	0.075601	0.634335	ENST00000518886	278.69	Intergenic	0.073365	0.624701
ENSG00000243479	MNX1-AS1	antisense	ENST00000480284	233.58	Intergenic	0.075887	0.599575	ENST00000480284	166.55	Intergenic	0.101286	0.711075
ENSG00000109851	DBX1	protein_coding	ENST00000524983	233.55	exon	0.079347	0.653846	ENST00000524983	269.28	exon	0.077381	0.650416
ENSG00000137273	FOXF2	protein_coding	ENST00000259806	232.35	intron	0.086802	0.677876	ENST00000259806	255.95	exon	0.115607	0.712871
ENSG00000260597	AC012531.25	lincRNA	ENST00000562848	229.94	promoter-TSS	0.060086	0.6	ENST00000562848	195.27	promoter-TSS	0.057504	0.588235
ENSG00000228659	RP1-23K20.2	antisense	ENST00000412420	229.75	promoter-TSS	0.07824	0.680098	ENST00000412420	235.6	promoter-TSS	0.075342	0.669327
ENSG00000198028	ZNF560	protein_coding	ENST00000301480	229.52	promoter-TSS	0.045589	0.506509	ENST00000301480	160.43	promoter-TSS	0.054529	0.54663
ENSG00000186297	GABRA5	protein_coding	ENST00000554599	228.77	promoter-TSS	0.092203	0.650739	ENST00000554599	401.15	promoter-TSS	0.097853	0.668164
ENSG00000264323	AC093887.1	miRNA	ENST00000584185	228.59	promoter-TSS	0.093366	0.673486	ENST00000584185	362.59	promoter-TSS	0.083836	0.654611
ENSG00000256463	SALL3	protein_coding	ENST00000537592	228.42	intron	0.092708	0.634755	ENST00000537592	475.83	intron	0.117435	0.699064
ENSG00000139874	SSTR1	protein_coding	ENST00000267377	228.31	exon	0.073803	0.633446	ENST00000267377	376.13	exon	0.071663	0.629306
ENSG00000245526	LINC00461	lincRNA	ENST00000511014	227.09	promoter-TSS	0.068387	0.60567	ENST00000506014	206.26	promoter-TSS	0.066667	0.596852
ENSG00000111981	ULBP1	protein_coding	ENST00000229708	226.32	intron	0.113689	0.649923	ENST00000229708	326.84	intron	0.111963	0.64751
ENSG00000261584	RP11-457M11.5	lincRNA	ENST00000562904	225.97	Intergenic	0.050699	0.544105	ENST00000562904	179.99	Intergenic	0.054348	0.568154
ENSG00000164736	SOX17	protein_coding	ENST00000297316	225.5	exon	0.103256	0.712825	ENST00000297316	1134.75	intron	0.094281	0.679799
ENSG00000225472	RP11-120J1.1	antisense	ENST00000440947	225.42	promoter-TSS	0.063966	0.568182	ENST00000440947	289.86	promoter-TSS	0.065359	0.57402
ENSG00000106511	MEOX2	protein_coding	ENST00000262041	224.94	intron	0.059484	0.591928	ENST00000262041	221.1	intron	0.056883	0.579545
ENSG00000172201	ID4	protein_coding	ENST00000378700	224.78	promoter-TSS	0.09375	0.630687	ENST00000378700	432.05	intron	0.112224	0.705706
ENSG00000228478	RP1-290I10.3	lincRNA	ENST00000420389	224.7	intron	0.060495	0.57967	ENST00000420389	75.58	intron	0.044944	0.482243
ENSG00000101670	LIPG	protein_coding	ENST00000580036	224.66	promoter-TSS	0.075424	0.626588	ENST00000583083	141.25	promoter-TSS	0.08024	0.630383
ENSG00000141582	CBX4	protein_coding	ENST00000269397	224.63	Intergenic	0.093186	0.682683	ENST00000269397	204.25	Intergenic	0.089054	0.681186
ENSG00000169083	AR	protein_coding	ENST00000513847	223.4	exon	0.057429	0.631148	ENST00000513847	85.83	exon	0.0625	0.624187
ENSG00000242086	LINC00969	lincRNA	ENST00000414625	223.35	intron	0.026455	0.505024	ENST00000600527	215.69	TTS	0.03329	0.536856
ENSG00000107485	GATA3	protein_coding	ENST00000481743	223.25	TTS	0.090535	0.678314	ENST00000481743	203.01	TTS	0.087475	0.666336
ENSG00000227693	GSTM3P1	pseudogene	ENST00000447621	221.68	Intergenic	0.105793	0.678691	ENST00000447621	352.78	Intergenic	0.11566	0.700409
ENSG00000138083	SIX3	protein_coding	ENST00000260653	221.23	intron	0.077792	0.661654	ENST00000260653	158.81	exon	0.086042	0.679389
ENSG00000187682	ERAS	protein_coding	ENST00000338270	220.2	Intergenic	0.088971	0.698148	ENST00000338270	114.8	Intergenic	0.085956	0.703569
ENSG00000237751	AC007040.5	lincRNA	ENST00000449073	220.08	intron	0.085197	0.590426	ENST00000449073	186.11	intron	0.09185	0.599483
ENSG00000103546	SLC6A2	protein_coding	ENST00000566163	219.6	promoter-TSS	0.07817	0.631429	ENST00000566163	266.4	promoter-TSS	0.083596	0.656422
ENSG00000237125	HAND2-AS1	antisense	ENST00000515310	219.5	TTS	0.068996	0.609075	ENST00000514431	194.22	promoter-TSS	0.094609	0.650549
ENSG00000198910	L1CAM	protein_coding	ENST00000420165	219.35	promoter-TSS	0.06674	0.681967	ENST00000464967	116.62	promoter-TSS	0.052775	0.67863
ENSG00000180053	NKX2-6	protein_coding	ENST00000325017	218.9	exon	0.093468	0.679415	ENST00000325017	217.2	exon	0.092737	0.674107
ENSG00000205562	RP11-497E19.1	lincRNA	ENST00000380722	218.9	promoter-TSS	0.068694	0.5973	ENST00000380722	130.27	promoter-TSS	0.077922	0.615883
ENSG00000164853	UNCX	protein_coding	ENST00000316333	218.64	Intergenic	0.071695	0.586567	ENST00000316333	442.24	Intergenic	0.088835	0.662866
ENSG00000247416	RP11-629G13.1	antisense	ENST00000500537	218.46	exon	0.091304	0.682884	ENST00000500537	111.43	promoter-TSS	0.096649	0.684685
ENSG00000259974	LINC00261	lincRNA	ENST00000564492	217.36	intron	0.063739	0.575672	ENST00000564492	188.11	intron	0.061058	0.613821
ENSG00000137090	DMRT1	protein_coding	ENST00000382276	215.29	TTS	0.060908	0.60177	ENST00000569227	71.7	promoter-TSS	0.071259	0.607355
ENSG00000237396	RP4-788L20.3	lincRNA	ENST00000422494	215.2	TTS	0.067568	0.616734	ENST00000422494	205.1	TTS	0.067747	0.610294
ENSG00000128652	HOXD3	protein_coding	ENST00000468418	215.03	exon	0.079329	0.647104	ENST00000432796	209.45	promoter-TSS	0.085784	0.647491
ENSG00000238230	LINC00391	lincRNA	ENST00000433569	214.45	exon	0.058394	0.584802	ENST00000433569	136.19	exon	0.055707	0.58679
ENSG00000253405	EVX1-AS	antisense	ENST00000519050	213.85	promoter-TSS	0.07315	0.61711	ENST00000519050	314.53	promoter-TSS	0.070054	0.614615
ENSG00000108813	DLX4	protein_coding	ENST00000411890	212.76	promoter-TSS	0.076401	0.66497	ENST00000411890	150.93	promoter-TSS	0.075561	0.674528
ENSG00000250120	PCDHA10	protein_coding	ENST00000307360	211.82	exon	0.043089	0.461413	ENST00000307360	79.71	exon	0.052709	0.513158
ENSG00000177519	RPRM	protein_coding	ENST00000325926	210.51	exon	0.094579	0.645161	ENST00000325926	381.87	exon	0.088993	0.647426
ENSG00000198914	POU3F3	protein_coding	ENST00000361360	209.39	exon	0.114543	0.686375	ENST00000361360	347.25	exon	0.124242	0.711403
ENSG00000126767	ELK1	protein_coding	ENST00000592066	209.16	exon	0.045007	0.632022	ENST00000592066	99.1	exon	0.053448	0.643718
ENSG00000147655	RSPO2	protein_coding	ENST00000517781	208.95	promoter-TSS	0.07824	0.625153	ENST00000517781	86.02	promoter-TSS	0.097928	0.646617
ENSG00000187013	C17orf82	protein_coding	ENST00000335108	208.54	promoter-TSS	0.080816	0.673962	ENST00000335108	56.46	exon	0.092843	0.725869
ENSG00000109158	GABRA4	protein_coding	ENST00000502874	208.36	promoter-TSS	0.071918	0.624857	ENST00000502874	313.29	promoter-TSS	0.068089	0.604061
ENSG00000249326	CTD-2194D22.4	antisense	ENST00000514569	206.89	promoter-TSS	0.087189	0.696	ENST00000514569	258.4	promoter-TSS	0.093153	0.700186
ENSG00000242407	CTD-2377D24.4	lincRNA	ENST00000495536	206.49	Intergenic	0.070048	0.623643	ENST00000495536	290.78	Intergenic	0.064171	0.595085
ENSG00000227757	AP000282.2	antisense	ENST00000454622	205.87	intron	0.066667	0.556769	ENST00000454622	79.05	intron	0.10223	0.714286
ENSG00000169174	PCSK9	protein_coding	ENST00000452118	205.61	promoter-TSS	0.077942	0.656542	ENST00000452118	50.82	promoter-TSS	0.077689	0.640159
ENSG00000228160	RP13-57D9.3	lincRNA	ENST00000454131	204.63	Intergenic	0.075617	0.662558	ENST00000454131	223.45	Intergenic	0.069293	0.648575
ENSG00000150551	LYPD1	protein_coding	ENST00000345008	204.54	intron	0.084325	0.640238	ENST00000345008	335.75	intron	0.090711	0.655547
ENSG00000082556	OPRK1	protein_coding	ENST00000520287	204.2	exon	0.07446	0.6576	ENST00000520287	147.06	exon	0.080112	0.662219
ENSG00000146352	CLVS2	protein_coding	ENST00000368438	203.83	promoter-TSS	0.086505	0.665899	ENST00000368438	229.7	promoter-TSS	0.087156	0.659794
ENSG00000184792	OSBP2	protein_coding	ENST00000424224	202.46	promoter-TSS	0.093651	0.679873	ENST00000424224	146.78	promoter-TSS	0.098981	0.697674
ENSG00000130054	FAM155B	protein_coding	ENST00000252338	201.86	promoter-TSS	0.08779	0.693548	ENST00000252338	90.47	promoter-TSS	0.135987	0.769868
ENSG00000047634	SCML1	protein_coding	ENST00000380041	201.69	promoter-TSS	0.07268	0.610674	ENST00000419185	68.24	promoter-TSS	0.07635	0.613383
ENSG00000174016	FAM46D	protein_coding	ENST00000538312	200.56	promoter-TSS	0.044268	0.503401	ENST00000538312	133.1	promoter-TSS	0.049137	0.546419
ENSG00000177508	IRX3	protein_coding	ENST00000558054	198.73	Intergenic	0.07441	0.63282	ENST00000558054	355.38	Intergenic	0.07107	0.628237
ENSG00000111432	FZD10	protein_coding	ENST00000229030	198.25	exon	0.100247	0.676209	ENST00000229030	396.96	promoter-TSS	0.089172	0.679822
ENSG00000224676	AP000351.8	pseudogene	ENST00000448902	198.09	Intergenic	0.033457	0.574257	ENST00000448902	59.29	Intergenic	0.034156	0.551136
ENSG00000089225	TBX5	protein_coding	ENST00000552726	197.68	intron	0.062181	0.574338	ENST00000552726	104.96	intron	0.063492	0.572277
ENSG00000119547	ONECUT2	protein_coding	ENST00000491143	197.62	intron	0.072438	0.606355	ENST00000491143	227.03	intron	0.069359	0.62193
ENSG00000230316	FEZF1-AS1	antisense	ENST00000437317	197.21	exon	0.079217	0.61825	ENST00000437317	247.52	TTS	0.076336	0.612011
ENSG00000267073	AC005256.1	lincRNA	ENST00000586506	197.02	TTS	0.10729	0.70378	ENST00000586506	191.16	TTS	0.108605	0.704508
ENSG00000196972	LINC00087	lincRNA	ENST00000433425	196.84	promoter-TSS	0.047535	0.521548	ENST00000535837	87.36	TTS	0.030888	0.636247
ENSG00000228836	CT45A4	protein_coding	ENST00000487941	196.61	intron	0.033724	0.541667	ENST00000494421	165.6	promoter-TSS	0.031746	0.533194
ENSG00000231764	DLX6-AS1	antisense	ENST00000431497	196.3	exon	0.047468	0.536759	ENST00000430027	78.98	Intergenic	0.048662	0.558252
ENSG00000241549	GUSBP2	pseudogene	ENST00000455720	196.25	Intergenic	0.049166	0.479825	ENST00000455720	170.56	Intergenic	0.049884	0.531866
ENSG00000128610	FEZF1	protein_coding	ENST00000418046	196	Intergenic	0.067655	0.609259	ENST00000418046	89.66	Intergenic	0.07381	0.591449
ENSG00000224189	HOXD-AS1	antisense	ENST00000417086	195.8	promoter-TSS	0.115741	0.715079	ENST00000417086	509.63	promoter-TSS	0.09575	0.660753
ENSG00000123130	ACOT9	protein_coding	ENST00000379303	195.5	promoter-TSS	0.074402	0.604425	ENST00000379295	72.39	intron	0.026066	0.503546
ENSG00000178053	MLF1	protein_coding	ENST00000471745	195.22	promoter-TSS	0.067004	0.55303	ENST00000471745	83.51	promoter-TSS	0.08316	0.59751
ENSG00000178947	LINC00086	lincRNA	ENST00000417443	195.06	exon	0.075805	0.678423	ENST00000417443	92.33	intron	0.063879	0.677494
ENSG00000074317	SNCB	protein_coding	ENST00000393693	194.93	TTS	0.064016	0.624333	ENST00000393693	271.79	TTS	0.060358	0.625256
ENSG00000250025	CTC-359M8.1	antisense	ENST00000515598	194.07	intron	0.097656	0.663199	ENST00000515598	180.42	intron	0.102384	0.67507
ENSG00000253563	NKX2-1-AS1	antisense	ENST00000521292	193.81	TTS	0.062833	0.606383	ENST00000521292	149.01	TTS	0.056886	0.58296
ENSG00000101680	LAMA1	protein_coding	ENST00000579014	193.51	promoter-TSS	0.086163	0.648936	ENST00000579014	329.68	promoter-TSS	0.085961	0.64667
ENSG00000186960	C14orf23	protein_coding	ENST00000550266	193.01	promoter-TSS	0.074257	0.60445	ENST00000550266	233.6	promoter-TSS	0.071596	0.599062
ENSG00000198353	HOXC4	protein_coding	ENST00000507650	192.72	intron	0.070079	0.619197	ENST00000507650	301.3	intron	0.06837	0.617117
ENSG00000107807	TLX1	protein_coding	ENST00000525019	192.7	promoter-TSS	0.076995	0.642589	ENST00000525019	68.2	promoter-TSS	0.06962	0.640961
ENSG00000230021	RP5-857K21.4	lincRNA	ENST00000440200	192.33	intron	0.064278	0.648564	ENST00000440200	65.26	intron	0.064286	0.648672
ENSG00000124615	MOCS1	protein_coding	ENST00000373188	191.87	intron	0.063063	0.658098	ENST00000340692	167.93	promoter-TSS	0.069111	0.670423
ENSG00000128713	HOXD11	protein_coding	ENST00000498438	191.71	intron	0.076	0.636485	ENST00000249504	325.45	exon	0.124192	0.726686
ENSG00000158553	POM121L2	protein_coding	ENST00000444565	191.62	promoter-TSS	0.068238	0.613383	ENST00000444565	127.47	promoter-TSS	0.06525	0.60303
ENSG00000113196	HAND1	protein_coding	ENST00000231121	191.2	promoter-TSS	0.077874	0.640741	ENST00000231121	131.19	promoter-TSS	0.079498	0.643454
ENSG00000183733	FIGLA	protein_coding	ENST00000332372	190.95	promoter-TSS	0.072052	0.601455	ENST00000332372	332.01	promoter-TSS	0.07234	0.600992
ENSG00000164129	NPY5R	protein_coding	ENST00000515560	190.71	promoter-TSS	0.092093	0.695167	ENST00000338566	50.48	promoter-TSS	0.109959	0.751553
ENSG00000137203	TFAP2A	protein_coding	ENST00000497266	190.47	promoter-TSS	0.071364	0.561372	ENST00000498450	145	promoter-TSS	0.050955	0.53944
ENSG00000259280	RP11-122D10.1	processed_transcript	ENST00000561259	190.15	TTS	0.066534	0.589286	ENST00000561259	217.12	TTS	0.069182	0.630653
ENSG00000235825	FAM90A9P	pseudogene	ENST00000527940	189.77	Intergenic	0.038798	0.522201	ENST00000527940	182.92	Intergenic	0.03869	0.521118
ENSG00000164600	NEUROD6	protein_coding	ENST00000297142	189.16	TTS	0.071133	0.642975	ENST00000297142	221.39	TTS	0.071912	0.634827
ENSG00000186867	QRFPR	protein_coding	ENST00000334383	188.91	promoter-TSS	0.07854	0.641989	ENST00000334383	109.07	promoter-TSS	0.079686	0.643498
ENSG00000250208	FZD10-AS1	processed_transcript	ENST00000509760	188.66	exon	0.088799	0.680444	ENST00000509760	69.84	promoter-TSS	0.134783	0.746204
ENSG00000196440	ARMCX4	protein_coding	ENST00000455331	188.35	intron	0.058761	0.600854	ENST00000455331	142.56	intron	0.055363	0.595622
ENSG00000272294	RP3-326L13.3	lincRNA	ENST00000607789	188.34	promoter-TSS	0.060976	0.556638	ENST00000607789	111.25	promoter-TSS	0.064516	0.598485
ENSG00000134590	FAM127A	protein_coding	ENST00000257013	188.32	exon	0.06812	0.63921	ENST00000257013	61.3	exon	0.053817	0.64
ENSG00000170293	CMTM8	protein_coding	ENST00000307526	188.25	intron	0.022379	0.565882	ENST00000307526	86.54	intron	0.023609	0.580808
ENSG00000102001	CACNA1F	protein_coding	ENST00000376251	188.15	intron	0.047839	0.57157	ENST00000376251	87.83	intron	0.044534	0.548306
ENSG00000086758	HUWE1	protein_coding	ENST00000446750	187.77	exon	0.084404	0.613199	ENST00000218328	60.16	intron	0.048998	0.486667
ENSG00000196711	FAM150A	protein_coding	ENST00000523939	187.54	promoter-TSS	0.111824	0.734432	ENST00000523939	98.47	exon	0.107034	0.708397
ENSG00000064218	DMRT3	protein_coding	ENST00000190165	187.38	promoter-TSS	0.095238	0.695334	ENST00000190165	748.35	Intergenic	0.071382	0.619533
ENSG00000173253	DMRT2	protein_coding	ENST00000382251	187.18	Intergenic	0.064677	0.588762	ENST00000382251	538.36	Intergenic	0.067176	0.591157
ENSG00000173698	GPR64	protein_coding	ENST00000360279	187.07	intron	0.112527	0.706257	ENST00000360279	51.58	intron	0.035439	0.529231
ENSG00000244578	RP11-548O1.3	lincRNA	ENST00000483650	186.86	TTS	0.051378	0.578223	ENST00000483650	142.54	TTS	0.047138	0.570628
ENSG00000272729	RP11-387A1.5	antisense	ENST00000608941	186.23	exon	0.065359	0.561633	ENST00000608941	162.52	exon	0.071942	0.594456
ENSG00000172987	HPSE2	protein_coding	ENST00000370546	186.11	intron	0.06727	0.622739	ENST00000370546	303.75	intron	0.06762	0.616883
ENSG00000216781	RP1-290I10.2	pseudogene	ENST00000405921	186.11	Intergenic	0.080207	0.559432	ENST00000405921	218.15	Intergenic	0.079284	0.559387
ENSG00000172878	METAP1D	protein_coding	ENST00000488581	185.88	TTS	0.046861	0.553004	ENST00000488581	177.02	TTS	0.051463	0.571573
ENSG00000153234	NR4A2	protein_coding	ENST00000429376	184.74	intron	0.041543	0.548419	ENST00000421709	136.53	TTS	0.077399	0.664606
ENSG00000102924	CBLN1	protein_coding	ENST00000219197	184.17	exon	0.085313	0.662352	ENST00000564786	115.38	Intergenic	0.066038	0.651765
ENSG00000177551	NHLH2	protein_coding	ENST00000369506	184.13	exon	0.108883	0.679389	ENST00000369506	77.14	exon	0.118353	0.712329
ENSG00000115963	RND3	protein_coding	ENST00000409557	183.74	promoter-TSS	0.089069	0.655207	ENST00000439275	351.82	intron	0.088235	0.642938
ENSG00000255509	RP11-445F12.1	antisense	ENST00000525111	183.6	intron	0.064516	0.623428	ENST00000525111	247.97	intron	0.080172	0.670973
ENSG00000198948	MFAP3L	protein_coding	ENST00000393702	183.59	intron	0.077551	0.557594	ENST00000393702	115.06	intron	0.087879	0.606657
ENSG00000227128	LBX1-AS1	antisense	ENST00000547077	183.37	Intergenic	0.073387	0.589041	ENST00000547077	364.35	Intergenic	0.081206	0.625966
ENSG00000214047	RPS11P7	pseudogene	ENST00000442125	183.34	Intergenic	0.029107	0.506903	ENST00000442125	87.04	Intergenic	0.030343	0.504611
ENSG00000102218	RP2	protein_coding	ENST00000218340	182.95	exon	0.076568	0.617512	ENST00000218340	88.06	Intergenic	0.041096	0.539234
ENSG00000225953	SATB2-AS1	antisense	ENST00000446911	182.07	TTS	0.068323	0.6091	ENST00000446911	147.64	TTS	0.054404	0.592497
ENSG00000151025	GPR158	protein_coding	ENST00000376351	182.02	exon	0.070479	0.647176	ENST00000376351	238.07	exon	0.081237	0.650453
ENSG00000116962	NID1	protein_coding	ENST00000264187	181.92	exon	0.07335	0.631365	ENST00000366595	61.05	intron	0.034586	0.561562
ENSG00000080572	PIH1D3	protein_coding	ENST00000535523	181.48	promoter-TSS	0.060351	0.548092	ENST00000336387	50.2	intron	0.031818	0.45857
ENSG00000187714	SLC18A3	protein_coding	ENST00000374115	181.24	exon	0.088745	0.667742	ENST00000374115	485.91	exon	0.089179	0.6716
ENSG00000177468	OLIG3	protein_coding	ENST00000367734	181.2	exon	0.086646	0.665988	ENST00000367734	399.55	exon	0.085	0.661339
ENSG00000253308	RP1-170O19.17	lincRNA	ENST00000523608	181.04	Intergenic	0.079268	0.640791	ENST00000523608	128.93	Intergenic	0.084775	0.639033
ENSG00000110680	CALCA	protein_coding	ENST00000396372	181.02	promoter-TSS	0.046935	0.578947	ENST00000486207	125.63	promoter-TSS	0.058405	0.608819
ENSG00000266010	GATA6-AS1	lincRNA	ENST00000584201	180.43	TTS	0.052516	0.493989	ENST00000584373	381	Intergenic	0.074903	0.5965
ENSG00000227987	AC092675.4	sense_intronic	ENST00000413274	179.66	promoter-TSS	0.072886	0.65534	ENST00000413274	139.27	promoter-TSS	0.07644	0.645397
ENSG00000171540	OTP	protein_coding	ENST00000515716	179.39	promoter-TSS	0.060132	0.583534	ENST00000515716	264.91	intron	0.061516	0.592566
ENSG00000147133	TAF1	protein_coding	ENST00000497222	179.02	promoter-TSS	0.07012	0.578822	ENST00000423759	75.34	Intergenic	0.028777	0.519139
ENSG00000224269	AP000697.6	antisense	ENST00000430607	178.92	TTS	0.072993	0.664506	ENST00000430607	80.07	exon	0.087969	0.697674
ENSG00000188916	FAM196A	protein_coding	ENST00000522781	178.29	intron	0.10559	0.699069	ENST00000522781	63.56	promoter-TSS	0.060429	0.682879
ENSG00000227954	RP3-323P13.2	antisense	ENST00000607033	178.21	promoter-TSS	0.070574	0.639188	ENST00000607033	208.84	promoter-TSS	0.072082	0.632
ENSG00000233887	ERVWE2	pseudogene	ENST00000427866	177.85	Intergenic	0.042849	0.553665	ENST00000427866	80.54	Intergenic	0.04237	0.549696
ENSG00000052850	ALX4	protein_coding	ENST00000329255	177.79	Intergenic	0.060779	0.586338	ENST00000329255	93.33	Intergenic	0.082883	0.607914
ENSG00000125285	SOX21	protein_coding	ENST00000376945	177.71	promoter-TSS	0.105717	0.679957	ENST00000376945	118.15	promoter-TSS	0.112987	0.682231
ENSG00000250786	SNHG18	lincRNA	ENST00000509788	177.17	promoter-TSS	0.096958	0.712251	ENST00000509788	397.99	promoter-TSS	0.093964	0.706648
ENSG00000159387	IRX6	protein_coding	ENST00000290552	176.89	exon	0.059382	0.603796	ENST00000290552	220.55	exon	0.057206	0.596703
ENSG00000140600	SH3GL3	protein_coding	ENST00000535412	176.65	intron	0.095823	0.717791	ENST00000535412	241.9	intron	0.094216	0.698975
ENSG00000163081	CCDC140	protein_coding	ENST00000295226	176.43	intron	0.044266	0.571859	ENST00000440903	124.29	TTS	0.057915	0.578035
ENSG00000204612	FOXB2	protein_coding	ENST00000376708	176.42	exon	0.107975	0.703431	ENST00000376708	536.66	exon	0.094039	0.677452
ENSG00000236651	AC104801.1	lincRNA	ENST00000448117	176.39	intron	0.045101	0.587413	ENST00000448117	135.1	intron	0.04932	0.595582
ENSG00000125492	BARHL1	protein_coding	ENST00000542090	176.07	exon	0.056977	0.645761	ENST00000263610	121.43	Intergenic	0.086809	0.685811
ENSG00000258405	ZNF578	protein_coding	ENST00000596674	176.01	promoter-TSS	0.05848	0.577103	ENST00000596674	97.96	promoter-TSS	0.05988	0.584928
ENSG00000125378	BMP4	protein_coding	ENST00000559642	175.7	Intergenic	0.054152	0.58431	ENST00000559642	215.5	Intergenic	0.056338	0.587242
ENSG00000129474	AJUBA	protein_coding	ENST00000553736	175.7	promoter-TSS	0.103297	0.713502	ENST00000553736	117.14	promoter-TSS	0.100137	0.719178
ENSG00000166160	OPN1MW2	protein_coding	ENST00000488220	175.61	TTS	0.033292	0.559113	ENST00000488220	200.42	TTS	0.029505	0.568421
ENSG00000175745	NR2F1	protein_coding	ENST00000502982	175.61	exon	0.093258	0.664422	ENST00000502982	457.74	TTS	0.093007	0.65269
ENSG00000170561	IRX2	protein_coding	ENST00000502957	175.37	promoter-TSS	0.06096	0.656736	ENST00000502957	835.93	intron	0.113185	0.689277
ENSG00000181449	SOX2	protein_coding	ENST00000325404	175.1	exon	0.111111	0.678436	ENST00000325404	353.6	exon	0.095196	0.668444
ENSG00000138136	LBX1	protein_coding	ENST00000370193	174.65	intron	0.086902	0.67044	ENST00000370193	238.48	exon	0.090535	0.659815
ENSG00000116035	VAX2	protein_coding	ENST00000234392	174.6	intron	0.06044	0.600784	ENST00000234392	260.4	intron	0.060109	0.603744
ENSG00000147180	ZNF711	protein_coding	ENST00000360700	174.34	promoter-TSS	0.075791	0.606618	ENST00000360700	66.45	intron	0.064748	0.517241
ENSG00000165556	CDX2	protein_coding	ENST00000381020	174.24	exon	0.100418	0.693144	ENST00000381020	82.53	intron	0.07783	0.694118
ENSG00000134438	RAX	protein_coding	ENST00000256852	173.95	promoter-TSS	0.093545	0.690654	ENST00000591550	369.34	promoter-TSS	0.100382	0.716332
ENSG00000262768	RP11-353N14.1	antisense	ENST00000570512	173.34	TTS	0.071502	0.662245	ENST00000570512	190.91	TTS	0.075058	0.66436
ENSG00000157064	NMNAT2	protein_coding	ENST00000287713	173.16	intron	0.068212	0.611516	ENST00000287713	151.49	intron	0.071744	0.609702
ENSG00000065609	SNAP91	protein_coding	ENST00000521931	172.48	promoter-TSS	0.06087	0.617945	ENST00000523585	55.47	promoter-TSS	0.085196	0.631799
ENSG00000181191	PJA1	protein_coding	ENST00000471141	172.1	Intergenic	0.042003	0.606941	ENST00000471141	97.67	Intergenic	0.068908	0.671141
ENSG00000227060	LINC00629	lincRNA	ENST00000592070	171.92	promoter-TSS	0.083571	0.623126	ENST00000592070	78.16	intron	0.072917	0.538316
ENSG00000112183	RBM24	protein_coding	ENST00000318204	171.76	promoter-TSS	0.092352	0.667147	ENST00000379052	156.2	promoter-TSS	0.076471	0.651982
ENSG00000198759	EGFL6	protein_coding	ENST00000380602	171.74	exon	0.065875	0.661273	ENST00000361306	54.7	intron	0.036893	0.428295
ENSG00000250320	CTD-2269F5.1	antisense	ENST00000507060	171.7	promoter-TSS	0.089286	0.668896	ENST00000507060	105.04	promoter-TSS	0.089629	0.668798
ENSG00000147256	ARHGAP36	protein_coding	ENST00000423277	171.6	intron	0.051374	0.615752	ENST00000412432	269.28	intron	0.0779	0.615905
ENSG00000144677	CTDSPL	protein_coding	ENST00000443503	171.51	promoter-TSS	0.073529	0.686786	ENST00000435525	89.35	intron	0.022822	0.542443
ENSG00000125798	FOXA2	protein_coding	ENST00000419308	171.43	promoter-TSS	0.088496	0.659669	ENST00000419308	390.71	exon	0.084726	0.679724
ENSG00000178919	FOXE1	protein_coding	ENST00000375123	171.3	Intergenic	0.063364	0.612198	ENST00000375123	163.86	Intergenic	0.062032	0.603632
ENSG00000188816	HMX2	protein_coding	ENST00000339992	170.93	Intergenic	0.05914	0.614393	ENST00000339992	219.79	Intergenic	0.067715	0.624396
ENSG00000184486	POU3F2	protein_coding	ENST00000328345	170.35	Intergenic	0.078987	0.627976	ENST00000328345	145.02	Intergenic	0.081633	0.637931
ENSG00000255496	RP11-587D21.4	sense_overlapping	ENST00000530663	170.29	intron	0.079075	0.671932	ENST00000530663	194.77	intron	0.0799	0.673317
ENSG00000105357	MYH14	protein_coding	ENST00000376970	170.22	promoter-TSS	0.077399	0.627997	ENST00000376970	245.24	promoter-TSS	0.083404	0.658163
ENSG00000186994	KANK3	protein_coding	ENST00000593331	169.7	TTS	0.06308	0.635141	ENST00000593331	139.06	TTS	0.065775	0.640416
ENSG00000121454	LHX4	protein_coding	ENST00000558139	169.68	intron	0.077745	0.605825	ENST00000558139	279.72	intron	0.086563	0.634839
ENSG00000143632	ACTA1	protein_coding	ENST00000366684	168.69	exon	0.088375	0.659832	ENST00000366684	494.49	exon	0.083373	0.652462
ENSG00000109686	SH3D19	protein_coding	ENST00000604030	168.47	intron	0.059981	0.557116	ENST00000604030	71.77	exon	0.119013	0.742029
ENSG00000124785	NRN1	protein_coding	ENST00000495850	168.02	promoter-TSS	0.088195	0.624661	ENST00000495850	777.19	promoter-TSS	0.075188	0.629403
ENSG00000114790	ARHGEF26	protein_coding	ENST00000465817	167.58	exon	0.06338	0.603342	ENST00000465817	317.5	exon	0.071479	0.614846
ENSG00000136682	CBWD2	protein_coding	ENST00000468417	167.19	TTS	0.023392	0.456934	ENST00000468417	87.92	TTS	0.025641	0.464164
ENSG00000133107	TRPC4	protein_coding	ENST00000379673	167.18	promoter-TSS	0.053725	0.579098	ENST00000379673	144.04	promoter-TSS	0.067122	0.635227
ENSG00000250432	RP11-834C11.5	processed_transcript	ENST00000513381	167.18	intron	0.066274	0.626932	ENST00000513381	97.19	intron	0.066002	0.627301
ENSG00000186564	FOXD2	protein_coding	ENST00000334793	167.15	Intergenic	0.059009	0.532632	ENST00000334793	87.58	exon	0.09312	0.656153
ENSG00000231609	AC009501.4	antisense	ENST00000413549	166.71	promoter-TSS	0.075216	0.599754	ENST00000429952	94.86	promoter-TSS	0.088481	0.63
ENSG00000170743	SYT9	protein_coding	ENST00000532592	166.23	intron	0.082192	0.66791	ENST00000318881	355.23	promoter-TSS	0.088747	0.691956
ENSG00000187416	LHFPL3	protein_coding	ENST00000424859	165.67	exon	0.082744	0.684099	ENST00000424859	137.58	promoter-TSS	0.088042	0.699475
ENSG00000215162	LINC00269	lincRNA	ENST00000399711	165.63	Intergenic	0.044974	0.570044	ENST00000399711	125.24	Intergenic	0.044619	0.566434
ENSG00000249338	HMGB1P47	pseudogene	ENST00000511281	165.46	Intergenic	0.071685	0.583532	ENST00000511281	191.2	Intergenic	0.069767	0.578065
ENSG00000259711	CTD-3032H12.2	lincRNA	ENST00000560487	165.29	intron	0.07049	0.597852	ENST00000560487	86.56	intron	0.037037	0.577821
ENSG00000255305	RP11-529A4.7	pseudogene	ENST00000527152	165.22	exon	0.069245	0.654987	ENST00000527152	160.52	exon	0.067901	0.651101
ENSG00000214111	RP1-258N20.3	pseudogene	ENST00000438281	165.13	Intergenic	0.079057	0.682825	ENST00000438281	147.08	Intergenic	0.07972	0.684358
ENSG00000165379	LRFN5	protein_coding	ENST00000555279	165.04	promoter-TSS	0.082707	0.597598	ENST00000555279	55.38	promoter-TSS	0.099379	0.644628
ENSG00000236064	RP6-191P20.4	antisense	ENST00000430140	164.99	promoter-TSS	0.060311	0.586006	ENST00000430140	109.91	promoter-TSS	0.062944	0.599391
ENSG00000102144	PGK1	protein_coding	ENST00000373316	164.87	promoter-TSS	0.094361	0.63908	ENST00000373316	50.86	promoter-TSS	0.033215	0.462085
ENSG00000122859	NEUROG3	protein_coding	ENST00000242462	164.66	Intergenic	0.051471	0.584022	ENST00000242462	138.8	Intergenic	0.054245	0.588928
ENSG00000189238	LINC00943	lincRNA	ENST00000539315	164.57	intron	0.061951	0.594203	ENST00000541359	117.59	promoter-TSS	0.066076	0.60177
ENSG00000183837	PNMA3	protein_coding	ENST00000370264	164.51	promoter-TSS	0.053036	0.634461	ENST00000370264	60.74	exon	0.032622	0.567279
ENSG00000184490	AP000351.9	pseudogene	ENST00000329210	164.08	promoter-TSS	0.03438	0.58806	ENST00000329210	132.16	promoter-TSS	0.04	0.6098
ENSG00000182646	FAM156A	protein_coding	ENST00000511863	163.99	Intergenic	0.055096	0.562586	ENST00000511863	61.42	Intergenic	0.058065	0.563607
ENSG00000054598	FOXC1	protein_coding	ENST00000380874	162.91	TTS	0.112608	0.708654	ENST00000380874	306.05	TTS	0.102538	0.670385
ENSG00000128683	GAD1	protein_coding	ENST00000454603	162.88	intron	0.057864	0.607407	ENST00000493875	174.35	promoter-TSS	0.087023	0.635671
ENSG00000112964	GHR	protein_coding	ENST00000513671	162.81	intron	0.074481	0.606098	ENST00000513671	54.94	intron	0.075916	0.634465
ENSG00000260704	LINC00543	lincRNA	ENST00000567234	162.62	exon	0.103825	0.653479	ENST00000567234	267.63	exon	0.102748	0.652745
ENSG00000250344	RP11-647P12.1	lincRNA	ENST00000507782	161.96	promoter-TSS	0.072685	0.617096	ENST00000507782	221.74	promoter-TSS	0.072961	0.62701
ENSG00000181072	CHRM2	protein_coding	ENST00000445907	161.95	intron	0.068648	0.639713	ENST00000481598	136.28	TTS	0.060491	0.591124
ENSG00000115361	ACADL	protein_coding	ENST00000482523	161.09	promoter-TSS	0.093917	0.646055	ENST00000482523	93.54	promoter-TSS	0.090818	0.634098
ENSG00000100721	TCL1A	protein_coding	ENST00000555886	160.57	promoter-TSS	0.067318	0.655098	ENST00000555886	156.92	promoter-TSS	0.065957	0.656748
ENSG00000121871	SLITRK3	protein_coding	ENST00000475390	160.54	promoter-TSS	0.0675	0.578027	ENST00000475390	107.28	promoter-TSS	0.076119	0.590164
ENSG00000237404	RP3-471C18.2	lincRNA	ENST00000450310	159.8	intron	0.062691	0.574046	ENST00000450310	194.41	intron	0.065079	0.580032
ENSG00000141026	MED9	protein_coding	ENST00000581315	159.72	TTS	0.035088	0.592992	ENST00000581315	108.76	TTS	0.033792	0.59
ENSG00000090776	EFNB1	protein_coding	ENST00000204961	159.3	Intergenic	0.048973	0.640379	ENST00000204961	63.35	Intergenic	0.027923	0.618467
ENSG00000130711	PRDM12	protein_coding	ENST00000253008	159.29	promoter-TSS	0.096515	0.695536	ENST00000253008	67.9	Intergenic	0.078431	0.668952
ENSG00000008196	TFAP2B	protein_coding	ENST00000393655	159.24	intron	0.091762	0.633333	ENST00000263046	156.79	exon	0.058824	0.571174
ENSG00000230045	FAM90A15P	pseudogene	ENST00000414026	158.66	intron	0.039204	0.558297	ENST00000414026	360.67	intron	0.03908	0.557715
ENSG00000130052	STARD8	protein_coding	ENST00000374599	158.41	intron	0.078818	0.64918	ENST00000252336	99.22	promoter-TSS	0.054127	0.656757
ENSG00000223414	LINC00473	lincRNA	ENST00000581850	157.74	promoter-TSS	0.072019	0.652123	ENST00000584911	80.48	Intergenic	0.076633	0.606023
ENSG00000267785	CTD-3194G12.2	lincRNA	ENST00000591939	157.63	Intergenic	0.067319	0.619896	ENST00000591939	132.9	Intergenic	0.085802	0.662245
ENSG00000078061	ARAF	protein_coding	ENST00000377045	157.38	exon	0.03071	0.602109	ENST00000377045	91.01	exon	0.030651	0.600957
ENSG00000172159	FRMD3	protein_coding	ENST00000304195	157.37	intron	0.078431	0.660825	ENST00000304195	68.39	intron	0.057769	0.612326
ENSG00000261127	RP11-17M15.2	pseudogene	ENST00000562267	157.32	Intergenic	0.036285	0.627652	ENST00000562267	104.2	Intergenic	0.035738	0.627959
ENSG00000101230	ISM1	protein_coding	ENST00000262487	157.12	Intergenic	0.09236	0.657175	ENST00000262487	69.34	Intergenic	0.101887	0.676083
ENSG00000102080	TEX28P2	protein_coding	ENST00000369941	156.28	intron	0.033023	0.544839	ENST00000369941	364.26	intron	0.033723	0.514352
ENSG00000253508	RP1-170O19.14	lincRNA	ENST00000523331	155.23	intron	0.044425	0.610966	ENST00000523331	97.26	intron	0.045887	0.613322
ENSG00000207819	MIR9-3	miRNA	ENST00000385084	154.91	promoter-TSS	0.081766	0.660882	ENST00000385084	234.8	promoter-TSS	0.081761	0.659859
ENSG00000225127	LINC00237	lincRNA	ENST00000455890	153.73	promoter-TSS	0.068657	0.630402	ENST00000455890	286.78	promoter-TSS	0.069845	0.642303
ENSG00000267746	RP11-379L18.1	antisense	ENST00000587528	153.7	TTS	0.078534	0.649826	ENST00000587528	180.55	TTS	0.072993	0.632653
ENSG00000243766	HOTTIP	antisense	ENST00000521028	153.45	exon	0.080513	0.632867	ENST00000521028	232.77	exon	0.073171	0.622881
ENSG00000139800	ZIC5	protein_coding	ENST00000267294	153.26	Intergenic	0.050095	0.592068	ENST00000267294	187.54	Intergenic	0.054711	0.546282
ENSG00000272259	RP11-305P22.9	lincRNA	ENST00000607802	153.26	Intergenic	0.053377	0.677911	ENST00000606208	702.81	intron	0.055508	0.640886
ENSG00000165675	ENOX2	protein_coding	ENST00000394363	153.24	intron	0.027719	0.559574	ENST00000394363	125.25	intron	0.027837	0.557692
ENSG00000227646	STEAP2-AS1	processed_transcript	ENST00000478318	152.43	promoter-TSS	0.091471	0.690123	ENST00000478318	122.5	promoter-TSS	0.091358	0.688039
ENSG00000113430	IRX4	protein_coding	ENST00000505790	152.18	TTS	0.094301	0.687371	ENST00000231357	269.85	intron	0.095152	0.674743
ENSG00000101856	PGRMC1	protein_coding	ENST00000535419	152.07	intron	0.082498	0.644068	ENST00000217971	62.3	promoter-TSS	0.023188	0.497829
ENSG00000126778	SIX1	protein_coding	ENST00000555955	151.84	exon	0.050752	0.531455	ENST00000247182	585.56	exon	0.08918	0.663172
ENSG00000254558	RP11-81M19.3	pseudogene	ENST00000529293	151.58	exon	0.065388	0.619338	ENST00000529293	113.11	exon	0.06769	0.62128
ENSG00000242248	RPL7AP57	pseudogene	ENST00000497708	151.26	Intergenic	0.085657	0.677932	ENST00000497708	75.45	Intergenic	0.09009	0.674157
ENSG00000266248	CTC-525D6.2	antisense	ENST00000579268	151.23	intron	0.086957	0.702703	ENST00000579268	130.11	intron	0.0925	0.701623
ENSG00000254229	FAM90A12P	pseudogene	ENST00000519497	151.08	promoter-TSS	0.039563	0.523517	ENST00000519497	748.47	exon	0.037932	0.543418
ENSG00000029993	HMGB3	protein_coding	ENST00000455596	150.93	promoter-TSS	0.099174	0.652123	ENST00000419110	70.82	Intergenic	0.053696	0.570035
ENSG00000240990	HOXA11-AS	antisense	ENST00000520395	150.93	promoter-TSS	0.095632	0.639151	ENST00000520395	158.65	promoter-TSS	0.092968	0.62381
ENSG00000127152	BCL11B	protein_coding	ENST00000357195	150.87	intron	0.083208	0.700375	ENST00000443726	76.35	Intergenic	0.078231	0.66893
ENSG00000179008	C14orf39	protein_coding	ENST00000556799	150.84	promoter-TSS	0.086079	0.638004	ENST00000556799	164.72	intron	0.073333	0.611543
ENSG00000204175	GPRIN2	protein_coding	ENST00000374314	150.36	Intergenic	0.048472	0.613684	ENST00000374314	134.24	Intergenic	0.048755	0.621762
ENSG00000116678	LEPR	protein_coding	ENST00000462765	150.34	promoter-TSS	0.109412	0.73443	ENST00000462765	392.69	promoter-TSS	0.096289	0.701403
ENSG00000174652	ZNF266	protein_coding	ENST00000591213	149.97	Intergenic	0.060109	0.622101	ENST00000591213	86.82	Intergenic	0.061047	0.624093
ENSG00000255571	LINC00925	lincRNA	ENST00000546186	149.92	Intergenic	0.073996	0.605069	ENST00000560663	93.54	intron	0.108414	0.693053
ENSG00000246022	ALDH1L1-AS2	antisense	ENST00000500525	149.62	Intergenic	0.080616	0.659729	ENST00000500525	51.04	Intergenic	0.068924	0.631643
ENSG00000206384	COL6A6	protein_coding	ENST00000453409	149.37	Intergenic	0.063205	0.598647	ENST00000453409	194.7	Intergenic	0.066059	0.605233
ENSG00000168267	PTF1A	protein_coding	ENST00000376504	149.28	Intergenic	0.071362	0.650926	ENST00000376504	414.37	promoter-TSS	0.111364	0.715367
ENSG00000245864	CTC-467M3.1	antisense	ENST00000510274	149.25	intron	0.050109	0.537541	ENST00000510274	109.1	intron	0.053735	0.581152
ENSG00000105509	HAS1	protein_coding	ENST00000601667	149.03	promoter-TSS	0.096257	0.669872	ENST00000601667	190.35	promoter-TSS	0.07783	0.630008
ENSG00000128714	HOXD13	protein_coding	ENST00000392539	149	exon	0.096012	0.660767	ENST00000392539	175.98	promoter-TSS	0.082007	0.678484
ENSG00000171759	PAH	protein_coding	ENST00000551337	148.77	promoter-TSS	0.101201	0.657534	ENST00000547319	102.94	intron	0.07619	0.652932
ENSG00000102302	FGD1	protein_coding	ENST00000375135	148.32	exon	0.074074	0.690141	ENST00000375135	64.96	intron	0.025199	0.596026
ENSG00000225206	MIR137HG	lincRNA	ENST00000424528	148.22	Intergenic	0.078313	0.631769	ENST00000580305	139.18	promoter-TSS	0.096946	0.653846
ENSG00000065485	PDIA5	protein_coding	ENST00000316218	147.85	intron	0.02829	0.571253	ENST00000316218	53.44	intron	0.019704	0.53317
ENSG00000258776	RP11-1085N6.5	lincRNA	ENST00000554149	147.69	TTS	0.070336	0.635115	ENST00000554149	186.67	TTS	0.068927	0.633183
ENSG00000101938	CHRDL1	protein_coding	ENST00000218054	147.67	promoter-TSS	0.071508	0.645089	ENST00000218054	70.17	promoter-TSS	0.085868	0.675
ENSG00000205035	RP11-707M1.1	pseudogene	ENST00000527477	147.65	intron	0.04717	0.574697	ENST00000534201	93.12	promoter-TSS	0.063768	0.625181
ENSG00000180730	SHISA2	protein_coding	ENST00000319420	147.64	promoter-TSS	0.106134	0.700413	ENST00000319420	272.04	promoter-TSS	0.113545	0.718318
ENSG00000250846	RP11-807H7.1	lincRNA	ENST00000535369	147.44	promoter-TSS	0.076023	0.662774	ENST00000535369	142.35	promoter-TSS	0.080645	0.652174
ENSG00000254102	RP11-21C4.1	antisense	ENST00000517909	147.29	exon	0.057423	0.587413	ENST00000517909	107.23	Intergenic	0.053114	0.522852
ENSG00000184905	TCEAL2	protein_coding	ENST00000372780	146.88	promoter-TSS	0.064322	0.646586	ENST00000372780	70.67	promoter-TSS	0.071104	0.666163
ENSG00000129451	KLK10	protein_coding	ENST00000599987	146.87	promoter-TSS	0.075258	0.625129	ENST00000599987	163.58	promoter-TSS	0.073028	0.624514
ENSG00000165186	PTCHD1	protein_coding	ENST00000456522	146.86	intron	0.083799	0.665272	ENST00000456522	91.97	intron	0.07815	0.660828
ENSG00000224882	IKBKGP1	pseudogene	ENST00000453062	146.77	intron	0.047079	0.627833	ENST00000453062	115.54	intron	0.035435	0.59396
ENSG00000082497	SERTAD4	protein_coding	ENST00000483884	146.4	Intergenic	0.055468	0.587025	ENST00000483884	84.68	Intergenic	0.056042	0.571678
ENSG00000267280	RP11-332H18.4	antisense	ENST00000589814	145.84	intron	0.083415	0.632663	ENST00000589814	180.02	intron	0.068798	0.575024
ENSG00000175556	LONRF3	protein_coding	ENST00000439603	145.66	promoter-TSS	0.095808	0.659023	ENST00000439603	61.33	intron	0.036007	0.522876
ENSG00000008197	TFAP2D	protein_coding	ENST00000008391	145.6	intron	0.060825	0.579815	ENST00000008391	63.85	intron	0.039627	0.476744
ENSG00000263730	MIR3937	miRNA	ENST00000580135	145.58	Intergenic	0.057569	0.630458	ENST00000580135	70.34	Intergenic	0.043257	0.588832
ENSG00000106031	HOXA13	protein_coding	ENST00000222753	145.48	exon	0.091339	0.68239	ENST00000222753	196.55	exon	0.109063	0.70092
ENSG00000143032	BARHL2	protein_coding	ENST00000370445	145.48	Intergenic	0.066142	0.624214	ENST00000370445	184.7	Intergenic	0.081655	0.631285
ENSG00000123364	HOXC13	protein_coding	ENST00000243056	144.99	Intergenic	0.073211	0.576412	ENST00000243056	120.59	Intergenic	0.081937	0.609665
ENSG00000165970	SLC6A5	protein_coding	ENST00000525748	144.99	exon	0.079004	0.650811	ENST00000525748	175.43	Intergenic	0.071586	0.645765
ENSG00000251875	RNU5F-2P	snRNA	ENST00000516066	144.9	promoter-TSS	0.07056	0.623987	ENST00000516066	125.74	promoter-TSS	0.070598	0.629046
ENSG00000224659	GAGE12J	protein_coding	ENST00000442437	144.83	intron	0.047927	0.586408	ENST00000442437	80.12	intron	0.039467	0.539924
ENSG00000251192	ZNF674	protein_coding	ENST00000414387	144.52	promoter-TSS	0.063596	0.606791	ENST00000523374	78.93	intron	0.034862	0.483516
ENSG00000111058	ACSS3	protein_coding	ENST00000261206	143.88	promoter-TSS	0.068554	0.629464	ENST00000549175	262.55	promoter-TSS	0.08214	0.661898
ENSG00000133627	ACTR3B	protein_coding	ENST00000479402	143.58	Intergenic	0.087891	0.693659	ENST00000479402	241.51	Intergenic	0.082674	0.675747
ENSG00000078549	ADCYAP1R1	protein_coding	ENST00000409363	143.55	intron	0.104991	0.723368	ENST00000409363	181.08	intron	0.102564	0.720222
ENSG00000081087	OSTM1	protein_coding	ENST00000440575	143.48	promoter-TSS	0.061475	0.564802	ENST00000492070	547.21	intron	0.07133	0.601384
ENSG00000248429	RP11-597D13.9	antisense	ENST00000505532	143.44	promoter-TSS	0.044577	0.626113	ENST00000505532	70.3	promoter-TSS	0.051095	0.630237
ENSG00000050165	DKK3	protein_coding	ENST00000525493	143.39	exon	0.090058	0.695093	ENST00000532873	50.63	intron	0.082278	0.68
ENSG00000130876	SLC7A10	protein_coding	ENST00000253188	143.29	Intergenic	0.069946	0.672811	ENST00000253188	209.05	Intergenic	0.070423	0.670055
ENSG00000139209	SLC38A4	protein_coding	ENST00000546940	143.06	intron	0.07265	0.633938	ENST00000546940	127.99	intron	0.067343	0.614747
ENSG00000204335	SP5	protein_coding	ENST00000375281	143.05	exon	0.114943	0.725765	ENST00000487037	388.29	TTS	0.103763	0.701773
ENSG00000205362	MT1A	protein_coding	ENST00000290705	142.91	promoter-TSS	0.074241	0.621348	ENST00000290705	105.12	promoter-TSS	0.080645	0.650073
ENSG00000122420	PTGFR	protein_coding	ENST00000497923	142.7	intron	0.06875	0.609781	ENST00000497923	86.6	intron	0.0625	0.58467
ENSG00000115380	EFEMP1	protein_coding	ENST00000394554	142.54	promoter-TSS	0.077487	0.658996	ENST00000440439	235	promoter-TSS	0.080444	0.671745
ENSG00000257520	RP11-896J10.3	processed_transcript	ENST00000521945	142.42	intron	0.084065	0.640351	ENST00000521945	212.12	intron	0.082007	0.630807
ENSG00000153976	HS3ST3A1	protein_coding	ENST00000284110	142.36	exon	0.105733	0.704613	ENST00000284110	106.41	exon	0.102544	0.701849
ENSG00000182103	FAM181B	protein_coding	ENST00000329203	142.32	exon	0.106509	0.695035	ENST00000329203	215.16	exon	0.112703	0.705153
ENSG00000176318	FOXN3P1	pseudogene	ENST00000325117	142.28	exon	0.053977	0.598582	ENST00000325117	127.15	exon	0.047897	0.568261
ENSG00000272792	RP11-141C7.4	lincRNA	ENST00000608379	141.47	Intergenic	0.038017	0.53343	ENST00000608379	159.02	Intergenic	0.027668	0.547968
ENSG00000224710	FAM90A8P	pseudogene	ENST00000528334	141.4	Intergenic	0.038608	0.519292	ENST00000528334	777.02	intron	0.038894	0.551158
ENSG00000237597	GAGE13	protein_coding	ENST00000381751	141.29	intron	0.042124	0.535526	ENST00000381751	80.7	intron	0.041964	0.531459
ENSG00000120149	MSX2	protein_coding	ENST00000507785	141.21	Intergenic	0.078062	0.612903	ENST00000239243	436.7	exon	0.092851	0.646568
ENSG00000185960	SHOX	protein_coding	ENST00000554971	140.91	intron	0.07846	0.618343	ENST00000381578	85.29	exon	0.099065	0.656716
ENSG00000123407	HOXC12	protein_coding	ENST00000243103	140.9	Intergenic	0.062222	0.600444	ENST00000243103	230.76	exon	0.104733	0.668008
ENSG00000236154	RP11-343J3.2	antisense	ENST00000428753	140.84	Intergenic	0.061873	0.607679	ENST00000428753	98.07	Intergenic	0.065099	0.624549
ENSG00000102030	NAA10	protein_coding	ENST00000488481	140.66	promoter-TSS	0.054393	0.571906	ENST00000488481	91.54	promoter-TSS	0.049601	0.553097
ENSG00000165164	CXorf22	protein_coding	ENST00000493930	140.57	promoter-TSS	0.054469	0.562064	ENST00000297866	81.59	exon	0.05939	0.573718
ENSG00000223749	MIR503HG	lincRNA	ENST00000445415	140.4	exon	0.071325	0.642442	ENST00000457876	58.15	promoter-TSS	0.045109	0.555676
ENSG00000102383	ZDHHC15	protein_coding	ENST00000482827	140.19	promoter-TSS	0.05814	0.602322	ENST00000541184	55.25	intron	0.038217	0.444915
ENSG00000130558	OLFM1	protein_coding	ENST00000539529	140	promoter-TSS	0.065282	0.666008	ENST00000539529	142.06	promoter-TSS	0.061649	0.644
ENSG00000068400	GRIPAP1	protein_coding	ENST00000376444	139.89	promoter-TSS	0.055741	0.555679	ENST00000473581	55.51	intron	0.038095	0.501784
ENSG00000135333	EPHA7	protein_coding	ENST00000369303	139.34	intron	0.114162	0.698413	ENST00000369303	261.48	intron	0.097695	0.658991
ENSG00000238621	TRNAI2	miRNA	ENST00000459170	139.18	promoter-TSS	0.058669	0.532808	ENST00000459170	132.22	promoter-TSS	0.061355	0.537054
ENSG00000254597	FAM90A10P	pseudogene	ENST00000530206	139.14	Intergenic	0.03869	0.544887	ENST00000530206	248.81	intron	0.038871	0.549423
ENSG00000127955	GNAI1	protein_coding	ENST00000418742	138.92	promoter-TSS	0.113376	0.692112	ENST00000418742	250.6	promoter-TSS	0.123171	0.708892
ENSG00000272191	RP11-445F12.2	antisense	ENST00000607336	138.5	TTS	0.068966	0.569584	ENST00000607336	109.13	TTS	0.069061	0.575172
ENSG00000166006	KCNC2	protein_coding	ENST00000548513	138.46	exon	0.087398	0.659898	ENST00000548513	268.42	exon	0.087629	0.660144
ENSG00000159184	HOXB13	protein_coding	ENST00000290295	137.98	exon	0.063241	0.628947	ENST00000290295	81.01	exon	0.056645	0.593478
ENSG00000147889	CDKN2A	protein_coding	ENST00000577854	137.96	promoter-TSS	0.068273	0.621658	ENST00000470819	118.93	intron	0.050136	0.571042
ENSG00000125820	NKX2-2	protein_coding	ENST00000377142	137.75	Intergenic	0.058154	0.616162	ENST00000377142	150.13	Intergenic	0.0625	0.632987
ENSG00000259203	RP11-209K10.2	lincRNA	ENST00000560818	137.63	intron	0.035714	0.574223	ENST00000560818	186.09	Intergenic	0.083969	0.679739
ENSG00000137252	HCRTR2	protein_coding	ENST00000370862	137.48	exon	0.05472	0.560109	ENST00000370862	50.43	intron	0.049118	0.489308
ENSG00000234390	USP27X-AS1	lincRNA	ENST00000437322	137.45	exon	0.050754	0.642466	ENST00000437322	98.07	exon	0.048212	0.658385
ENSG00000147155	EBP	protein_coding	ENST00000414061	137.41	promoter-TSS	0.069458	0.589354	ENST00000495186	53.25	intron	0.027174	0.501355
ENSG00000174197	MGA	protein_coding	ENST00000563576	137.32	intron	0.091691	0.623092	ENST00000563576	156.01	intron	0.095445	0.644637
ENSG00000162981	FAM84A	protein_coding	ENST00000331243	137.29	promoter-TSS	0.093468	0.679415	ENST00000331243	349.21	promoter-TSS	0.068776	0.623368
ENSG00000196998	WDR45	protein_coding	ENST00000396681	137.29	promoter-TSS	0.060017	0.609797	ENST00000460501	59.26	intron	0.042515	0.51526
ENSG00000235601	RP11-231K24.2	lincRNA	ENST00000453045	137.02	Intergenic	0.077482	0.629988	ENST00000453045	75.89	Intergenic	0.079602	0.639752
ENSG00000223944	RP5-1180C18.1	lincRNA	ENST00000413901	137	intron	0.048387	0.585242	ENST00000413901	119.93	intron	0.052889	0.58317
ENSG00000102109	PCSK1N	protein_coding	ENST00000478242	136.72	TTS	0.098018	0.69747	ENST00000478242	87.64	TTS	0.111688	0.714656
ENSG00000270933	CTD-2227E11.1	lincRNA	ENST00000602992	136.72	Intergenic	0.057766	0.576923	ENST00000602992	208.73	Intergenic	0.053551	0.567442
ENSG00000005073	HOXA11	protein_coding	ENST00000517402	136	promoter-TSS	0.059322	0.610719	ENST00000517402	144.59	promoter-TSS	0.055909	0.600254
ENSG00000145431	PDGFC	protein_coding	ENST00000513664	135.83	promoter-TSS	0.114856	0.734414	ENST00000513664	142.53	promoter-TSS	0.132716	0.765794
ENSG00000257319	RP11-478B9.1	antisense	ENST00000548424	135.48	promoter-TSS	0.101617	0.695502	ENST00000548424	181.44	promoter-TSS	0.095847	0.685106
ENSG00000222033	AC007405.2	protein_coding	ENST00000409786	135.39	exon	0.099859	0.671348	ENST00000409786	108.61	exon	0.100413	0.684066
ENSG00000101966	XIAP	protein_coding	ENST00000497640	135.34	promoter-TSS	0.082635	0.687799	ENST00000481776	77.36	intron	0.033273	0.481581
ENSG00000183421	RIPK4	protein_coding	ENST00000544709	135.29	promoter-TSS	0.075364	0.612987	ENST00000544709	345.08	promoter-TSS	0.075124	0.605172
ENSG00000175785	PRIMA1	protein_coding	ENST00000316227	135.23	promoter-TSS	0.067485	0.633997	ENST00000316227	104.96	promoter-TSS	0.067729	0.636183
ENSG00000130985	UBA1	protein_coding	ENST00000427561	135.16	promoter-TSS	0.053521	0.582552	ENST00000377351	54.7	exon	0.034068	0.598
ENSG00000241749	RPSAP52	pseudogene	ENST00000493929	134.57	Intergenic	0.086713	0.639665	ENST00000493929	152.83	Intergenic	0.079794	0.625964
ENSG00000255323	CTD-2140G10.1	lincRNA	ENST00000534135	134.46	Intergenic	0.052767	0.546272	ENST00000534135	94.62	Intergenic	0.058027	0.550193
ENSG00000164112	TMEM155	protein_coding	ENST00000461198	134.37	promoter-TSS	0.07622	0.589041	ENST00000461198	125.9	promoter-TSS	0.088068	0.639546
ENSG00000116132	PRRX1	protein_coding	ENST00000553786	134.34	Intergenic	0.040923	0.549266	ENST00000553786	176.81	Intergenic	0.051805	0.561129
ENSG00000136750	GAD2	protein_coding	ENST00000376248	134.24	promoter-TSS	0.097503	0.659145	ENST00000376261	103.67	promoter-TSS	0.075397	0.615588
ENSG00000237793	RPL18AP16	pseudogene	ENST00000537422	134.17	exon	0.066946	0.575209	ENST00000537422	70.3	promoter-TSS	0.053812	0.521253
ENSG00000122145	TBX22	protein_coding	ENST00000373291	134.12	promoter-TSS	0.052632	0.595447	ENST00000373291	63.17	promoter-TSS	0.055427	0.589862
ENSG00000186871	ERCC6L	protein_coding	ENST00000373657	134.04	promoter-TSS	0.072183	0.603342	ENST00000373657	56.25	promoter-TSS	0.071518	0.582707
ENSG00000102312	PORCN	protein_coding	ENST00000355092	133.95	promoter-TSS	0.056811	0.628387	ENST00000326194	57.75	intron	0.023464	0.558036
ENSG00000163132	MSX1	protein_coding	ENST00000468421	133.59	Intergenic	0.069884	0.636213	ENST00000468421	86.56	Intergenic	0.057522	0.589404
ENSG00000228919	AC097381.1	protein_coding	ENST00000429019	133.32	exon	0.117545	0.722798	ENST00000429019	381.75	exon	0.120472	0.732494
ENSG00000100344	PNPLA3	protein_coding	ENST00000478713	133.21	intron	0.089102	0.679912	ENST00000478713	60.44	intron	0.083195	0.669992
ENSG00000249122	RP11-227F19.2	lincRNA	ENST00000510602	133.11	intron	0.058608	0.601463	ENST00000510602	83.56	intron	0.061697	0.612821
ENSG00000105989	WNT2	protein_coding	ENST00000461427	133.1	promoter-TSS	0.096946	0.651194	ENST00000461427	98.52	promoter-TSS	0.099469	0.662252
ENSG00000183148	ANKRD20A2	protein_coding	ENST00000377601	133.1	exon	0.078353	0.645889	ENST00000377601	85.65	exon	0.080685	0.67561
ENSG00000240257	GAGE2D	protein_coding	ENST00000404720	133.07	intron	0.044509	0.547872	ENST00000404720	160.04	intron	0.041361	0.531869
ENSG00000163508	EOMES	protein_coding	ENST00000537516	132.8	Intergenic	0.057889	0.526077	ENST00000449599	248.39	exon	0.088538	0.674897
ENSG00000134138	MEIS2	protein_coding	ENST00000338564	132.6	TTS	0.061564	0.612957	ENST00000338564	143.84	TTS	0.065811	0.623397
ENSG00000268241	AC018470.1	protein_coding	ENST00000595354	132.6	Intergenic	0.07355	0.649718	ENST00000595354	193.01	Intergenic	0.091995	0.700477
ENSG00000146151	HMGCLL1	protein_coding	ENST00000515546	132.41	promoter-TSS	0.05889	0.600679	ENST00000515546	100.02	promoter-TSS	0.062963	0.616523
ENSG00000146950	SHROOM2	protein_coding	ENST00000452575	132.41	promoter-TSS	0.035035	0.533	ENST00000452575	54.7	exon	0.039531	0.520468
ENSG00000129152	MYOD1	protein_coding	ENST00000250003	132.3	exon	0.10541	0.690587	ENST00000250003	223.96	exon	0.066146	0.613582
ENSG00000146839	ZAN	polymorphic_pseudogene	ENST00000449052	132.29	exon	0.036397	0.60111	ENST00000449052	569.33	exon	0.034897	0.597484
ENSG00000107105	ELAVL2	protein_coding	ENST00000462649	132.23	intron	0.107679	0.683903	ENST00000380110	208.83	promoter-TSS	0.111607	0.692161
ENSG00000062038	CDH3	protein_coding	ENST00000565453	131.89	intron	0.067616	0.594787	ENST00000566808	54.7	intron	0.033268	0.505859
ENSG00000009709	PAX7	protein_coding	ENST00000375375	131.88	intron	0.083072	0.605634	ENST00000375375	68.81	intron	0.070815	0.593148
ENSG00000175894	TSPEAR	protein_coding	ENST00000323084	131.88	intron	0.0625	0.632505	ENST00000323084	145.85	intron	0.066358	0.653045
ENSG00000082458	DLG3	protein_coding	ENST00000374360	131.86	intron	0.045542	0.644231	ENST00000374360	72.11	intron	0.024	0.594749
ENSG00000169836	TACR3	protein_coding	ENST00000304883	131.77	exon	0.055046	0.590314	ENST00000304883	102.3	exon	0.0608	0.615016
ENSG00000232728	PHB2P1	pseudogene	ENST00000434943	131.37	Intergenic	0.083447	0.678962	ENST00000434943	277.7	Intergenic	0.075029	0.661593
ENSG00000176945	MUC20	protein_coding	ENST00000498018	131.34	promoter-TSS	0.043709	0.598477	ENST00000498018	204.66	promoter-TSS	0.037585	0.573146
ENSG00000163739	CXCL1	protein_coding	ENST00000395761	131.07	intron	0.055366	0.612766	ENST00000395761	73.88	intron	0.065862	0.642544
ENSG00000139910	NOVA1	protein_coding	ENST00000549571	130.86	promoter-TSS	0.057175	0.566629	ENST00000483536	132.08	promoter-TSS	0.103532	0.695864
ENSG00000166762	CATSPER2	protein_coding	ENST00000409481	130.86	intron	0.027	0.496503	ENST00000381761	147.76	promoter-TSS	0.058732	0.581299
ENSG00000270938	RAP2CP1	pseudogene	ENST00000605103	130.73	Intergenic	0.073564	0.616201	ENST00000605179	289.49	exon	0.08685	0.626778
ENSG00000264589	MAPT-AS1	antisense	ENST00000579244	130.71	promoter-TSS	0.070033	0.64065	ENST00000579244	92.23	promoter-TSS	0.074199	0.658249
ENSG00000101850	GPR143	protein_coding	ENST00000447366	130.12	intron	0.066613	0.578188	ENST00000447366	56.81	intron	0.02168	0.6
ENSG00000272541	XXbac-BPGBPG55C20.1	lincRNA	ENST00000607119	129	Intergenic	0.045906	0.486989	ENST00000607119	186.45	Intergenic	0.058691	0.54566
ENSG00000271157	RP1-249C1.1	pseudogene	ENST00000604698	128.93	Intergenic	0.045514	0.590909	ENST00000604698	93.78	Intergenic	0.042155	0.577778
ENSG00000151338	MIPOL1	protein_coding	ENST00000556753	128.66	exon	0.070028	0.563636	ENST00000554930	130.65	promoter-TSS	0.083807	0.614184
ENSG00000217327	RPS7P5	pseudogene	ENST00000441482	128.34	Intergenic	0.106227	0.718293	ENST00000441482	429.46	Intergenic	0.095726	0.660974
ENSG00000112238	PRDM13	protein_coding	ENST00000369215	128.2	exon	0.065672	0.607356	ENST00000369215	301.72	exon	0.078747	0.62775
ENSG00000204961	PCDHA9	protein_coding	ENST00000532602	128.1	exon	0.075857	0.574288	ENST00000532602	198.3	exon	0.076654	0.574096
ENSG00000229178	AC069513.4	lincRNA	ENST00000423600	127.88	exon	0.026835	0.500789	ENST00000423600	88.06	exon	0.025943	0.51119
ENSG00000180318	ALX1	protein_coding	ENST00000316824	127.5	intron	0.066358	0.562404	ENST00000316824	356.63	Intergenic	0.049935	0.543098
ENSG00000197585	AC107218.3	antisense	ENST00000437883	127.5	intron	0.052224	0.519305	ENST00000437883	108.99	intron	0.047452	0.5
ENSG00000251772	AL117380.2	miRNA	ENST00000515963	127.39	Intergenic	0.09327	0.636792	ENST00000515963	386.9	Intergenic	0.081712	0.594868
ENSG00000186416	NKRF	protein_coding	ENST00000304449	127.29	promoter-TSS	0.090153	0.627424	ENST00000304449	54.73	intron	0.034425	0.487416
ENSG00000147676	MAL2	protein_coding	ENST00000531508	127.26	promoter-TSS	0.1	0.704992	ENST00000531508	274.21	promoter-TSS	0.089562	0.643915
ENSG00000131828	PDHA1	protein_coding	ENST00000540249	127.18	promoter-TSS	0.085714	0.66157	ENST00000379805	59.31	intron	0.041758	0.504386
ENSG00000123977	DAW1	protein_coding	ENST00000454999	127.1	promoter-TSS	0.069808	0.62892	ENST00000454999	140.8	promoter-TSS	0.062787	0.610092
ENSG00000204991	SPIRE2	protein_coding	ENST00000393062	126.93	intron	0.055172	0.577453	ENST00000393062	358.92	intron	0.054365	0.575962
ENSG00000229037	RP11-272G22.3	pseudogene	ENST00000428215	126.72	Intergenic	0.034847	0.556962	ENST00000428215	114.24	Intergenic	0.033898	0.552789
ENSG00000250103	RP11-380D23.2	lincRNA	ENST00000503456	126.56	intron	0.067913	0.60177	ENST00000503456	109.34	intron	0.079723	0.67128
ENSG00000257608	GRAMD4P3	pseudogene	ENST00000550534	126.26	TTS	0.03854	0.536475	ENST00000550534	131.34	TTS	0.038715	0.538082
ENSG00000198673	FAM19A2	protein_coding	ENST00000551449	125.98	promoter-TSS	0.087719	0.623832	ENST00000549958	50.92	intron	0.042	0.477046
ENSG00000067177	PHKA1	protein_coding	ENST00000373542	125.65	promoter-TSS	0.096178	0.657635	ENST00000373545	102.31	promoter-TSS	0.044828	0.549526
ENSG00000221191	AL662890.1	miRNA	ENST00000408264	125.65	Intergenic	0.043203	0.493684	ENST00000408264	76.57	Intergenic	0.039716	0.478754
ENSG00000233265	MICF	pseudogene	ENST00000432679	125.65	Intergenic	0.04	0.622797	ENST00000432679	117.14	Intergenic	0.044017	0.633242
ENSG00000267095	CTD-2319I12.5	lincRNA	ENST00000592317	125.65	intron	0.069042	0.627364	ENST00000592317	165.32	intron	0.072222	0.628191
ENSG00000255833	TIFAB	protein_coding	ENST00000537858	125.24	Intergenic	0.08519	0.647906	ENST00000537858	61.53	Intergenic	0.071279	0.650628
ENSG00000125354	SEPT6	protein_coding	ENST00000460411	124.82	promoter-TSS	0.044643	0.631501	ENST00000360156	52.73	intron	0.024781	0.535662
ENSG00000086717	PPEF1	protein_coding	ENST00000486029	124.66	intron	0.027567	0.520418	ENST00000349874	68.83	intron	0.027097	0.483247
ENSG00000242284	CT45A5	protein_coding	ENST00000491480	124.66	intron	0.029186	0.51957	ENST00000463085	152.85	intron	0.033394	0.54037
ENSG00000086991	NOX4	protein_coding	ENST00000413594	124.29	promoter-TSS	0.09252	0.707269	ENST00000413594	111.57	promoter-TSS	0.079545	0.659643
ENSG00000142408	CACNG8	protein_coding	ENST00000270458	124.25	intron	0.069221	0.618519	ENST00000270458	176.43	intron	0.066586	0.607013
ENSG00000106113	CRHR2	protein_coding	ENST00000445981	124.18	TTS	0.107649	0.710042	ENST00000445981	51.46	TTS	0.107509	0.713799
ENSG00000101349	PAK7	protein_coding	ENST00000378423	123.99	promoter-TSS	0.066478	0.668079	ENST00000378429	98.97	intron	0.05303	0.607568
ENSG00000066468	FGFR2	protein_coding	ENST00000490349	123.86	intron	0.030729	0.533333	ENST00000490349	149.44	intron	0.108235	0.702194
ENSG00000189212	DPY19L2P1	pseudogene	ENST00000545701	123.82	promoter-TSS	0.087149	0.669617	ENST00000545701	65.57	promoter-TSS	0.09292	0.677704
ENSG00000270087	RP11-399K21.11	lincRNA	ENST00000418818	123.57	intron	0.085739	0.668363	ENST00000418818	81.63	intron	0.061433	0.602887
ENSG00000256802	RP11-680F8.1	antisense	ENST00000536835	123.31	intron	0.06876	0.643398	ENST00000536835	121.02	exon	0.059883	0.623631
ENSG00000134755	DSC2	protein_coding	ENST00000251081	123.3	promoter-TSS	0.061967	0.592879	ENST00000251081	106.42	promoter-TSS	0.062057	0.581045
ENSG00000063587	ZNF275	protein_coding	ENST00000421401	123.14	exon	0.055028	0.586599	ENST00000421401	71.79	exon	0.056863	0.587851
ENSG00000229950	TFAP2A-AS1	antisense	ENST00000443546	123.07	promoter-TSS	0.057041	0.592527	ENST00000443546	72.9	promoter-TSS	0.06326	0.614078
ENSG00000216676	RP1-15D7.1	pseudogene	ENST00000404273	122.98	Intergenic	0.058582	0.488706	ENST00000404273	96.4	Intergenic	0.057351	0.476042
ENSG00000146909	NOM1	protein_coding	ENST00000275820	122.93	promoter-TSS	0.062281	0.584575	ENST00000275820	77.46	promoter-TSS	0.066887	0.594059
ENSG00000204140	CLPSL1	protein_coding	ENST00000428710	122.62	intron	0.038372	0.602787	ENST00000428710	231.23	promoter-TSS	0.040342	0.605617
ENSG00000226886	AC093787.1	pseudogene	ENST00000450396	122.53	TTS	0.058608	0.652651	ENST00000450396	140.13	TTS	0.065811	0.669872
ENSG00000152268	SPON1	processed_transcript	ENST00000533633	122.04	promoter-TSS	0.090278	0.613724	ENST00000533633	155.09	promoter-TSS	0.09199	0.621236
ENSG00000169016	E2F6	protein_coding	ENST00000421117	121.81	Intergenic	0.083987	0.689038	ENST00000421117	104.54	Intergenic	0.08312	0.680715
ENSG00000112679	DUSP22	protein_coding	ENST00000605315	121.55	intron	0.024546	0.520395	ENST00000605315	157.29	intron	0.027221	0.492132
ENSG00000171530	TBCA	protein_coding	ENST00000522370	121.43	intron	0.043277	0.544753	ENST00000522370	181.43	intron	0.044183	0.536765
ENSG00000263972	MIR1587	miRNA	ENST00000583319	120.98	Intergenic	0.048493	0.600785	ENST00000583319	90.22	Intergenic	0.058824	0.646059
ENSG00000147403	RPL10	protein_coding	ENST00000467168	120.91	promoter-TSS	0.071741	0.602973	ENST00000474786	60.66	intron	0.040264	0.507256
ENSG00000177324	BEND2	protein_coding	ENST00000380030	120.87	intron	0.053333	0.541127	ENST00000380030	111.26	intron	0.05211	0.539789
ENSG00000107187	LHX3	protein_coding	ENST00000371748	120.83	intron	0.067049	0.651971	ENST00000371746	142.09	intron	0.102987	0.699136
ENSG00000002822	MAD1L1	protein_coding	ENST00000265854	120.81	intron	0.044332	0.63481	ENST00000265854	123.88	intron	0.045812	0.637018
ENSG00000157303	SUSD3	protein_coding	ENST00000465709	120.43	intron	0.026455	0.564069	ENST00000465709	57.73	intron	0.025641	0.566553
ENSG00000145248	SLC10A4	protein_coding	ENST00000273861	120.24	exon	0.095557	0.667504	ENST00000273861	66.5	exon	0.125691	0.733793
ENSG00000007312	CD79B	protein_coding	ENST00000558969	120.15	TTS	0.03169	0.596717	ENST00000558969	200.19	TTS	0.028541	0.592397
ENSG00000164128	NPY1R	protein_coding	ENST00000515701	119.73	promoter-TSS	0.086957	0.618263	ENST00000515701	211.96	promoter-TSS	0.076923	0.597274
ENSG00000215269	GAGE12G	protein_coding	ENST00000445148	119.53	TTS	0.03141	0.445255	ENST00000445148	155.93	TTS	0.028913	0.440327
ENSG00000207418	RNVU1-7	snRNA	ENST00000384687	119.5	Intergenic	0.063584	0.605769	ENST00000384687	63.93	Intergenic	0.044578	0.524669
ENSG00000147382	FAM58A	protein_coding	ENST00000406277	119.46	intron	0.027358	0.546599	ENST00000429336	64.94	TTS	0.026316	0.536372
ENSG00000068323	TFE3	protein_coding	ENST00000315869	119.41	promoter-TSS	0.077612	0.632364	ENST00000315869	90.04	Intergenic	0.032214	0.513379
ENSG00000147852	VLDLR	protein_coding	ENST00000382099	118.99	intron	0.060937	0.602184	ENST00000382099	54.29	intron	0.052273	0.571429
ENSG00000249082	CTC-276P9.1	lincRNA	ENST00000511256	118.94	intron	0.098361	0.72619	ENST00000511256	70.01	promoter-TSS	0.108929	0.752228
ENSG00000123119	NECAB1	protein_coding	ENST00000417640	118.93	promoter-TSS	0.072043	0.607948	ENST00000417640	142.7	promoter-TSS	0.074944	0.626816
ENSG00000258952	RP11-1042B17.5	lincRNA	ENST00000555871	118.75	Intergenic	0.077381	0.708767	ENST00000555871	541.11	exon	0.060606	0.623039
ENSG00000174576	NPAS4	protein_coding	ENST00000525148	118.74	promoter-TSS	0.081236	0.665143	ENST00000311034	200.15	promoter-TSS	0.076152	0.654655
ENSG00000226953	AC010890.1	antisense	ENST00000606428	118.72	intron	0.090016	0.718954	ENST00000606428	221.24	intron	0.08078	0.702364
ENSG00000079102	RUNX1T1	protein_coding	ENST00000519577	118.61	intron	0.081522	0.652803	ENST00000519577	112.88	intron	0.081967	0.641818
ENSG00000231824	C18orf42	protein_coding	ENST00000580650	118.49	intron	0.068052	0.599141	ENST00000580650	233.32	intron	0.068052	0.601288
ENSG00000203434	RP11-163F15.1	lincRNA	ENST00000366253	118.27	Intergenic	0.071702	0.64852	ENST00000366253	88.78	Intergenic	0.08535	0.683206
ENSG00000121413	ZSCAN18	protein_coding	ENST00000595944	118	promoter-TSS	0.077689	0.609157	ENST00000595944	100.86	promoter-TSS	0.080468	0.617182
ENSG00000188909	BSX	protein_coding	ENST00000343035	118	intron	0.071512	0.583138	ENST00000343035	154.47	intron	0.067236	0.570362
ENSG00000171794	UTF1	protein_coding	ENST00000304477	117.73	TTS	0.075472	0.68377	ENST00000304477	141.88	TTS	0.087137	0.697347
ENSG00000196735	HLA-DQA1	protein_coding	ENST00000422863	117.72	intron	0.033735	0.487981	ENST00000422863	98.76	intron	0.029762	0.471287
ENSG00000112319	EYA4	protein_coding	ENST00000525849	117.56	intron	0.087327	0.63617	ENST00000525849	108.26	intron	0.093278	0.650685
ENSG00000185551	NR2F2	protein_coding	ENST00000394166	117.52	TTS	0.086176	0.655914	ENST00000394171	168.5	promoter-TSS	0.080661	0.630097
ENSG00000200325	Y_RNA	misc_RNA	ENST00000363455	117.52	Intergenic	0.063269	0.62807	ENST00000363455	214.13	Intergenic	0.053621	0.614475
ENSG00000174740	PABPC5	protein_coding	ENST00000312600	117.25	exon	0.030274	0.476371	ENST00000312600	135.27	promoter-TSS	0.06469	0.600269
ENSG00000215007	DNAJA1P3	pseudogene	ENST00000399417	117.25	Intergenic	0.049163	0.68861	ENST00000399417	80.54	Intergenic	0.048988	0.682979
ENSG00000095777	MYO3A	protein_coding	ENST00000265944	117.14	promoter-TSS	0.084034	0.670264	ENST00000265944	131.58	promoter-TSS	0.084951	0.677576
ENSG00000225574	DRAXINP1	pseudogene	ENST00000437611	117.08	exon	0.050505	0.603785	ENST00000437611	52.27	exon	0.051265	0.610246
ENSG00000130675	MNX1	protein_coding	ENST00000543409	116.21	TTS	0.078105	0.657289	ENST00000543409	230.1	TTS	0.067156	0.621593
ENSG00000119125	GDA	protein_coding	ENST00000376986	116.11	intron	0.095035	0.664306	ENST00000376986	95.14	intron	0.104167	0.6688
ENSG00000070778	PTPN21	protein_coding	ENST00000555243	115.8	promoter-TSS	0.053235	0.544108	ENST00000555243	90.7	promoter-TSS	0.052342	0.549897
ENSG00000205002	AARD	protein_coding	ENST00000523536	115.8	promoter-TSS	0.086231	0.688889	ENST00000523536	196.52	promoter-TSS	0.086648	0.689362
ENSG00000185915	KLHL34	protein_coding	ENST00000379499	115.67	exon	0.077634	0.643611	ENST00000379499	78.05	exon	0.083209	0.665176
ENSG00000119283	TRIM67	protein_coding	ENST00000444294	115.6	promoter-TSS	0.059353	0.598383	ENST00000444294	119.98	promoter-TSS	0.058312	0.596522
ENSG00000167011	NAT16	protein_coding	ENST00000444446	115.29	TTS	0.121693	0.727113	ENST00000444446	198.09	TTS	0.104895	0.712291
ENSG00000101911	PRPS2	protein_coding	ENST00000398491	115.25	promoter-TSS	0.078907	0.663636	ENST00000380663	57.73	Intergenic	0.025126	0.47619
ENSG00000147883	CDKN2B	protein_coding	ENST00000380142	115.06	TTS	0.065152	0.612708	ENST00000276925	71.4	exon	0.078759	0.669048
ENSG00000255399	TBX5-AS1	antisense	ENST00000595315	115.06	Intergenic	0.059091	0.556732	ENST00000595315	220.18	Intergenic	0.070144	0.528302
ENSG00000174678	FAM47DP	pseudogene	ENST00000402340	114.96	exon	0.041329	0.615385	ENST00000402340	99.42	exon	0.041975	0.616776
ENSG00000256902	RP11-986G18.1	pseudogene	ENST00000538799	114.88	promoter-TSS	0.05695	0.611383	ENST00000538799	129.27	exon	0.063004	0.625183
ENSG00000012211	PRICKLE3	protein_coding	ENST00000376310	114.85	intron	0.055723	0.652632	ENST00000376310	99.24	intron	0.037567	0.614835
ENSG00000251151	HOXC-AS3	antisense	ENST00000567780	114.74	exon	0.03869	0.531947	ENST00000567780	125.65	exon	0.046653	0.572874
ENSG00000206585	RNVU1-9	snRNA	ENST00000383858	114.54	Intergenic	0.061296	0.592657	ENST00000383858	62.47	Intergenic	0.067941	0.597458
ENSG00000125816	NKX2-4	protein_coding	ENST00000351817	114.53	exon	0.139045	0.747546	ENST00000351817	381.64	exon	0.124442	0.716837
ENSG00000226507	IPMKP1	pseudogene	ENST00000425988	114.51	promoter-TSS	0.073333	0.630616	ENST00000425988	90.17	promoter-TSS	0.065693	0.612245
ENSG00000165325	CCDC67	protein_coding	ENST00000531448	114.15	intron	0.084536	0.674897	ENST00000298050	161.72	promoter-TSS	0.105978	0.708277
ENSG00000206052	DOK6	protein_coding	ENST00000382713	113.96	intron	0.087748	0.634711	ENST00000382713	220.23	intron	0.104463	0.678368
ENSG00000224825	RP11-171A24.3	antisense	ENST00000417576	113.68	exon	0.089122	0.668848	ENST00000417576	106.92	exon	0.088398	0.649007
ENSG00000177189	RPS6KA3	protein_coding	ENST00000544447	113.59	Intergenic	0.057426	0.59545	ENST00000544447	64.82	Intergenic	0.065143	0.619863
ENSG00000227581	RP13-140E4.1	pseudogene	ENST00000453704	113.28	Intergenic	0.059259	0.534483	ENST00000453704	133	Intergenic	0.053879	0.522581
ENSG00000156345	CDK20	protein_coding	ENST00000604175	112.9	promoter-TSS	0.051852	0.574032	ENST00000604175	131.45	promoter-TSS	0.051297	0.571831
ENSG00000147224	PRPS1	protein_coding	ENST00000543248	112.89	promoter-TSS	0.052789	0.5801	ENST00000372435	72.11	Intergenic	0.031873	0.525199
ENSG00000183337	BCOR	protein_coding	ENST00000378455	112.6	intron	0.071869	0.639344	ENST00000490976	53.22	exon	0.038767	0.566319
ENSG00000068724	TTC7A	protein_coding	ENST00000441914	112.26	intron	0.027595	0.564304	ENST00000441914	97.31	intron	0.023256	0.551991
ENSG00000231977	RP5-963E22.4	lincRNA	ENST00000423020	112.26	intron	0.101974	0.704272	ENST00000423020	158.93	intron	0.130769	0.723381
ENSG00000247746	USP51	protein_coding	ENST00000586165	112.09	promoter-TSS	0.067081	0.600496	ENST00000500968	55.31	Intergenic	0.025404	0.5553
ENSG00000271171	CTC-523E23.15	lincRNA	ENST00000605047	111.74	promoter-TSS	0.05439	0.604814	ENST00000605047	211.22	promoter-TSS	0.05753	0.606086
ENSG00000183317	EPHA10	protein_coding	ENST00000373048	111.49	intron	0.061701	0.623308	ENST00000446149	123.73	exon	0.044944	0.598878
ENSG00000147251	DOCK11	protein_coding	ENST00000276204	111.32	promoter-TSS	0.065243	0.667062	ENST00000276202	61.3	intron	0.026455	0.546174
ENSG00000189420	ZFP92	protein_coding	ENST00000338647	111.32	exon	0.064061	0.633911	ENST00000338647	103.79	exon	0.071124	0.649763
ENSG00000052841	TTC17	protein_coding	ENST00000525543	111.28	intron	0.049713	0.494275	ENST00000525543	126.55	intron	0.044702	0.484298
ENSG00000226740	RP11-31L23.3	antisense	ENST00000411459	111.1	promoter-TSS	0.0837	0.653959	ENST00000411459	107.45	Intergenic	0.078522	0.6609
ENSG00000123584	MAGEA9B	protein_coding	ENST00000243314	111.07	intron	0.034816	0.650773	ENST00000243314	151.53	intron	0.033134	0.651794
ENSG00000144355	DLX1	protein_coding	ENST00000550686	110.97	TTS	0.049288	0.588621	ENST00000550686	188.78	promoter-TSS	0.06082	0.594633
ENSG00000249005	FAM90A4P	pseudogene	ENST00000509856	110.7	promoter-TSS	0.034021	0.492276	ENST00000509856	850.28	intron	0.03881	0.558007
ENSG00000257262	RP11-776A13.1	lincRNA	ENST00000549055	110.7	intron	0.062595	0.645309	ENST00000549055	103.32	intron	0.060993	0.638554
ENSG00000164616	FBXL21	polymorphic_pseudogene	ENST00000495672	110.64	intron	0.062331	0.549391	ENST00000495672	62.72	promoter-TSS	0.130515	0.748624
ENSG00000072315	TRPC5	protein_coding	ENST00000262839	110.55	promoter-TSS	0.038235	0.602351	ENST00000262839	54.29	intron	0.027397	0.492027
ENSG00000075388	FGF4	protein_coding	ENST00000168712	110.53	intron	0.099303	0.726719	ENST00000168712	175.04	intron	0.106157	0.737624
ENSG00000232973	CYP1B1-AS1	antisense	ENST00000431999	109.98	promoter-TSS	0.107651	0.68	ENST00000431999	145.04	promoter-TSS	0.091419	0.650785
ENSG00000225968	ELFN1	protein_coding	ENST00000424383	109.86	Intergenic	0.051627	0.659193	ENST00000424383	80.76	Intergenic	0.048751	0.649644
ENSG00000235231	AP000351.10	pseudogene	ENST00000439866	109.75	TTS	0.048689	0.527103	ENST00000439866	87.06	TTS	0.043478	0.528443
ENSG00000272457	RP11-1070A24.2	antisense	ENST00000606037	109.64	promoter-TSS	0.090756	0.65604	ENST00000606037	98.54	promoter-TSS	0.100379	0.674858
ENSG00000105472	CLEC11A	protein_coding	ENST00000599973	109.57	exon	0.112121	0.711044	ENST00000599973	501.84	TTS	0.067227	0.636163
ENSG00000183346	C10orf107	protein_coding	ENST00000389639	109.53	promoter-TSS	0.087744	0.648122	ENST00000389639	119.92	promoter-TSS	0.077682	0.597291
ENSG00000204941	PSG5	protein_coding	ENST00000366175	109.03	Intergenic	0.025641	0.594075	ENST00000366175	113.61	Intergenic	0.023891	0.603581
ENSG00000137831	UACA	protein_coding	ENST00000539319	108.98	intron	0.074803	0.628684	ENST00000539319	110.39	intron	0.07074	0.603531
ENSG00000184388	PABPC1L2B	protein_coding	ENST00000373521	108.93	promoter-TSS	0.081717	0.674965	ENST00000538388	60.78	Intergenic	0.037014	0.618372
ENSG00000257126	RP11-966I7.1	antisense	ENST00000546560	108.84	promoter-TSS	0.068447	0.576667	ENST00000546560	161.69	promoter-TSS	0.068792	0.562814
ENSG00000008056	SYN1	protein_coding	ENST00000340666	108.83	exon	0.063579	0.719601	ENST00000340666	79.71	exon	0.057851	0.707015
ENSG00000217236	SP9	protein_coding	ENST00000394967	108.76	promoter-TSS	0.086444	0.637255	ENST00000394967	169.71	promoter-TSS	0.085603	0.63301
ENSG00000266782	MIR3663	miRNA	ENST00000583207	108.72	promoter-TSS	0.085417	0.673597	ENST00000583207	322.41	promoter-TSS	0.071118	0.636693
ENSG00000223731	SUPT20HL1	pseudogene	ENST00000436466	108.69	promoter-TSS	0.049689	0.542553	ENST00000436466	78.59	promoter-TSS	0.049053	0.539123
ENSG00000258781	RP11-496I2.4	pseudogene	ENST00000547821	108.49	intron	0.042862	0.595361	ENST00000547821	384.17	intron	0.041692	0.594319
ENSG00000147174	ACRC	protein_coding	ENST00000373696	108.19	promoter-TSS	0.049032	0.578254	ENST00000373696	91.84	promoter-TSS	0.048295	0.578905
ENSG00000106278	PTPRZ1	protein_coding	ENST00000449182	107.71	intron	0.083624	0.608696	ENST00000449182	169.68	promoter-TSS	0.090379	0.633981
ENSG00000149050	ZNF214	protein_coding	ENST00000536068	107.71	promoter-TSS	0.067944	0.6	ENST00000536068	74.76	promoter-TSS	0.074468	0.60354
ENSG00000077044	DGKD	protein_coding	ENST00000489613	107.54	exon	0.026606	0.477544	ENST00000490764	53.28	intron	0.029262	0.475222
ENSG00000227344	HAUS6P1	pseudogene	ENST00000421150	107.37	Intergenic	0.052452	0.563781	ENST00000421150	60.13	Intergenic	0.064784	0.60199
ENSG00000180190	TDRP	protein_coding	ENST00000324079	107.35	intron	0.110104	0.697283	ENST00000324079	200.07	intron	0.103665	0.707113
ENSG00000102409	BEX4	protein_coding	ENST00000372691	107.34	intron	0.087774	0.683881	ENST00000372691	60.61	Intergenic	0.044	0.611389
ENSG00000247993	RP11-79P5.2	lincRNA	ENST00000514661	107.1	Intergenic	0.056632	0.566964	ENST00000514661	164.08	Intergenic	0.110701	0.707617
ENSG00000175325	PROP1	protein_coding	ENST00000308304	107.05	Intergenic	0.069333	0.594139	ENST00000308304	83.08	Intergenic	0.066176	0.581224
ENSG00000230090	AC108025.2	antisense	ENST00000420221	106.92	promoter-TSS	0.090774	0.661218	ENST00000453678	92.25	intron	0.035343	0.446058
ENSG00000259200	RP11-718O11.1	lincRNA	ENST00000559600	106.82	promoter-TSS	0.062044	0.595628	ENST00000559600	74.11	promoter-TSS	0.061876	0.599602
ENSG00000129514	FOXA1	protein_coding	ENST00000545425	106.8	Intergenic	0.065819	0.615097	ENST00000545425	245.62	Intergenic	0.071895	0.623504
ENSG00000255133	RP11-646J21.2	lincRNA	ENST00000525320	106.7	Intergenic	0.066396	0.631935	ENST00000525320	106.24	Intergenic	0.069209	0.638928
ENSG00000253230	LINC00599	lincRNA	ENST00000518557	106.59	Intergenic	0.065116	0.620743	ENST00000518557	176.34	Intergenic	0.06647	0.623894
ENSG00000167612	ANKRD33	protein_coding	ENST00000301190	106.51	Intergenic	0.073885	0.667939	ENST00000301190	54.7	Intergenic	0.074022	0.663877
ENSG00000255974	CYP2A6	protein_coding	ENST00000301141	106.35	intron	0.050223	0.620959	ENST00000301141	80.54	intron	0.050054	0.617391
ENSG00000173404	INSM1	protein_coding	ENST00000310227	106.14	Intergenic	0.072826	0.614549	ENST00000310227	170.23	Intergenic	0.075157	0.618352
ENSG00000257582	RP11-129J12.2	antisense	ENST00000548010	106.01	intron	0.05569	0.600967	ENST00000548010	81.54	promoter-TSS	0.04531	0.568705
ENSG00000233429	HOTAIRM1	antisense	ENST00000428939	105.89	promoter-TSS	0.044728	0.563218	ENST00000428939	84.62	promoter-TSS	0.046832	0.636864
ENSG00000083750	RRAGB	protein_coding	ENST00000262850	105.85	promoter-TSS	0.05249	0.591398	ENST00000262850	58.66	intron	0.051477	0.655034
ENSG00000134533	RERG	protein_coding	ENST00000537717	105.35	promoter-TSS	0.074286	0.634981	ENST00000437578	67.92	promoter-TSS	0.050699	0.500873
ENSG00000257402	KRT126P	pseudogene	ENST00000549467	105.1	Intergenic	0.074747	0.677094	ENST00000549467	52.3	Intergenic	0.074037	0.665653
ENSG00000134365	CFHR4	protein_coding	ENST00000608469	104.96	intron	0.063181	0.563043	ENST00000608469	104.01	intron	0.054717	0.542373
ENSG00000068354	TBC1D25	protein_coding	ENST00000494495	104.94	TTS	0.037484	0.586032	ENST00000494495	76.1	TTS	0.036769	0.585542
ENSG00000269364	CTC-457E21.2	lincRNA	ENST00000601708	104.9	promoter-TSS	0.051793	0.62069	ENST00000601708	92.8	promoter-TSS	0.055732	0.629571
ENSG00000243279	PRAF2	protein_coding	ENST00000376386	104.89	exon	0.05581	0.636364	ENST00000376386	74.68	exon	0.055053	0.636775
ENSG00000197582	GPX1P1	pseudogene	ENST00000388829	104.21	exon	0.059465	0.583168	ENST00000388829	113.5	exon	0.061224	0.584098
ENSG00000167191	GPRC5B	protein_coding	ENST00000570142	103.77	promoter-TSS	0.067979	0.655357	ENST00000570142	64.81	promoter-TSS	0.064748	0.648115
ENSG00000250039	RP11-17E2.2	antisense	ENST00000510705	103.59	promoter-TSS	0.07563	0.625839	ENST00000510705	123.75	promoter-TSS	0.093023	0.681435
ENSG00000267472	LOC440461	pseudogene	ENST00000589904	103.21	promoter-TSS	0.072027	0.580268	ENST00000589904	53.44	promoter-TSS	0.064444	0.552106
ENSG00000056998	GYG2	protein_coding	ENST00000469234	103.05	intron	0.028689	0.455662	ENST00000469234	54.61	intron	0.088542	0.405195
ENSG00000270718	RP11-421H10.2	pseudogene	ENST00000603311	103.05	Intergenic	0.088685	0.645531	ENST00000603311	117.46	Intergenic	0.086053	0.634544
ENSG00000183873	SCN5A	protein_coding	ENST00000443581	102.97	intron	0.05305	0.623841	ENST00000443581	59.59	intron	0.045171	0.606532
ENSG00000073009	IKBKG	protein_coding	ENST00000492469	102.95	TTS	0.047382	0.622222	ENST00000492469	86.82	TTS	0.046821	0.625253
ENSG00000270935	XXbac-BPGBPG24O18.1	pseudogene	ENST00000604325	102.84	Intergenic	0.047538	0.448685	ENST00000604325	56.38	Intergenic	0.054208	0.475783
ENSG00000224209	LINC00466	lincRNA	ENST00000436475	102.8	Intergenic	0.039835	0.521262	ENST00000436475	134.72	Intergenic	0.0384	0.520767
ENSG00000184911	DMRTC1B	protein_coding	ENST00000481112	102.72	Intergenic	0.024709	0.499274	ENST00000481112	56.38	Intergenic	0.02329	0.515988
ENSG00000237351	CTD-2522E6.4	pseudogene	ENST00000456427	102.48	exon	0.030864	0.549568	ENST00000456427	70.04	exon	0.031355	0.552445
ENSG00000251604	RP11-79P5.7	lincRNA	ENST00000512310	102.14	promoter-TSS	0.082603	0.60375	ENST00000512310	244.68	promoter-TSS	0.075201	0.612701
ENSG00000182890	GLUD2	protein_coding	ENST00000328078	101.96	exon	0.097356	0.671068	ENST00000328078	82.01	exon	0.085954	0.626178
ENSG00000164743	C8orf48	protein_coding	ENST00000297324	101.53	promoter-TSS	0.063877	0.589011	ENST00000297324	93.42	promoter-TSS	0.062035	0.59901
ENSG00000170786	SDR16C5	protein_coding	ENST00000396721	101.48	promoter-TSS	0.055449	0.56879	ENST00000396721	148.8	promoter-TSS	0.055877	0.571245
ENSG00000124225	PMEPA1	protein_coding	ENST00000395819	101.42	intron	0.021025	0.577428	ENST00000395819	127.79	intron	0.02213	0.578729
ENSG00000143995	MEIS1	protein_coding	ENST00000409622	101.39	promoter-TSS	0.06405	0.624742	ENST00000475239	184.93	intron	0.065781	0.605563
ENSG00000234740	RP11-272P10.2	sense_intronic	ENST00000442428	101.33	intron	0.063953	0.612079	ENST00000442428	181.02	intron	0.061224	0.605505
ENSG00000015285	WAS	protein_coding	ENST00000450772	101.05	promoter-TSS	0.085492	0.683053	ENST00000450772	58.06	Intergenic	0.028409	0.49078
ENSG00000260944	RP11-463O9.5	antisense	ENST00000563280	101.04	intron	0.070999	0.573317	ENST00000563280	110.68	intron	0.07537	0.591398
ENSG00000149948	HMGA2	protein_coding	ENST00000393578	100.76	intron	0.112186	0.723938	ENST00000393577	101.51	promoter-TSS	0.108911	0.729819
ENSG00000171621	SPSB1	protein_coding	ENST00000328089	100.43	promoter-TSS	0.044848	0.575061	ENST00000328089	134.34	promoter-TSS	0.051515	0.592331
ENSG00000232301	RP11-132A1.3	antisense	ENST00000429254	100.42	intron	0.057811	0.628611	ENST00000429254	104.67	intron	0.057666	0.627119
ENSG00000253701	AL928768.3	lincRNA	ENST00000497872	100.34	Intergenic	0.036879	0.665722	ENST00000497872	57.77	Intergenic	0.04453	0.660542
ENSG00000101333	PLCB4	protein_coding	ENST00000378473	100.1	promoter-TSS	0.120275	0.73928	ENST00000378473	205.31	promoter-TSS	0.110549	0.751265
[truncated: 942 more rows]

## Sheet: Supplementary data 1D
Additional file 5D: IGHV mutated specific CLL hypomethylated genes in B cell comparison
[truncated: 2,431 more rows]

[truncated: 3 more sheets: Additional file 5E, Additional file 5F, Additional file 5G]
