# Supplementary material for: Global DNA methylation profiling reveals new insights into epigenetically deregulated protein coding and long noncoding RNAs in CLL
Source: Clin Epigenetics. 2016 Oct 12;8:106. doi: 10.1186/s13148-016-0274-6 (PMC5062931; doi:10.1186/s13148-016-0274-6)
Supplement: Additional file 6: — Additonal data 5. (XLS 5827 kb) [file 13148_2016_274_MOESM6_ESM.xls]

## Sheet: Additional file 6A
Additional file 6A: IGHV mutated specific CLL hypermethylated genes in PBMC comparison
Associated gene information (DMGs)			Hypermethylated regions information (DMRs) in IGHV-mutated Prognostic group over PBMC normal
GeneID	GeneSymbol	Class	Associated TranscriptID	Methylated Peak score	Peak site	CpG frequency	GC percentage
ENSG00000254670	CTC-497E21.3	lincRNA	ENST00000533002	817.53	promoter-TSS	0.092681	0.663618
ENSG00000166342	NETO1	protein_coding	ENST00000577184	610.13	promoter-TSS	0.088661	0.662447
ENSG00000166770	ZNF667-AS1	lincRNA	ENST00000586091	599.96	promoter-TSS	0.088914	0.63667
ENSG00000186188	FFAR4	protein_coding	ENST00000371481	543.22	exon	0.07438	0.607708
ENSG00000128709	HOXD9	protein_coding	ENST00000249499	515.66	exon	0.102362	0.688126
ENSG00000186766	FOXI2	protein_coding	ENST00000388920	497.7	promoter-TSS	0.089494	0.691291
ENSG00000233384	RP11-100E13.1	antisense	ENST00000437416	493.98	promoter-TSS	0.089754	0.635714
ENSG00000254506	RP11-748H22.1	pseudogene	ENST00000527374	486.53	promoter-TSS	0.079256	0.641185
ENSG00000008405	CRY1	protein_coding	ENST00000550633	482.87	promoter-TSS	0.098182	0.667151
ENSG00000176734	TRIL	processed_transcript	ENST00000322982	412.66	exon	0.09268	0.687248
ENSG00000179542	SLITRK4	protein_coding	ENST00000356928	399.55	intron	0.082259	0.656442
ENSG00000246774	AC004051.2	lincRNA	ENST00000500526	388.75	promoter-TSS	0.073066	0.590551
ENSG00000231054	AC009236.2	lincRNA	ENST00000442821	349.15	TTS	0.085957	0.646354
ENSG00000237863	RP6-24A23.3	antisense	ENST00000436013	347.9	promoter-TSS	0.070618	0.615582
ENSG00000196263	ZNF471	protein_coding	ENST00000591537	344.47	promoter-TSS	0.077876	0.612732
ENSG00000182168	UNC5C	protein_coding	ENST00000504962	323.77	promoter-TSS	0.081461	0.658559
ENSG00000112773	FAM46A	protein_coding	ENST00000412306	320.71	promoter-TSS	0.110723	0.675204
ENSG00000144908	ALDH1L1	protein_coding	ENST00000472186	319.07	promoter-TSS	0.078212	0.671875
ENSG00000047648	ARHGAP6	protein_coding	ENST00000489330	308.99	promoter-TSS	0.074074	0.663793
ENSG00000144677	CTDSPL	protein_coding	ENST00000443503	298.56	promoter-TSS	0.073529	0.686786
ENSG00000182195	LDOC1	protein_coding	ENST00000370526	296.62	exon	0.077769	0.638148
ENSG00000133169	BEX1	protein_coding	ENST00000372728	294.51	intron	0.068437	0.666327
ENSG00000234161	PABPC5-AS1	antisense	ENST00000456187	287.48	promoter-TSS	0.068917	0.601124
ENSG00000267413	RP11-636O21.1	lincRNA	ENST00000585822	284.38	exon	0.058917	0.580286
ENSG00000147027	TMEM47	protein_coding	ENST00000275954	277.22	intron	0.087037	0.643848
ENSG00000175445	LPL	protein_coding	ENST00000524029	276.78	intron	0.104895	0.710128
ENSG00000173698	GPR64	protein_coding	ENST00000360279	275.03	intron	0.112527	0.706257
ENSG00000249116	CTD-2194D22.3	antisense	ENST00000506335	273.3	promoter-TSS	0.091286	0.68601
ENSG00000156298	TSPAN7	protein_coding	ENST00000378482	271.09	intron	0.043614	0.558531
ENSG00000145794	MEGF10	protein_coding	ENST00000508365	270.29	promoter-TSS	0.064193	0.586172
ENSG00000265158	LRRC37A7P	pseudogene	ENST00000583900	266.7	promoter-TSS	0.048077	0.585975
ENSG00000259514	RP11-685G9.2	antisense	ENST00000559539	266.21	promoter-TSS	0.086078	0.649963
ENSG00000206262	C3orf72	protein_coding	ENST00000470680	255.84	promoter-TSS	0.111977	0.696498
ENSG00000130224	LRCH2	protein_coding	ENST00000538422	254.19	exon	0.065442	0.62844
ENSG00000121989	ACVR2A	protein_coding	ENST00000487959	250.12	promoter-TSS	0.099071	0.650696
ENSG00000146477	SLC22A3	protein_coding	ENST00000275300	247.35	exon	0.108902	0.666982
ENSG00000134602	MST4	protein_coding	ENST00000496850	247.08	promoter-TSS	0.069376	0.661765
ENSG00000183657	PP13439	protein_coding	ENST00000331659	245.32	promoter-TSS	0.098864	0.711691
ENSG00000167244	IGF2	protein_coding	ENST00000381389	244.45	promoter-TSS	0.097826	0.682171
ENSG00000163499	CRYBA2	protein_coding	ENST00000295728	242.35	promoter-TSS	0.099282	0.716846
ENSG00000125462	C1orf61	protein_coding	ENST00000469813	238.9	Intergenic	0.102913	0.707364
ENSG00000137252	HCRTR2	protein_coding	ENST00000370862	236.76	exon	0.05472	0.560109
ENSG00000152578	GRIA4	protein_coding	ENST00000531011	236.04	promoter-TSS	0.069577	0.652589
ENSG00000202167	RNU1-114P	snRNA	ENST00000365297	234.97	promoter-TSS	0.054035	0.593817
ENSG00000147234	FRMPD3	protein_coding	ENST00000276185	234.07	Intergenic	0.064957	0.635354
ENSG00000064763	FAR2	protein_coding	ENST00000551451	231.29	intron	0.086822	0.718266
ENSG00000152953	STK32B	protein_coding	ENST00000512018	230.84	exon	0.11375	0.705368
ENSG00000147036	LANCL3	protein_coding	ENST00000378621	230.28	exon	0.092246	0.654643
ENSG00000131094	C1QL1	protein_coding	ENST00000253407	230.18	intron	0.074074	0.653179
ENSG00000225930	AC026150.5	lincRNA	ENST00000562624	229.73	Intergenic	0.092219	0.678503
ENSG00000226725	RP11-493K23.1	antisense	ENST00000416989	228.77	promoter-TSS	0.082434	0.639216
ENSG00000177485	ZBTB33	protein_coding	ENST00000326624	221.67	intron	0.070396	0.59108
ENSG00000250467	RP11-227F19.1	antisense	ENST00000508038	215.42	promoter-TSS	0.066508	0.571767
ENSG00000072133	RPS6KA6	protein_coding	ENST00000262752	214.57	promoter-TSS	0.079659	0.654584
ENSG00000213048	OR5S1P	pseudogene	ENST00000453063	213.38	Intergenic	0.052126	0.664384
ENSG00000257402	KRT126P	pseudogene	ENST00000549467	213.33	Intergenic	0.074747	0.677094
ENSG00000198908	BHLHB9	protein_coding	ENST00000372735	208.81	promoter-TSS	0.066774	0.669614
ENSG00000198759	EGFL6	protein_coding	ENST00000380602	207.67	exon	0.065875	0.661273
ENSG00000261048	RP11-810K23.9	pseudogene	ENST00000568241	207.6	Intergenic	0.058579	0.588288
ENSG00000131831	RAI2	protein_coding	ENST00000545871	203.1	intron	0.09571	0.662273
ENSG00000144119	C1QL2	protein_coding	ENST00000272520	201.79	exon	0.095644	0.695364
ENSG00000125898	FAM110A	protein_coding	ENST00000541082	200.78	exon	0.079254	0.682189
ENSG00000119614	VSX2	protein_coding	ENST00000261980	198.24	intron	0.094835	0.681895
ENSG00000155984	TMEM185A	protein_coding	ENST00000502900	195.83	promoter-TSS	0.09633	0.689276
ENSG00000226031	FGF13-AS1	antisense	ENST00000446383	195.54	promoter-TSS	0.071334	0.624011
ENSG00000111052	LIN7A	protein_coding	ENST00000549417	195.51	promoter-TSS	0.072177	0.651163
ENSG00000107623	GDF10	protein_coding	ENST00000224605	192.72	exon	0.109276	0.730964
ENSG00000261090	RP11-20G6.2	lincRNA	ENST00000567395	192.72	Intergenic	0.052486	0.612414
ENSG00000234493	GS1-421I3.2	lincRNA	ENST00000454625	192.37	Intergenic	0.054916	0.592263
ENSG00000131725	WDR44	protein_coding	ENST00000371825	191.5	promoter-TSS	0.066392	0.576629
ENSG00000177294	FBXO39	protein_coding	ENST00000321535	190.4	promoter-TSS	0.057248	0.599631
ENSG00000260409	RP11-403B2.7	lincRNA	ENST00000564214	190.06	exon	0.054398	0.569614
ENSG00000236668	RP11-85O21.2	antisense	ENST00000453529	189.83	exon	0.082883	0.625899
ENSG00000118804	FAM47E-STBD1	protein_coding	ENST00000237642	188.43	intron	0.059102	0.642267
ENSG00000101882	NKAP	protein_coding	ENST00000371410	188.24	exon	0.069066	0.579203
ENSG00000251359	WWC2-AS2	lincRNA	ENST00000506413	188.21	exon	0.076694	0.63874
ENSG00000237741	AC002368.4	antisense	ENST00000456981	186.63	promoter-TSS	0.081801	0.645546
ENSG00000174145	KIAA1239	protein_coding	ENST00000309447	186.47	promoter-TSS	0.076372	0.617402
ENSG00000062038	CDH3	protein_coding	ENST00000565453	184.19	intron	0.067616	0.594787
ENSG00000163501	IHH	protein_coding	ENST00000295731	182.62	exon	0.097248	0.699634
ENSG00000250608	RP11-933H2.4	processed_transcript	ENST00000513905	182.35	promoter-TSS	0.069149	0.650372
ENSG00000234696	GPR50-AS1	antisense	ENST00000454196	182.3	exon	0.060447	0.58503
ENSG00000134533	RERG	protein_coding	ENST00000537717	182.26	promoter-TSS	0.074286	0.634981
ENSG00000221354	AC131280.1	miRNA	ENST00000408427	182.1	Intergenic	0.053644	0.594675
ENSG00000184682	C11orf89	protein_coding	ENST00000391480	180.95	exon	0.043312	0.68746
ENSG00000214513	NOTO	protein_coding	ENST00000398468	180.27	exon	0.098754	0.693487
ENSG00000271981	RP11-573G6.8	lincRNA	ENST00000607282	177.83	Intergenic	0.097731	0.695122
ENSG00000242715	CCDC169	protein_coding	ENST00000477250	175.84	promoter-TSS	0.066667	0.618067
ENSG00000232825	RP5-896L10.1	antisense	ENST00000425113	174.69	promoter-TSS	0.074803	0.643512
ENSG00000173275	ZNF449	protein_coding	ENST00000370760	173.38	promoter-TSS	0.054407	0.58913
ENSG00000265445	RP11-849N15.1	antisense	ENST00000579159	172.94	intron	0.050078	0.6125
ENSG00000235972	RP11-472G23.10	lincRNA	ENST00000456346	172.4	Intergenic	0.075495	0.650185
ENSG00000159166	LAD1	protein_coding	ENST00000391967	171.21	promoter-TSS	0.089	0.697303
ENSG00000120833	SOCS2	protein_coding	ENST00000547229	168.84	TTS	0.090909	0.650284
ENSG00000158813	EDA	protein_coding	ENST00000502251	167.88	exon	0.071119	0.650185
ENSG00000169933	FRMPD4	protein_coding	ENST00000380682	166.65	promoter-TSS	0.074178	0.638462
ENSG00000101843	PSMD10	protein_coding	ENST00000372295	165.97	promoter-TSS	0.068584	0.58453
ENSG00000196741	CXorf24	protein_coding	ENST00000357412	165.76	promoter-TSS	0.079316	0.625776
ENSG00000235024	AC097468.7	antisense	ENST00000429343	164.63	promoter-TSS	0.038251	0.567531
ENSG00000158966	CACHD1	protein_coding	ENST00000371073	160.52	intron	0.059649	0.583187
ENSG00000102144	PGK1	protein_coding	ENST00000373316	160.26	promoter-TSS	0.094361	0.63908
ENSG00000101251	SEL1L2	protein_coding	ENST00000486903	159.79	promoter-TSS	0.102894	0.693419
ENSG00000109576	AADAT	protein_coding	ENST00000337664	159.28	promoter-TSS	0.094083	0.657946
ENSG00000110696	C11orf58	protein_coding	ENST00000527893	155.85	intron	0.054435	0.555332
ENSG00000130985	UBA1	protein_coding	ENST00000427561	154.85	promoter-TSS	0.053521	0.582552
ENSG00000197322	C17orf102	protein_coding	ENST00000357754	153.77	promoter-TSS	0.119522	0.691849
ENSG00000165675	ENOX2	protein_coding	ENST00000338144	153.23	promoter-TSS	0.065248	0.611898
ENSG00000171889	MIR31HG	sense_overlapping	ENST00000304425	152.7	intron	0.107667	0.679153
ENSG00000189369	GSPT2	protein_coding	ENST00000340438	151.73	exon	0.078089	0.610012
ENSG00000153157	SYCP2L	protein_coding	ENST00000283141	150.66	intron	0.061979	0.544048
ENSG00000147180	ZNF711	protein_coding	ENST00000360700	149.84	promoter-TSS	0.075791	0.606618
ENSG00000013619	MAMLD1	protein_coding	ENST00000468306	149.63	intron	0.071495	0.665121
ENSG00000233382	NKAPP1	pseudogene	ENST00000554946	149.55	promoter-TSS	0.053239	0.54078
ENSG00000230090	AC108025.2	antisense	ENST00000420221	149.34	promoter-TSS	0.090774	0.661218
ENSG00000238123	MID1IP1-AS1	antisense	ENST00000436893	149.32	promoter-TSS	0.080781	0.663325
ENSG00000063015	SEZ6	protein_coding	ENST00000585644	149.22	intron	0.091768	0.691375
ENSG00000171388	APLN	protein_coding	ENST00000307484	147.72	intron	0.087438	0.694957
ENSG00000102362	SYTL4	protein_coding	ENST00000455616	146.63	promoter-TSS	0.065969	0.664226
ENSG00000183463	URAD	protein_coding	ENST00000332715	146.54	intron	0.063851	0.600589
ENSG00000259640	RP6-33F8.1	sense_overlapping	ENST00000465509	144.9	intron	0.047323	0.557214
ENSG00000271147	RP4-769N13.6	processed_transcript	ENST00000460793	144.28	promoter-TSS	0.050754	0.527397
ENSG00000126947	ARMCX1	protein_coding	ENST00000372829	144.23	intron	0.046326	0.578947
ENSG00000198939	ZFP2	protein_coding	ENST00000520805	143.83	promoter-TSS	0.074122	0.666234
ENSG00000151136	BTBD11	protein_coding	ENST00000550706	142.95	promoter-TSS	0.116232	0.718
ENSG00000197496	SLC2A10	protein_coding	ENST00000486000	142.93	exon	0.079595	0.648844
ENSG00000237424	FOXD2-AS1	antisense	ENST00000445551	142.93	exon	0.053213	0.586743
ENSG00000186675	MAGEE2	protein_coding	ENST00000373359	142.78	exon	0.040241	0.542714
ENSG00000237856	AC062020.2	lincRNA	ENST00000435441	142.28	Intergenic	0.035363	0.543137
ENSG00000134594	RAB33A	protein_coding	ENST00000257017	141.17	promoter-TSS	0.078715	0.655758
ENSG00000224842	RP11-123K19.1	antisense	ENST00000425370	141.17	intron	0.080537	0.661642
ENSG00000134443	GRP	protein_coding	ENST00000420468	140.39	promoter-TSS	0.096115	0.7
ENSG00000164099	PRSS12	protein_coding	ENST00000296498	139.42	exon	0.107955	0.712057
ENSG00000102221	PHF16	protein_coding	ENST00000455411	139.2	intron	0.104636	0.691799
ENSG00000101890	GUCY2F	protein_coding	ENST00000218006	138.48	exon	0.030132	0.503759
ENSG00000158164	TMSB15A	protein_coding	ENST00000289373	137.8	intron	0.083333	0.699433
ENSG00000135929	CYP27A1	protein_coding	ENST00000445971	137.45	promoter-TSS	0.090484	0.67757
ENSG00000197037	ZSCAN25	protein_coding	ENST00000473646	137.15	TTS	0.030108	0.56391
ENSG00000230716	KRT8P7	pseudogene	ENST00000533003	137.06	Intergenic	0.049209	0.631579
ENSG00000165195	PIGA	protein_coding	ENST00000428964	136.18	promoter-TSS	0.076087	0.597236
ENSG00000094841	UPRT	protein_coding	ENST00000530743	136.11	promoter-TSS	0.047256	0.589041
ENSG00000101955	SRPX	protein_coding	ENST00000432886	134.34	promoter-TSS	0.065821	0.603803
ENSG00000258654	RP11-509A17.3	lincRNA	ENST00000554815	133.95	intron	0.020919	0.59
ENSG00000061676	NCKAP1	protein_coding	ENST00000360982	133.57	exon	0.133627	0.765396
ENSG00000056972	TRAF3IP2	protein_coding	ENST00000464903	133.55	promoter-TSS	0.031353	0.520593
ENSG00000197106	SLC6A17	protein_coding	ENST00000331565	133.51	intron	0.078562	0.643617
ENSG00000198932	GPRASP1	protein_coding	ENST00000444152	133.4	intron	0.083563	0.686239
ENSG00000095981	KCNK16	protein_coding	ENST00000373227	133.05	TTS	0.119141	0.723197
ENSG00000264857	MIR5696	miRNA	ENST00000578474	132.86	Intergenic	0.01632	0.499259
ENSG00000155959	VBP1	protein_coding	ENST00000286428	132.72	exon	0.062633	0.624602
ENSG00000169083	AR	protein_coding	ENST00000513847	132.7	exon	0.057429	0.631148
ENSG00000154655	L3MBTL4	protein_coding	ENST00000580162	132.65	promoter-TSS	0.07684	0.645405
ENSG00000267777	CTC-439O9.3	lincRNA	ENST00000589511	131.49	Intergenic	0.038321	0.577413
ENSG00000147119	CHST7	protein_coding	ENST00000276055	131.28	exon	0.095208	0.660365
ENSG00000168779	SHOX2	protein_coding	ENST00000490689	130.95	promoter-TSS	0.071135	0.657104
ENSG00000269636	AC010441.1	protein_coding	ENST00000600109	130.41	exon	0.076423	0.660714
ENSG00000184205	TSPYL2	protein_coding	ENST00000553557	129.82	promoter-TSS	0.096213	0.667689
ENSG00000248127	CTC-235G5.3	lincRNA	ENST00000503652	129.5	exon	0.07069	0.607573
ENSG00000168032	ENTPD3	protein_coding	ENST00000445129	128.54	promoter-TSS	0.073345	0.633929
ENSG00000101974	ATP11C	protein_coding	ENST00000485626	128.24	intron	0.06823	0.620873
ENSG00000129680	MAP7D3	protein_coding	ENST00000370663	128.1	intron	0.135043	0.754266
ENSG00000175538	KCNE3	protein_coding	ENST00000529425	127.95	intron	0.055205	0.632782
ENSG00000157445	CACNA2D3	protein_coding	ENST00000415676	127.73	Intergenic	0.052441	0.599819
ENSG00000267131	RP11-332H18.5	antisense	ENST00000585765	126.96	promoter-TSS	0.080702	0.633975
ENSG00000152402	GUCY1A2	protein_coding	ENST00000282249	126.52	promoter-TSS	0.055738	0.597381
ENSG00000240563	L1TD1	protein_coding	ENST00000498273	126.19	promoter-TSS	0.059933	0.645233
ENSG00000235538	RP1-230L10.1	lincRNA	ENST00000452944	125.97	intron	0.033084	0.5232
ENSG00000269514	DKFZP779L1853	protein_coding	ENST00000595310	125.65	exon	0.054577	0.532513
ENSG00000196867	ZFP28	protein_coding	ENST00000591844	125.26	promoter-TSS	0.089767	0.691756
ENSG00000126733	DACH2	protein_coding	ENST00000461604	125.14	promoter-TSS	0.050814	0.555227
ENSG00000113263	ITK	protein_coding	ENST00000519402	124.51	exon	0.019391	0.48895
ENSG00000154553	PDLIM3	protein_coding	ENST00000284771	123.72	intron	0.084859	0.641196
ENSG00000204963	PCDHA7	protein_coding	ENST00000378125	123.53	exon	0.071203	0.572558
ENSG00000237149	ZNF503-AS2	processed_transcript	ENST00000527641	122.81	intron	0.091139	0.68268
ENSG00000004948	CALCR	protein_coding	ENST00000360249	122.72	promoter-TSS	0.071101	0.681922
ENSG00000186462	NAP1L2	protein_coding	ENST00000373517	122.05	exon	0.049745	0.538854
ENSG00000162878	PKDCC	protein_coding	ENST00000492861	121.8	promoter-TSS	0.069124	0.653374
ENSG00000242611	AC093627.8	lincRNA	ENST00000478759	121.51	Intergenic	0.050999	0.621212
ENSG00000271365	RP1-85D24.3	pseudogene	ENST00000605663	121.1	Intergenic	0.013889	0.374046
ENSG00000162493	PDPN	protein_coding	ENST00000376061	120.73	intron	0.059666	0.666667
ENSG00000226828	RP11-278H7.1	lincRNA	ENST00000440494	120.52	intron	0.080272	0.59375
ENSG00000189221	MAOA	protein_coding	ENST00000338702	120.51	Intergenic	0.068673	0.636854
ENSG00000184254	ALDH1A3	protein_coding	ENST00000557963	119.34	exon	0.077859	0.588331
ENSG00000144227	NXPH2	protein_coding	ENST00000272641	118.98	promoter-TSS	0.074074	0.630489
ENSG00000199492	RNU6-1313P	snRNA	ENST00000362622	118.74	Intergenic	0.079877	0.608896
ENSG00000251192	ZNF674	protein_coding	ENST00000414387	118.35	promoter-TSS	0.063596	0.606791
ENSG00000188536	HBA2	protein_coding	ENST00000484216	118.27	TTS	0.083333	0.675722
ENSG00000228717	AF013593.1	pseudogene	ENST00000458074	118.27	promoter-TSS	0.056042	0.573427
ENSG00000125931	CITED1	protein_coding	ENST00000427412	117.38	promoter-TSS	0.096892	0.662409
ENSG00000102096	PIM2	protein_coding	ENST00000376509	117.24	promoter-TSS	0.070444	0.631982
ENSG00000166426	CRABP1	protein_coding	ENST00000406419	117.16	intron	0.066132	0.596
ENSG00000158301	GPRASP2	protein_coding	ENST00000486814	117.07	promoter-TSS	0.064626	0.647592
ENSG00000120457	KCNJ5	protein_coding	ENST00000338350	116.64	promoter-TSS	0.09825	0.689516
ENSG00000207602	MIR106A	miRNA	ENST00000384870	116.05	Intergenic	0.070897	0.595144
ENSG00000101935	AMMECR1	protein_coding	ENST00000496695	115.44	exon	0.073138	0.660027
ENSG00000218586	RP4-791C19.1	pseudogene	ENST00000407916	115.41	promoter-TSS	0.082687	0.664948
ENSG00000130826	DKC1	protein_coding	ENST00000413910	115.33	intron	0.090909	0.647202
ENSG00000242193	RP11-568K15.1	pseudogene	ENST00000481349	115.08	exon	0.057143	0.595298
ENSG00000065371	ROPN1	protein_coding	ENST00000484329	114.71	TTS	0.04	0.50939
ENSG00000234449	RP11-706O15.3	lincRNA	ENST00000438107	114.55	intron	0.063028	0.629921
ENSG00000184785	SMIM10	protein_coding	ENST00000330288	114.04	Intergenic	0.06681	0.619355
ENSG00000270412	RP11-92C4.6	antisense	ENST00000605631	113.48	promoter-TSS	0.106084	0.688474
ENSG00000126767	ELK1	protein_coding	ENST00000592066	113.27	promoter-TSS	0.066751	0.616352
ENSG00000157654	PALM2-AKAP2	protein_coding	ENST00000374530	113.09	promoter-TSS	0.065844	0.605749
ENSG00000012174	MBTPS2	protein_coding	ENST00000465888	112.76	exon	0.081197	0.655761
ENSG00000129682	FGF13	protein_coding	ENST00000436198	112.49	promoter-TSS	0.078023	0.655844
ENSG00000056291	NPFFR2	protein_coding	ENST00000344413	111.74	exon	0.056478	0.60199
ENSG00000203950	FAM127B	protein_coding	ENST00000370775	111.72	exon	0.068279	0.644634
ENSG00000123191	ATP7B	protein_coding	ENST00000400366	111.4	intron	0.020455	0.555556
ENSG00000261348	RP11-510M2.1	lincRNA	ENST00000567469	111.4	intron	0.079505	0.712522
ENSG00000165370	GPR101	protein_coding	ENST00000298110	111.1	Intergenic	0.055331	0.521563
ENSG00000167612	ANKRD33	protein_coding	ENST00000301190	111.1	Intergenic	0.073885	0.667939
ENSG00000129675	ARHGEF6	protein_coding	ENST00000535227	110.99	promoter-TSS	0.076923	0.671174
ENSG00000184115	RP13-1039J1.2	lincRNA	ENST00000483717	110.22	intron	0.062338	0.625162
ENSG00000269543	CTD-2291D10.3	lincRNA	ENST00000599269	109.87	intron	0.072524	0.669916
ENSG00000254535	PABPC4L	protein_coding	ENST00000421491	109.8	intron	0.085106	0.623229
ENSG00000101856	PGRMC1	protein_coding	ENST00000535419	109.55	intron	0.082498	0.644068
ENSG00000125352	RNF113A	protein_coding	ENST00000371442	109.55	promoter-TSS	0.068565	0.577816
ENSG00000008086	CDKL5	protein_coding	ENST00000379996	109.44	promoter-TSS	0.088322	0.680392
ENSG00000233087	AC073869.1	pseudogene	ENST00000484914	109.34	promoter-TSS	0.081784	0.649351
ENSG00000068400	GRIPAP1	protein_coding	ENST00000376444	109.2	promoter-TSS	0.055741	0.555679
ENSG00000182518	FAM104B	protein_coding	ENST00000425133	109.01	promoter-TSS	0.08	0.646119
ENSG00000163512	AZI2	protein_coding	ENST00000457172	108.93	intron	0.035294	0.429577
ENSG00000053524	MCF2L2	protein_coding	ENST00000464626	108.85	exon	0.085826	0.671429
ENSG00000232160	RAP2C-AS1	antisense	ENST00000441399	108.64	promoter-TSS	0.090511	0.712828
ENSG00000147100	SLC16A2	protein_coding	ENST00000276033	108.52	promoter-TSS	0.055484	0.626048
ENSG00000161082	CELF5	protein_coding	ENST00000588101	108.34	exon	0.0525	0.625468
ENSG00000231863	RP3-428L16.1	antisense	ENST00000417479	108.32	exon	0.076779	0.68785
ENSG00000168952	STXBP6	protein_coding	ENST00000546511	107.99	promoter-TSS	0.052083	0.565752
ENSG00000213543	RARRES2P2	pseudogene	ENST00000394842	107.96	promoter-TSS	0.062185	0.640638
ENSG00000126759	CFP	protein_coding	ENST00000485991	107.84	TTS	0.05	0.571566
ENSG00000225235	DDX26B-AS1	antisense	ENST00000430820	107.57	promoter-TSS	0.07729	0.663489
ENSG00000260642	RP11-717I24.1	lincRNA	ENST00000568289	107.42	Intergenic	0.092402	0.659836
ENSG00000071889	FAM3A	protein_coding	ENST00000416319	107.39	TTS	0.033362	0.607246
ENSG00000226530	RP11-348F1.2	lincRNA	ENST00000455931	107.38	promoter-TSS	0.062331	0.615697
ENSG00000128573	FOXP2	protein_coding	ENST00000412402	107.31	Intergenic	0.060914	0.605063
ENSG00000077264	PAK3	protein_coding	ENST00000518291	107.1	promoter-TSS	0.059896	0.631169
ENSG00000164458	T	protein_coding	ENST00000296946	106.85	exon	0.069444	0.647525
ENSG00000185650	ZFP36L1	protein_coding	ENST00000555997	106.71	Intergenic	0.024561	0.54641
ENSG00000085224	ATRX	protein_coding	ENST00000480283	106.51	exon	0.076779	0.62243
ENSG00000259098	RP11-603B24.2	pseudogene	ENST00000553429	105.99	Intergenic	0.026667	0.54727
ENSG00000241769	LINC00893	antisense	ENST00000609314	105.9	promoter-TSS	0.066145	0.628287
ENSG00000255236	CTD-2655K5.1	antisense	ENST00000527519	105.79	intron	0.084668	0.716895
ENSG00000130021	HDHD1	protein_coding	ENST00000486446	105.75	intron	0.028777	0.552962
ENSG00000067992	PDK3	protein_coding	ENST00000441463	105.65	intron	0.089109	0.658103
ENSG00000165169	DYNLT3	protein_coding	ENST00000432389	105.64	promoter-TSS	0.080856	0.671021
ENSG00000263730	MIR3937	miRNA	ENST00000580135	105.63	Intergenic	0.057569	0.630458
ENSG00000206791	RNU1-129P	snRNA	ENST00000384064	105.33	TTS	0.062735	0.629073
ENSG00000169302	STK32A	protein_coding	ENST00000503975	105.16	promoter-TSS	0.07438	0.678218
ENSG00000061918	GUCY1B3	protein_coding	ENST00000513437	105.13	promoter-TSS	0.09628	0.724891
ENSG00000147164	SNX12	protein_coding	ENST00000276105	105.03	intron	0.072549	0.606654
ENSG00000268635	DKFZP434E1119	protein_coding	ENST00000598970	104.94	promoter-TSS	0.079723	0.607266
ENSG00000226327	RP11-350G13.1	pseudogene	ENST00000445182	104.73	Intergenic	0.020478	0.49063
ENSG00000255323	CTD-2140G10.1	lincRNA	ENST00000534135	104.51	Intergenic	0.052767	0.546272
ENSG00000037965	HOXC8	protein_coding	ENST00000040584	104.41	TTS	0.064257	0.563126
ENSG00000130119	GNL3L	protein_coding	ENST00000489691	104.35	promoter-TSS	0.059875	0.583929
ENSG00000130830	MPP1	protein_coding	ENST00000393531	103.93	promoter-TSS	0.093514	0.686747
ENSG00000268066	FMR1-AS1	processed_transcript	ENST00000594922	103.93	promoter-TSS	0.065714	0.619116
ENSG00000101977	MCF2	protein_coding	ENST00000520602	103.92	promoter-TSS	0.065455	0.648501
ENSG00000156709	AIFM1	protein_coding	ENST00000535724	103.92	promoter-TSS	0.070688	0.591337
ENSG00000237955	AC008746.10	pseudogene	ENST00000450173	103.88	Intergenic	0.039175	0.568486
ENSG00000162894	FAIM3	protein_coding	ENST00000529560	103.8	Intergenic	0.006349	0.494453
ENSG00000247765	RP11-32B5.7	lincRNA	ENST00000500487	103.66	promoter-TSS	0.057068	0.578231
ENSG00000102034	ELF4	protein_coding	ENST00000335997	103.47	intron	0.026667	0.616408
ENSG00000106571	GLI3	protein_coding	ENST00000428534	103.46	intron	0.123924	0.706186
ENSG00000246350	RP5-1186N24.3	processed_transcript	ENST00000499525	103.17	promoter-TSS	0.056555	0.587179
ENSG00000165164	CXorf22	protein_coding	ENST00000493930	102.87	promoter-TSS	0.054469	0.562064
ENSG00000157514	TSC22D3	protein_coding	ENST00000486554	102.64	promoter-TSS	0.075075	0.667
ENSG00000272657	AP000320.7	processed_transcript	ENST00000362077	102.61	intron	0.02381	0.498812
ENSG00000130150	MOSPD2	protein_coding	ENST00000482354	102.55	promoter-TSS	0.093902	0.676005
ENSG00000225174	OSTM1-AS1	lincRNA	ENST00000426008	102.47	TTS	0.067606	0.648876
ENSG00000147224	PRPS1	protein_coding	ENST00000543248	102.35	promoter-TSS	0.052789	0.5801
ENSG00000147123	NDUFB11	protein_coding	ENST00000276062	102.31	promoter-TSS	0.081613	0.630648
ENSG00000273129	RP5-973M2.2	lincRNA	ENST00000608917	102.31	promoter-TSS	0.06993	0.583721
ENSG00000221219	AC110298.1	miRNA	ENST00000408292	102.28	promoter-TSS	0.05336	0.585799
ENSG00000116922	C1orf109	protein_coding	ENST00000609516	102.2	Intergenic	0.024502	0.585627
ENSG00000102119	EMD	protein_coding	ENST00000486738	101.76	promoter-TSS	0.112306	0.704478
ENSG00000234432	RP11-1275H24.1	lincRNA	ENST00000610122	101.72	exon	0.084444	0.640798
ENSG00000254362	RP11-14I17.3	sense_intronic	ENST00000518031	101.65	intron	0.032103	0.565705
ENSG00000234437	RP1-206D15.3	lincRNA	ENST00000445428	101.42	promoter-TSS	0.05386	0.586022
ENSG00000137504	CREBZF	protein_coding	ENST00000531515	101.22	promoter-TSS	0.066313	0.634921
ENSG00000207598	MIR124-3	miRNA	ENST00000384866	101.17	promoter-TSS	0.134565	0.702632
ENSG00000253371	RP11-587H10.1	lincRNA	ENST00000521955	100.99	Intergenic	0.024691	0.501538
ENSG00000136883	KIF12	protein_coding	ENST00000473174	100.91	promoter-TSS	0.040161	0.592778
ENSG00000171714	ANO5	protein_coding	ENST00000324559	100.71	promoter-TSS	0.078125	0.690058
ENSG00000152093	CFC1B	protein_coding	ENST00000281882	100.43	exon	0.098039	0.676087
ENSG00000268696	ZNF723	pseudogene	ENST00000600766	100.18	intron	0.043776	0.576503
ENSG00000143001	TMEM61	protein_coding	ENST00000371268	100.02	promoter-TSS	0.057282	0.619602
ENSG00000203734	ECT2L	protein_coding	ENST00000401414	99.84	promoter-TSS	0.059218	0.598214
ENSG00000250120	PCDHA10	protein_coding	ENST00000307360	99.41	exon	0.043089	0.461413
ENSG00000090776	EFNB1	protein_coding	ENST00000204961	99.24	Intergenic	0.048973	0.640379
ENSG00000267558	RP11-618K16.4	pseudogene	ENST00000587507	99.22	Intergenic	0.082789	0.619565
ENSG00000185842	DNAH14	protein_coding	ENST00000430092	98.97	promoter-TSS	0.088729	0.674641
ENSG00000255251	RP11-1118M6.1	protein_coding	ENST00000533250	98.84	Intergenic	0.042093	0.494318
ENSG00000271474	RP11-710C12.1	antisense	ENST00000605849	98.76	promoter-TSS	0.062338	0.572539
ENSG00000000003	TSPAN6	protein_coding	ENST00000496771	98.71	exon	0.064159	0.571271
ENSG00000073464	CLCN4	protein_coding	ENST00000421085	98.37	intron	0.02832	0.556604
ENSG00000102001	CACNA1F	protein_coding	ENST00000486943	98.16	promoter-TSS	0.032289	0.578748
ENSG00000126856	PRDM7	protein_coding	ENST00000569206	98.07	intron	0.064057	0.577265
ENSG00000122870	BICC1	protein_coding	ENST00000373886	97.97	exon	0.108108	0.682635
ENSG00000178947	LINC00086	lincRNA	ENST00000417443	97.88	exon	0.075805	0.678423
ENSG00000138622	HCN4	protein_coding	ENST00000261917	97.79	exon	0.073559	0.672619
ENSG00000163497	FEV	protein_coding	ENST00000295727	97.76	intron	0.054054	0.629902
ENSG00000181705	RP11-11L12.2	pseudogene	ENST00000326971	97.59	Intergenic	0.024427	0.474085
ENSG00000196998	WDR45	protein_coding	ENST00000356463	97.21	promoter-TSS	0.076162	0.640316
ENSG00000076770	MBNL3	protein_coding	ENST00000421707	97.15	promoter-TSS	0.084928	0.660693
ENSG00000119508	NR4A3	protein_coding	ENST00000330847	97.04	exon	0.070504	0.636952
ENSG00000250889	RP11-229C3.2	lincRNA	ENST00000506086	96.96	promoter-TSS	0.117043	0.690574
ENSG00000187325	TAF9B	protein_coding	ENST00000480681	96.67	promoter-TSS	0.060818	0.600598
ENSG00000223486	AC092198.1	lincRNA	ENST00000447651	96.67	TTS	0.059068	0.594347
ENSG00000106565	TMEM176B	protein_coding	ENST00000450753	96.61	promoter-TSS	0.057708	0.674629
ENSG00000249487	RP11-97O12.2	lincRNA	ENST00000560368	96.33	promoter-TSS	0.067285	0.62037
ENSG00000188095	MESP2	protein_coding	ENST00000341735	96.22	promoter-TSS	0.04039	0.631433
ENSG00000108244	KRT23	protein_coding	ENST00000582754	95.94	promoter-TSS	0.023474	0.505855
ENSG00000124613	ZNF391	protein_coding	ENST00000477999	95.66	exon	0.063008	0.604462
ENSG00000258875	CTD-2547L24.3	protein_coding	ENST00000554096	95.34	intron	0.025604	0.557749
ENSG00000269796	AC011516.1	lincRNA	ENST00000599129	95.31	promoter-TSS	0.049861	0.612725
ENSG00000101812	H2BFM	protein_coding	ENST00000417637	95.15	promoter-TSS	0.041455	0.568893
ENSG00000198787	OR4D12P	pseudogene	ENST00000509361	95.15	Intergenic	0.029487	0.484946
ENSG00000078114	NEBL	protein_coding	ENST00000464278	94.98	promoter-TSS	0.087041	0.714286
ENSG00000205133	TRIQK	protein_coding	ENST00000524260	94.95	promoter-TSS	0.082105	0.64916
ENSG00000182489	XKRX	protein_coding	ENST00000372956	94.73	promoter-TSS	0.063272	0.625578
ENSG00000260372	AQP4-AS1	antisense	ENST00000578701	94.69	intron	0.10084	0.716981
ENSG00000102109	PCSK1N	protein_coding	ENST00000478242	94.66	promoter-TSS	0.084532	0.614004
ENSG00000201204	Y_RNA	misc_RNA	ENST00000364334	94.4	Intergenic	0.013793	0.621343
ENSG00000179431	FJX1	protein_coding	ENST00000317811	94.39	promoter-TSS	0.034205	0.52008
ENSG00000227060	LINC00629	lincRNA	ENST00000592070	94.06	promoter-TSS	0.083571	0.623126
ENSG00000155961	RAB39B	protein_coding	ENST00000369454	93.89	exon	0.067198	0.609784
ENSG00000230595	RSL24D1P2	pseudogene	ENST00000445584	93.86	Intergenic	0.065737	0.588469
ENSG00000137960	GIPC2	protein_coding	ENST00000370759	93.68	intron	0.09205	0.630919
ENSG00000160352	ZNF714	protein_coding	ENST00000597424	93.62	intron	0.049007	0.589947
ENSG00000082805	ERC1	protein_coding	ENST00000589028	93.5	intron	0.026042	0.501299
ENSG00000164946	FREM1	protein_coding	ENST00000380880	93.4	intron	0.022444	0.430348
ENSG00000123689	G0S2	protein_coding	ENST00000367029	93.09	promoter-TSS	0.077796	0.658576
ENSG00000165929	TC2N	protein_coding	ENST00000435962	92.65	promoter-TSS	0.018898	0.553459
ENSG00000179399	GPC5	protein_coding	ENST00000377067	92.38	intron	0.072319	0.656716
ENSG00000198814	GK	protein_coding	ENST00000427190	92.38	promoter-TSS	0.07651	0.651241
ENSG00000258376	RP4-647C14.2	antisense	ENST00000554614	92.35	intron	0.047041	0.621212
ENSG00000171951	SCG2	protein_coding	ENST00000305409	92.22	Intergenic	0.045455	0.531915
ENSG00000101888	NXT2	protein_coding	ENST00000372103	92.14	promoter-TSS	0.059946	0.542857
ENSG00000188021	UBQLN2	protein_coding	ENST00000338222	92.06	exon	0.07828	0.613436
ENSG00000272543	MIR4787	miRNA	ENST00000607364	91.68	promoter-TSS	0.042254	0.620387
ENSG00000271071	RP11-457M11.6	pseudogene	ENST00000602994	91.64	Intergenic	0.074786	0.646055
ENSG00000197565	COL4A6	protein_coding	ENST00000372216	91.45	intron	0.042316	0.577778
ENSG00000101134	DOK5	protein_coding	ENST00000262593	91.33	intron	0.070621	0.583099
ENSG00000198390	KRTAP13-1	protein_coding	ENST00000355459	91.33	Intergenic	0.031073	0.546479
ENSG00000072315	TRPC5	protein_coding	ENST00000262839	91.3	promoter-TSS	0.038235	0.602351
ENSG00000182646	FAM156A	protein_coding	ENST00000451084	91.01	promoter-TSS	0.057534	0.567715
ENSG00000253537	PCDHGA7	protein_coding	ENST00000518325	90.82	exon	0.050134	0.54025
ENSG00000119699	TGFB3	protein_coding	ENST00000556285	90.78	intron	0.028283	0.631048
ENSG00000266983	CTC-232P5.1	antisense	ENST00000587836	90.61	intron	0.034833	0.490935
ENSG00000218502	H2AFZP3	pseudogene	ENST00000394213	90.47	promoter-TSS	0.030354	0.474747
ENSG00000262786	RP11-214O1.1	lincRNA	ENST00000571192	90.45	exon	0.043073	0.590698
ENSG00000204060	FOXO6	protein_coding	ENST00000372591	90.43	exon	0.084034	0.656425
ENSG00000102078	SLC25A14	protein_coding	ENST00000467496	90.4	promoter-TSS	0.058366	0.596696
ENSG00000130055	GDPD2	protein_coding	ENST00000538649	90.4	TTS	0.078244	0.653956
ENSG00000133142	TCEAL4	protein_coding	ENST00000469586	90.17	promoter-TSS	0.058091	0.610766
ENSG00000196972	LINC00087	lincRNA	ENST00000535837	90.1	TTS	0.037449	0.629929
ENSG00000240694	PNMA2	protein_coding	ENST00000523244	89.97	promoter-TSS	0.082353	0.718475
ENSG00000162344	FGF19	protein_coding	ENST00000294312	89.76	exon	0.117878	0.731373
ENSG00000237988	OR2I1P	pseudogene	ENST00000449341	89.75	exon	0.109515	0.695341
ENSG00000244564	RP11-14D22.1	lincRNA	ENST00000487097	89.15	promoter-TSS	0.042177	0.578804
ENSG00000184905	TCEAL2	protein_coding	ENST00000372780	88.89	promoter-TSS	0.064322	0.646586
ENSG00000072506	HSD17B10	protein_coding	ENST00000375304	88.77	intron	0.060888	0.616495
ENSG00000056277	ZNF280C	protein_coding	ENST00000447817	88.75	intron	0.07545	0.615298
ENSG00000168314	MOBP	protein_coding	ENST00000451925	88.69	TTS	0.061758	0.640569
ENSG00000143954	REG3G	protein_coding	ENST00000393897	88.52	Intergenic	0.069549	0.649156
ENSG00000205301	RP11-542P2.1	protein_coding	ENST00000513106	88.23	promoter-TSS	0.063981	0.598109
ENSG00000179452	RP11-380B22.1	lincRNA	ENST00000319701	88.18	Intergenic	0.089641	0.667992
ENSG00000112309	B3GAT2	protein_coding	ENST00000230053	88.15	intron	0.072254	0.654179
ENSG00000105784	RUNDC3B	protein_coding	ENST00000394654	88.12	promoter-TSS	0.066528	0.607884
ENSG00000068308	OTUD5	protein_coding	ENST00000484499	88.06	promoter-TSS	0.084932	0.677596
ENSG00000254906	RP11-701I24.3	antisense	ENST00000528795	87.87	TTS	0.092551	0.686937
ENSG00000253944	RP11-156K13.1	antisense	ENST00000522768	87.78	promoter-TSS	0.093933	0.683594
ENSG00000123575	FAM199X	protein_coding	ENST00000493442	87.77	promoter-TSS	0.068716	0.611913
ENSG00000231539	AC010132.10	lincRNA	ENST00000433315	87.67	Intergenic	0.046753	0.532872
ENSG00000122707	RECK	protein_coding	ENST00000377966	87.62	exon	0.016234	0.476499
ENSG00000169188	APEX2	protein_coding	ENST00000374987	86.98	promoter-TSS	0.074074	0.590411
ENSG00000125355	TMEM255A	protein_coding	ENST00000480821	86.96	intron	0.060976	0.625169
ENSG00000167383	ZNF229	protein_coding	ENST00000291187	86.84	intron	0.061571	0.563559
ENSG00000235189	RP4-537K23.4	antisense	ENST00000432062	86.75	intron	0.024952	0.555556
ENSG00000227165	WDR11-AS1	antisense	ENST00000598981	86.69	intron	0.012085	0.454819
ENSG00000133665	DYDC2	protein_coding	ENST00000256039	86.58	promoter-TSS	0.084615	0.680307
ENSG00000236311	TLX1NB	protein_coding	ENST00000445873	86.48	promoter-TSS	0.07824	0.673171
ENSG00000243319	FGF14-IT1	lincRNA	ENST00000607251	86.47	promoter-TSS	0.111111	0.700599
ENSG00000170074	FAM153A	protein_coding	ENST00000513363	86.25	promoter-TSS	0.056525	0.582101
ENSG00000162631	NTNG1	protein_coding	ENST00000477948	86.13	intron	0.020243	0.484848
ENSG00000259110	RP11-359N5.1	lincRNA	ENST00000554445	85.85	Intergenic	0.065817	0.618644
ENSG00000144339	TMEFF2	protein_coding	ENST00000409056	85.83	promoter-TSS	0.102041	0.689567
ENSG00000259986	RP11-382A20.4	antisense	ENST00000565495	85.54	intron	0.063232	0.670561
ENSG00000047644	WWC3	protein_coding	ENST00000380861	85.49	promoter-TSS	0.094527	0.710265
ENSG00000203930	LINC00632	protein_coding	ENST00000602535	85.45	intron	0.050383	0.567834
ENSG00000186416	NKRF	protein_coding	ENST00000304449	85.26	promoter-TSS	0.090153	0.627424
ENSG00000116991	SIPA1L2	protein_coding	ENST00000366630	85.2	Intergenic	0.095506	0.647059
ENSG00000120658	ENOX1	protein_coding	ENST00000261488	85.03	intron	0.096509	0.696721
ENSG00000229797	AC140481.8	antisense	ENST00000436488	85.02	promoter-TSS	0.075426	0.699029
ENSG00000138639	ARHGAP24	protein_coding	ENST00000264343	84.91	intron	0.033613	0.527933
ENSG00000260962	LINC00557	lincRNA	ENST00000563184	84.47	Intergenic	0.088161	0.665829
ENSG00000227083	L29074.3	antisense	ENST00000456072	84.4	Intergenic	0.039578	0.502632
ENSG00000163635	ATXN7	protein_coding	ENST00000488239	84.38	intron	0.026471	0.431085
ENSG00000188037	CLCN1	protein_coding	ENST00000343257	84.33	exon	0.077465	0.665105
ENSG00000266738	MIR4757	miRNA	ENST00000584244	84.2	Intergenic	0.052411	0.629319
ENSG00000254048	RP11-328K2.1	sense_intronic	ENST00000518011	84.04	exon	0.030992	0.465979
ENSG00000225398	RP11-395L14.5	pseudogene	ENST00000421970	83.98	intron	0.101695	0.683077
ENSG00000231162	COX11P1	pseudogene	ENST00000393171	83.97	promoter-TSS	0.065076	0.619048
ENSG00000185559	DLK1	protein_coding	ENST00000392848	83.96	intron	0.056659	0.613235
ENSG00000154310	TNIK	protein_coding	ENST00000369326	83.82	intron	0.034211	0.545932
ENSG00000180613	GSX2	protein_coding	ENST00000548609	83.77	exon	0.060942	0.599448
ENSG00000135631	RAB11FIP5	protein_coding	ENST00000475951	83.75	Intergenic	0.052239	0.651769
ENSG00000147251	DOCK11	protein_coding	ENST00000276202	83.55	intron	0.070524	0.646209
ENSG00000227640	SOX21-AS1	lincRNA	ENST00000438290	83.55	intron	0.065617	0.672775
ENSG00000184634	MED12	protein_coding	ENST00000374080	83.48	promoter-TSS	0.072022	0.630705
ENSG00000265478	CTD-2145A24.3	lincRNA	ENST00000584957	83.43	Intergenic	0.037572	0.51585
ENSG00000243279	PRAF2	protein_coding	ENST00000376386	83.11	exon	0.05581	0.636364
ENSG00000233532	LINC00460	lincRNA	ENST00000439790	82.68	Intergenic	0.067278	0.594512
ENSG00000163817	SLC6A20	protein_coding	ENST00000470226	82.19	intron	0.08871	0.659517
ENSG00000270948	RP11-460N20.7	pseudogene	ENST00000605323	81.95	Intergenic	0.07767	0.688207
ENSG00000118508	RAB32	protein_coding	ENST00000367495	81.87	exon	0.084158	0.659259
ENSG00000183837	PNMA3	protein_coding	ENST00000370264	81.81	promoter-TSS	0.053036	0.634461
ENSG00000166266	CUL5	protein_coding	ENST00000393094	81.77	intron	0.017192	0.471429
ENSG00000117525	F3	protein_coding	ENST00000480356	81.32	intron	0.064054	0.582617
ENSG00000259582	RP11-461F11.3	lincRNA	ENST00000559363	81.32	Intergenic	0.055485	0.550378
ENSG00000198502	HLA-DRB5	protein_coding	ENST00000374975	81.3	Intergenic	0.037277	0.632686
ENSG00000166862	CACNG2	protein_coding	ENST00000300105	81.28	intron	0.022869	0.529046
ENSG00000235570	LINC00533	lincRNA	ENST00000456103	81.28	Intergenic	0.049107	0.518574
ENSG00000080572	PIH1D3	protein_coding	ENST00000535523	81.24	promoter-TSS	0.060351	0.548092
ENSG00000205664	RP11-706O15.1	protein_coding	ENST00000425492	81	intron	0.040665	0.584871
ENSG00000180879	SSR4	protein_coding	ENST00000471724	80.98	TTS	0.024165	0.618705
ENSG00000182492	BGN	protein_coding	ENST00000331595	80.85	intron	0.050157	0.664927
ENSG00000177721	ANXA2R	protein_coding	ENST00000314890	80.82	TTS	0.036735	0.493207
ENSG00000267069	RP11-64C12.8	lincRNA	ENST00000586226	80.82	promoter-TSS	0.061192	0.660772
ENSG00000255136	CTD-2562J17.4	lincRNA	ENST00000530792	80.63	promoter-TSS	0.155689	0.740299
ENSG00000257221	RP11-689B22.2	antisense	ENST00000550306	80.56	intron	0.02623	0.572831
ENSG00000198053	SIRPA	protein_coding	ENST00000400068	80.49	Intergenic	0.018229	0.597403
ENSG00000126012	KDM5C	protein_coding	ENST00000375383	80.39	exon	0.027244	0.609287
ENSG00000113083	LOX	protein_coding	ENST00000508067	80.33	promoter-TSS	0.117048	0.703046
ENSG00000114631	PODXL2	protein_coding	ENST00000342480	80.32	intron	0.072702	0.647945
ENSG00000158427	TMSB15B	protein_coding	ENST00000455723	80.32	promoter-TSS	0.0841	0.649606
ENSG00000247746	USP51	protein_coding	ENST00000586165	80.32	promoter-TSS	0.067081	0.600496
ENSG00000005302	MSL3	protein_coding	ENST00000476743	80.31	promoter-TSS	0.09073	0.702756
ENSG00000163071	SPATA18	protein_coding	ENST00000514670	80.31	TTS	0.059226	0.588636
ENSG00000261622	RP11-484P15.1	lincRNA	ENST00000562975	80.28	Intergenic	0.047788	0.528269
ENSG00000231566	RP5-1158E12.3	lincRNA	ENST00000414772	80.27	promoter-TSS	0.096413	0.724832
ENSG00000046653	GPM6B	protein_coding	ENST00000468080	80.21	TTS	0.027778	0.495379
ENSG00000152034	MCHR2	protein_coding	ENST00000281806	80.07	promoter-TSS	0.068528	0.577215
ENSG00000134590	FAM127A	protein_coding	ENST00000257013	79.96	exon	0.06812	0.63921
ENSG00000009830	POMT2	protein_coding	ENST00000555134	79.93	TTS	0.01947	0.611673
ENSG00000268297	CLEC4GP1	pseudogene	ENST00000596555	79.83	intron	0.07329	0.663415
ENSG00000215274	GAGE10	protein_coding	ENST00000407599	79.71	intron	0.032787	0.577103
ENSG00000250387	RP11-136K7.2	lincRNA	ENST00000502659	79.71	exon	0.031596	0.451104
ENSG00000136235	GPNMB	protein_coding	ENST00000474157	79.68	TTS	0.0978	0.682927
ENSG00000139974	SLC38A6	protein_coding	ENST00000554498	79.59	Intergenic	0.030591	0.539515
ENSG00000102218	RP2	protein_coding	ENST00000218340	79.43	exon	0.076568	0.617512
ENSG00000228158	TLE1P1	pseudogene	ENST00000422965	79.12	Intergenic	0.107858	0.663077
ENSG00000131759	RARA	protein_coding	ENST00000425707	79.04	intron	0.024869	0.678431
ENSG00000157680	DGKI	protein_coding	ENST00000453654	79.02	promoter-TSS	0.086093	0.630363
ENSG00000125351	UPF3B	protein_coding	ENST00000345865	78.91	promoter-TSS	0.067143	0.606277
ENSG00000170803	OR2AG1	protein_coding	ENST00000307401	78.91	exon	0.008824	0.533724
ENSG00000169446	MMGT1	protein_coding	ENST00000433339	78.74	exon	0.079417	0.618123
ENSG00000177189	RPS6KA3	protein_coding	ENST00000379565	78.74	promoter-TSS	0.084337	0.688722
ENSG00000186767	SPIN4	protein_coding	ENST00000374884	78.74	promoter-TSS	0.092532	0.658023
ENSG00000259200	RP11-718O11.1	lincRNA	ENST00000559600	78.74	promoter-TSS	0.062044	0.595628
ENSG00000077721	UBE2A	protein_coding	ENST00000346330	78.72	promoter-TSS	0.08981	0.657463
ENSG00000264026	RP11-1124B17.1	lincRNA	ENST00000577573	78.72	intron	0.029713	0.531218
ENSG00000188549	C15orf52	protein_coding	ENST00000558858	78.7	TTS	0.027197	0.635319
ENSG00000104112	SCG3	protein_coding	ENST00000558709	78.63	promoter-TSS	0.068323	0.631579
ENSG00000272282	RP11-222K16.2	lincRNA	ENST00000606069	78.63	TTS	0.064516	0.564327
ENSG00000147099	HDAC8	protein_coding	ENST00000373568	78.61	intron	0.030075	0.62
ENSG00000197646	PDCD1LG2	protein_coding	ENST00000397745	78.59	Intergenic	0.023232	0.488396
ENSG00000165182	CXorf58	protein_coding	ENST00000379211	78.55	promoter-TSS	0.092437	0.649528
ENSG00000227552	RP11-417J8.1	lincRNA	ENST00000445662	78.27	Intergenic	0.008696	0.450597
ENSG00000153012	LGI2	protein_coding	ENST00000512108	78.22	intron	0.077922	0.697624
ENSG00000184492	FOXD4L1	protein_coding	ENST00000306507	78.1	exon	0.069498	0.635838
ENSG00000261803	RP11-434E6.2	lincRNA	ENST00000562614	77.9	Intergenic	0.024482	0.496241
ENSG00000099251	HSD17B7P2	pseudogene	ENST00000471365	77.59	promoter-TSS	0.086957	0.639053
ENSG00000184481	FOXO4	protein_coding	ENST00000341558	77.56	promoter-TSS	0.059486	0.619583
ENSG00000272734	ADIRF-AS1	processed_transcript	ENST00000609111	77.47	exon	0.062444	0.660428
ENSG00000257495	RP11-641A6.2	antisense	ENST00000549180	77.41	promoter-TSS	0.042135	0.627451
ENSG00000225988	RP5-1119D9.4	antisense	ENST00000443469	77.25	exon	0.064198	0.586207
ENSG00000214376	VSTM5	protein_coding	ENST00000409977	77.22	promoter-TSS	0.064935	0.686084
ENSG00000068323	TFE3	protein_coding	ENST00000315869	77.17	promoter-TSS	0.077612	0.632364
ENSG00000172995	ARPP21	protein_coding	ENST00000421492	77.01	promoter-TSS	0.090674	0.658915
ENSG00000101544	ADNP2	protein_coding	ENST00000560561	76.91	TTS	0.017431	0.543538
ENSG00000239500	RP1-169K13.3	pseudogene	ENST00000436163	76.82	exon	0.074074	0.65051
ENSG00000122223	CD244	protein_coding	ENST00000481677	76.73	exon	0.021154	0.545106
ENSG00000102317	RBM3	protein_coding	ENST00000376755	76.63	promoter-TSS	0.064572	0.556234
ENSG00000228616	RP11-66N11.7	lincRNA	ENST00000446370	76.52	promoter-TSS	0.054125	0.650396
ENSG00000259473	RP11-96C21.1	lincRNA	ENST00000559752	76.34	Intergenic	0.012121	0.589124
ENSG00000101911	PRPS2	protein_coding	ENST00000489404	76.3	intron	0.092971	0.662896
ENSG00000165264	NDUFB6	protein_coding	ENST00000379847	76.3	Intergenic	0.014599	0.504854
ENSG00000207924	MIR196A2	miRNA	ENST00000385189	76.3	promoter-TSS	0.058394	0.625455
ENSG00000226211	RP11-453O22.1	pseudogene	ENST00000448432	76.3	Intergenic	0.018182	0.518135
ENSG00000239264	TXNDC5	protein_coding	ENST00000539054	76.3	intron	0.035533	0.534177
ENSG00000186998	EMID1	protein_coding	ENST00000404820	76.23	promoter-TSS	0.065831	0.609375
ENSG00000048707	VPS13D	protein_coding	ENST00000543710	76.09	intron	0.024943	0.554299
ENSG00000088387	DOCK9	protein_coding	ENST00000479769	76.09	intron	0.018824	0.542254
ENSG00000225356	RP11-433O3.1	pseudogene	ENST00000511599	76.09	Intergenic	0.020492	0.505112
ENSG00000235775	AC063976.2	pseudogene	ENST00000421971	76.09	Intergenic	0.009259	0.556923
ENSG00000228957	RP11-23J9.3	pseudogene	ENST00000430691	76.08	intron	0.041514	0.620732
ENSG00000242732	RGAG4	protein_coding	ENST00000479991	76.08	exon	0.066409	0.60571
ENSG00000147010	SH3KBP1	protein_coding	ENST00000379697	75.93	intron	0.08498	0.70217
ENSG00000186795	KCNK18	protein_coding	ENST00000334549	75.87	intron	0.020979	0.516279
ENSG00000213338	ATF4P1	pseudogene	ENST00000443279	75.87	Intergenic	0.028037	0.53112
ENSG00000227880	RP11-46E17.6	lincRNA	ENST00000440477	75.76	Intergenic	0.053528	0.604369
ENSG00000241804	RP11-719N22.1	pseudogene	ENST00000482313	75.76	Intergenic	0.01278	0.449045
ENSG00000151376	ME3	protein_coding	ENST00000525957	75.68	intron	0.01417	0.49697
ENSG00000229946	RP11-368G3.1	pseudogene	ENST00000434960	75.59	Intergenic	0.052336	0.561567
ENSG00000257683	RP11-110L15.2	lincRNA	ENST00000546414	75.58	intron	0.019608	0.491857
ENSG00000270570	RP1-85D24.1	pseudogene	ENST00000603467	75.58	Intergenic	0.01087	0.462094
ENSG00000207846	AL035088.1	miRNA	ENST00000385111	75.42	Intergenic	0.047619	0.580645
ENSG00000227012	RP1-97J1.2	lincRNA	ENST00000449069	75.42	Intergenic	0.021226	0.571765
ENSG00000250133	HOXC-AS2	antisense	ENST00000513533	75.42	promoter-TSS	0.038817	0.595941
ENSG00000126016	AMOT	protein_coding	ENST00000462114	75.24	promoter-TSS	0.076159	0.634711
ENSG00000185742	C11orf87	protein_coding	ENST00000327419	75.24	intron	0.082661	0.698189
ENSG00000086712	TXLNG	protein_coding	ENST00000485153	75.15	exon	0.024719	0.46861
ENSG00000271303	SRXN1	protein_coding	ENST00000381962	75.1	promoter-TSS	0.035503	0.509601
ENSG00000178104	PDE4DIP	protein_coding	ENST00000533396	75.07	intron	0.01519	0.479798
ENSG00000123572	NRK	protein_coding	ENST00000428173	75.04	promoter-TSS	0.05	0.539452
ENSG00000179133	C10orf67	protein_coding	ENST00000323327	75.01	intron	0.019332	0.494737
ENSG00000213244	HIST2H3DP1	pseudogene	ENST00000401004	74.97	TTS	0.071429	0.595326
ENSG00000234123	RHBDF1P1	pseudogene	ENST00000427504	74.97	Intergenic	0.114213	0.782278
ENSG00000249267	LINC00939	lincRNA	ENST00000507313	74.9	promoter-TSS	0.048421	0.638655
ENSG00000125676	THOC2	protein_coding	ENST00000245838	74.83	intron	0.076923	0.5984
ENSG00000118402	ELOVL4	protein_coding	ENST00000369816	74.8	promoter-TSS	0.098592	0.691011
ENSG00000075426	FOSL2	protein_coding	ENST00000545753	74.65	intron	0.021248	0.543767
ENSG00000265471	AL034400.1	miRNA	ENST00000584892	74.65	Intergenic	0.031532	0.568539
ENSG00000170049	KCNAB3	protein_coding	ENST00000576981	74.62	TTS	0.051497	0.61244
ENSG00000246084	CTD-2506J14.1	lincRNA	ENST00000554862	74.52	intron	0.0625	0.563863
ENSG00000204271	SPIN3	protein_coding	ENST00000478405	74.41	intron	0.057652	0.589529
ENSG00000213965	NUDT19	protein_coding	ENST00000397061	74.25	intron	0.024725	0.481481
ENSG00000229089	ANKRD20A8P	pseudogene	ENST00000432432	74.24	promoter-TSS	0.063016	0.632059
ENSG00000165704	HPRT1	protein_coding	ENST00000462974	74.06	exon	0.103627	0.72069
ENSG00000197779	ZNF81	protein_coding	ENST00000376950	73.9	promoter-TSS	0.068127	0.592233
ENSG00000230739	RP11-331H2.4	pseudogene	ENST00000451015	73.9	Intergenic	0.0425	0.568579
ENSG00000163833	FBXO40	protein_coding	ENST00000338040	73.85	intron	0.014388	0.451613
ENSG00000102401	ARMCX3	protein_coding	ENST00000537169	73.76	promoter-TSS	0.058544	0.595577
ENSG00000162998	FRZB	protein_coding	ENST00000295113	73.76	promoter-TSS	0.075	0.685358
ENSG00000184515	BEX5	protein_coding	ENST00000543160	73.76	promoter-TSS	0.04	0.581597
ENSG00000147852	VLDLR	protein_coding	ENST00000382099	73.63	intron	0.060937	0.602184
ENSG00000242387	HIST1H2APS2	pseudogene	ENST00000454426	73.61	TTS	0.046591	0.522134
ENSG00000101850	GPR143	protein_coding	ENST00000447366	73.59	intron	0.066613	0.578188
ENSG00000151623	NR3C2	protein_coding	ENST00000344721	73.58	intron	0.108824	0.656891
ENSG00000198753	PLXNB3	protein_coding	ENST00000411613	73.53	promoter-TSS	0.046952	0.669346
ENSG00000226435	ANKRD18DP	pseudogene	ENST00000435620	73.49	promoter-TSS	0.061538	0.658131
ENSG00000047597	XK	protein_coding	ENST00000378616	73.46	intron	0.081522	0.607595
ENSG00000258582	RP11-44L9.1	lincRNA	ENST00000557393	73.46	promoter-TSS	0.045788	0.552102
ENSG00000078596	ITM2A	protein_coding	ENST00000469541	73.24	promoter-TSS	0.050607	0.585859
ENSG00000214226	C17orf67	protein_coding	ENST00000570754	73.24	exon	0.018421	0.577428
ENSG00000169057	MECP2	protein_coding	ENST00000486506	73.2	TTS	0.038383	0.575448
ENSG00000008300	CELSR3	protein_coding	ENST00000544264	73.01	exon	0.09001	0.675889
ENSG00000101846	STS	protein_coding	ENST00000217961	72.82	intron	0.02268	0.479918
ENSG00000042781	USH2A	protein_coding	ENST00000307340	72.81	intron	0.018325	0.462141
ENSG00000136535	TBR1	protein_coding	ENST00000389554	72.81	TTS	0.02924	0.48688
ENSG00000235108	IFNA12P	pseudogene	ENST00000413147	72.7	promoter-TSS	0.073107	0.604167
ENSG00000174885	NLRP6	protein_coding	ENST00000527946	72.69	TTS	0.105781	0.722359
ENSG00000205775	GAGE2E	protein_coding	ENST00000402590	72.63	intron	0.043747	0.543251
ENSG00000181803	OR6S1	protein_coding	ENST00000320704	72.51	Intergenic	0.036021	0.535959
ENSG00000267761	CTD-2130O13.1	lincRNA	ENST00000598649	72.51	intron	0.026163	0.510145
ENSG00000272142	RP11-428J1.5	lincRNA	ENST00000606761	72.41	Intergenic	0.042466	0.53762
ENSG00000103489	XYLT1	protein_coding	ENST00000261381	72.21	intron	0.017738	0.5
ENSG00000205863	C1QTNF9B	protein_coding	ENST00000382140	72.18	Intergenic	0.06471	0.642105
ENSG00000129467	ADCY4	protein_coding	ENST00000561138	71.97	promoter-TSS	0.054945	0.626829
ENSG00000248345	RP11-262D11.1	pseudogene	ENST00000513469	71.96	promoter-TSS	0.09795	0.690909
ENSG00000100014	SPECC1L	protein_coding	ENST00000541492	71.9	intron	0.031189	0.562257
ENSG00000102531	FNDC3A	protein_coding	ENST00000378383	71.88	intron	0.018605	0.484919
ENSG00000133131	MORC4	protein_coding	ENST00000255495	71.88	promoter-TSS	0.102975	0.696347
ENSG00000171224	C10orf35	protein_coding	ENST00000421716	71.88	Intergenic	0.020513	0.598465
ENSG00000109466	KLHL2	protein_coding	ENST00000421009	71.83	intron	0.016043	0.568
ENSG00000226818	SLC6A6P1	pseudogene	ENST00000413933	71.83	Intergenic	0.015244	0.471125
ENSG00000239164	RNU7-184P	snRNA	ENST00000459092	71.83	Intergenic	0.039106	0.490251
ENSG00000241644	INMT	protein_coding	ENST00000484180	71.83	intron	0.017964	0.59403
ENSG00000163393	SLC22A15	protein_coding	ENST00000369502	71.78	exon	0.017978	0.46861
ENSG00000255162	RP11-358N4.3	pseudogene	ENST00000532228	71.76	exon	0.07058	0.63942
ENSG00000214013	GANC	protein_coding	ENST00000566442	71.7	intron	0.014045	0.551192
ENSG00000255378	AC084121.16	protein_coding	ENST00000528972	71.68	Intergenic	0.042874	0.502315
ENSG00000044446	PHKA2	protein_coding	ENST00000379942	71.6	exon	0.025105	0.565762
ENSG00000161203	AP2M1	protein_coding	ENST00000472560	71.11	promoter-TSS	0.022975	0.585749
ENSG00000227591	RP1-28O10.1	antisense	ENST00000445272	71.06	promoter-TSS	0.060166	0.625259
ENSG00000089682	RBM41	protein_coding	ENST00000203616	70.98	intron	0.01791	0.482143
ENSG00000167216	KATNAL2	protein_coding	ENST00000588433	70.98	TTS	0.016854	0.436975
ENSG00000213148	AC073465.1	pseudogene	ENST00000456671	70.98	Intergenic	0.012698	0.515823
ENSG00000227986	TRIM60P18	pseudogene	ENST00000441518	70.98	Intergenic	0.020588	0.504399
ENSG00000157625	TAB3	protein_coding	ENST00000378932	70.97	intron	0.091778	0.645038
ENSG00000267764	RP11-484L8.1	antisense	ENST00000590649	70.93	intron	0.032609	0.604336
ENSG00000165495	PKNOX2	protein_coding	ENST00000531116	70.75	intron	0.087613	0.707831
ENSG00000146122	DAAM2	protein_coding	ENST00000274867	70.67	promoter-TSS	0.040431	0.591398
ENSG00000186810	CXCR3	protein_coding	ENST00000373693	70.67	exon	0.045226	0.630885
ENSG00000198879	SFMBT2	protein_coding	ENST00000379713	70.6	intron	0.065338	0.618363
ENSG00000177854	TMEM187	protein_coding	ENST00000431598	70.57	TTS	0.054816	0.599374
ENSG00000266329	MIR4281	miRNA	ENST00000580852	70.57	promoter-TSS	0.073684	0.700787
ENSG00000139679	LPAR6	protein_coding	ENST00000345941	70.56	promoter-TSS	0.018947	0.510504
ENSG00000167759	KLK13	protein_coding	ENST00000335422	70.56	promoter-TSS	0.036437	0.626263
ENSG00000124019	FAM124B	protein_coding	ENST00000409685	70.47	exon	0.037736	0.546139
ENSG00000162645	GBP2	protein_coding	ENST00000464839	70.46	intron	0.032483	0.481481
ENSG00000258742	RP11-862G15.1	lincRNA	ENST00000554653	70.46	Intergenic	0.030387	0.528926
ENSG00000270092	RP11-318K12.3	pseudogene	ENST00000602407	70.46	Intergenic	0.015119	0.377155
ENSG00000147883	CDKN2B	protein_coding	ENST00000380142	70.44	TTS	0.065152	0.612708
ENSG00000178607	ERN1	protein_coding	ENST00000433197	70.44	exon	0.033473	0.582463
ENSG00000189292	FAM150B	protein_coding	ENST00000452023	70.39	promoter-TSS	0.082697	0.64803
ENSG00000184911	DMRTC1B	protein_coding	ENST00000334036	70.37	intron	0.034043	0.55949
ENSG00000094631	HDAC6	protein_coding	ENST00000423941	70.3	promoter-TSS	0.030488	0.528875
ENSG00000100433	KCNK10	protein_coding	ENST00000340700	70.3	intron	0.019293	0.5
ENSG00000114742	WDR48	protein_coding	ENST00000413099	70.3	promoter-TSS	0.021277	0.448485
ENSG00000182957	SPATA13	protein_coding	ENST00000424834	70.3	intron	0.012048	0.474474
ENSG00000267509	CTD-2043I16.1	lincRNA	ENST00000590229	70.3	intron	0.018634	0.504644
ENSG00000273297	RP11-38M8.1	lincRNA	ENST00000609209	70.3	Intergenic	0.013115	0.555556
ENSG00000232828	AF196970.3	antisense	ENST00000416061	70.15	promoter-TSS	0.062432	0.568928
ENSG00000259905	PWRN1	lincRNA	ENST00000565893	70.13	Intergenic	0.047834	0.619477
ENSG00000123130	ACOT9	protein_coding	ENST00000379303	70.1	promoter-TSS	0.074402	0.604425
ENSG00000260548	RP6-24A23.6	protein_coding	ENST00000563887	70.1	promoter-TSS	0.068311	0.592803
ENSG00000185442	FAM174B	protein_coding	ENST00000557398	69.97	intron	0.059467	0.636234
ENSG00000113552	GNPDA1	protein_coding	ENST00000513454	69.95	intron	0.01497	0.453731
ENSG00000206249	CTD-2308N23.2	antisense	ENST00000437016	69.92	intron	0.031746	0.612137
ENSG00000215313	RPL6P30	pseudogene	ENST00000443382	69.92	Intergenic	0.019841	0.508911
ENSG00000220773	RP3-334F4.1	pseudogene	ENST00000406712	69.84	Intergenic	0.006897	0.450172
ENSG00000183762	KREMEN1	protein_coding	ENST00000400335	69.73	intron	0.078818	0.651106
ENSG00000267133	AC011518.2	lincRNA	ENST00000591232	69.71	promoter-TSS	0.024927	0.50366
ENSG00000271216	LINC01050	lincRNA	ENST00000604485	69.69	Intergenic	0.014925	0.458333
ENSG00000248174	RP11-148L24.1	lincRNA	ENST00000515444	69.65	intron	0.042254	0.522472
ENSG00000252069	Y_RNA	misc_RNA	ENST00000516260	69.63	Intergenic	0.029301	0.583569
ENSG00000198973	MIR375	miRNA	ENST00000362103	69.59	Intergenic	0.021672	0.459877
ENSG00000198883	PNMA5	protein_coding	ENST00000535214	69.56	promoter-TSS	0.046395	0.571327
ENSG00000221641	MIR1268A	miRNA	ENST00000408714	69.55	Intergenic	0.023455	0.542142
ENSG00000237380	HOXD-AS2	antisense	ENST00000440016	69.53	intron	0.04798	0.554156
ENSG00000102316	MAGED2	protein_coding	ENST00000485483	69.37	promoter-TSS	0.058628	0.628729
ENSG00000186150	UBL4B	protein_coding	ENST00000334179	69.3	Intergenic	0.051576	0.605714
ENSG00000224711	RP5-988G17.1	lincRNA	ENST00000455299	69.3	intron	0.028902	0.469741
ENSG00000258168	RP11-588H23.3	antisense	ENST00000549460	69.3	intron	0.018568	0.497354
ENSG00000171489	SPACA5	protein_coding	ENST00000304355	69.13	promoter-TSS	0.056856	0.66
ENSG00000102038	SMARCA1	protein_coding	ENST00000478420	68.94	promoter-TSS	0.080774	0.684091
ENSG00000179388	EGR3	protein_coding	ENST00000519492	68.88	TTS	0.076644	0.636128
ENSG00000223611	SUPT20HL2	pseudogene	ENST00000536351	68.88	promoter-TSS	0.058404	0.561608
ENSG00000092421	SEMA6A	protein_coding	ENST00000512156	68.83	intron	0.053528	0.563107
ENSG00000116981	NT5C1A	protein_coding	ENST00000235628	68.83	intron	0.066239	0.686567
ENSG00000124570	SERPINB6	protein_coding	ENST00000335686	68.8	intron	0.036232	0.596745
ENSG00000174307	PHLDA3	protein_coding	ENST00000367311	68.7	exon	0.0611	0.640244
ENSG00000234648	AL162151.3	pseudogene	ENST00000448875	68.68	Intergenic	0.022321	0.520059
ENSG00000244565	RP11-222O23.1	pseudogene	ENST00000462471	68.61	Intergenic	0.08	0.674419
ENSG00000095587	TLL2	protein_coding	ENST00000469598	68.43	intron	0.017199	0.453431
ENSG00000261025	RP11-84D1.2	lincRNA	ENST00000568143	68.43	Intergenic	0.023166	0.535645
ENSG00000147274	RBMX	protein_coding	ENST00000320676	68.4	intron	0.064889	0.534636
ENSG00000213949	ITGA1	protein_coding	ENST00000282588	68.34	intron	0.011407	0.481061
ENSG00000196987	LCA10	protein_coding	ENST00000357566	68.25	intron	0.053846	0.665131
ENSG00000165185	KIAA1958	protein_coding	ENST00000337530	68.23	intron	0.066322	0.667206
ENSG00000189308	LIN54	protein_coding	ENST00000395283	68.22	intron	0.023641	0.436321
ENSG00000005893	LAMP2	protein_coding	ENST00000434600	68.21	Intergenic	0.062696	0.5875
ENSG00000106829	TLE4	protein_coding	ENST00000376534	68.19	intron	0.024922	0.468944
ENSG00000141665	FBXO15	protein_coding	ENST00000577575	68.19	promoter-TSS	0.018692	0.593168
ENSG00000148158	SNX30	protein_coding	ENST00000374232	68.17	intron	0.020319	0.562319
ENSG00000269956	MKNK1-AS1	antisense	ENST00000602433	68.16	intron	0.065672	0.607143
ENSG00000139220	PPFIA2	protein_coding	ENST00000552948	68.13	promoter-TSS	0.058651	0.625731
ENSG00000181704	YIPF6	protein_coding	ENST00000374643	68.08	promoter-TSS	0.079493	0.639816
ENSG00000239482	RP11-90K6.1	lincRNA	ENST00000498032	67.92	promoter-TSS	0.017204	0.55794
ENSG00000134516	DOCK2	protein_coding	ENST00000519868	67.74	exon	0.015666	0.539062
ENSG00000237699	RP11-199F6.4	lincRNA	ENST00000449453	67.72	Intergenic	0.028777	0.598563
ENSG00000206663	Y_RNA	misc_RNA	ENST00000383936	67.7	Intergenic	0.107296	0.674518
ENSG00000179094	PER1	protein_coding	ENST00000579065	67.61	promoter-TSS	0.028302	0.568905
ENSG00000271255	IGHD3OR15-3B	IG_D_gene	ENST00000603935	67.56	promoter-TSS	0.020958	0.623881
ENSG00000228918	GS1-122H1.2	lincRNA	ENST00000608183	67.51	intron	0.013158	0.583607
ENSG00000109424	UCP1	protein_coding	ENST00000262999	67.5	promoter-TSS	0.114583	0.727273
ENSG00000196507	TCEAL3	protein_coding	ENST00000477014	67.42	TTS	0.050373	0.588454
ENSG00000128567	PODXL	protein_coding	ENST00000465001	67.4	exon	0.06338	0.644028
ENSG00000186417	GLDN	protein_coding	ENST00000558286	67.31	promoter-TSS	0.03709	0.641026
ENSG00000101940	WDR13	protein_coding	ENST00000497756	67.23	promoter-TSS	0.056683	0.576923
ENSG00000236548	RP11-510H23.1	antisense	ENST00000439075	67.23	promoter-TSS	0.104918	0.712418
ENSG00000264618	RN7SL732P	misc_RNA	ENST00000581157	67.23	Intergenic	0.019672	0.542484
ENSG00000095585	BLNK	protein_coding	ENST00000467799	67.2	intron	0.014118	0.523474
ENSG00000130340	SNX9	protein_coding	ENST00000392185	67.2	intron	0.014851	0.402469
ENSG00000225885	AC023590.1	protein_coding	ENST00000430457	67.2	intron	0.018433	0.498851
ENSG00000101811	CSTF2	protein_coding	ENST00000475126	67.18	promoter-TSS	0.052767	0.533119
ENSG00000268343	AC012414.1	protein_coding	ENST00000595502	67.1	TTS	0.043026	0.619713
ENSG00000107821	KAZALD1	protein_coding	ENST00000608812	67	Intergenic	0.026042	0.545455
ENSG00000183775	KCTD16	protein_coding	ENST00000507359	67	promoter-TSS	0.069042	0.646667
ENSG00000179083	FAM133A	protein_coding	ENST00000332647	66.96	promoter-TSS	0.076167	0.620098
ENSG00000149346	SLX4IP	protein_coding	ENST00000334534	66.95	TTS	0.019868	0.528926
ENSG00000237658	RP5-968D22.3	lincRNA	ENST00000422253	66.95	Intergenic	0.025295	0.47138
ENSG00000179820	MYADM	protein_coding	ENST00000391768	66.77	promoter-TSS	0.075472	0.701727
ENSG00000259401	RP11-566K19.8	pseudogene	ENST00000558708	66.69	promoter-TSS	0.041667	0.570093
ENSG00000249641	HOXC-AS5	antisense	ENST00000512916	66.67	exon	0.059946	0.532609
ENSG00000221953	C1orf229	protein_coding	ENST00000408893	66.64	promoter-TSS	0.065256	0.657269
ENSG00000124313	IQSEC2	protein_coding	ENST00000396435	66.54	exon	0.037402	0.621436
ENSG00000234545	FAM133B	protein_coding	ENST00000481407	66.52	promoter-TSS	0.033684	0.483193
ENSG00000260385	RP11-450H6.3	lincRNA	ENST00000567967	66.52	Intergenic	0.028777	0.558348
ENSG00000170122	FOXD4	protein_coding	ENST00000382500	66.37	exon	0.077079	0.631579
ENSG00000215162	LINC00269	lincRNA	ENST00000399711	66.27	Intergenic	0.044974	0.570044
ENSG00000187987	ZSCAN23	protein_coding	ENST00000289788	66.18	promoter-TSS	0.062814	0.576441
ENSG00000147155	EBP	protein_coding	ENST00000414061	66.17	promoter-TSS	0.069458	0.589354
ENSG00000234725	RP11-157L3.1	pseudogene	ENST00000448178	66.17	Intergenic	0.030303	0.524072
ENSG00000104415	WISP1	protein_coding	ENST00000377862	66.16	Intergenic	0.017143	0.481481
ENSG00000168916	ZNF608	protein_coding	ENST00000513985	66.16	Intergenic	0.024229	0.437363
ENSG00000206853	SNORA51	snoRNA	ENST00000384126	66.16	Intergenic	0.027108	0.465465
ENSG00000233830	EIF4HP1	pseudogene	ENST00000453115	66.16	Intergenic	0.016548	0.528302
ENSG00000264876	RP11-138E9.2	lincRNA	ENST00000582531	66.16	Intergenic	0.016349	0.502717
ENSG00000108448	TRIM16L	protein_coding	ENST00000424146	66.09	promoter-TSS	0.028881	0.532374
ENSG00000150938	CRIM1	protein_coding	ENST00000426856	66.09	intron	0.110256	0.744246
ENSG00000206178	HBZP1	pseudogene	ENST00000354915	66.08	TTS	0.107724	0.713996
ENSG00000260563	RP13-516M14.1	lincRNA	ENST00000593936	66.08	Intergenic	0.037158	0.658297
ENSG00000221601	RNU4ATAC2P	snRNA	ENST00000408674	66	TTS	0.013468	0.5
ENSG00000259133	RP11-1085N6.3	protein_coding	ENST00000554597	66	promoter-TSS	0.036932	0.475921
ENSG00000264190	MIR5006	miRNA	ENST00000583027	66	Intergenic	0.017857	0.459941
ENSG00000168843	FSTL5	protein_coding	ENST00000427802	65.94	promoter-TSS	0.058621	0.539519
ENSG00000206129	CTD-2008L17.2	lincRNA	ENST00000382897	65.86	intron	0.02	0.450142
ENSG00000078061	ARAF	protein_coding	ENST00000377039	65.78	intron	0.085482	0.638211
ENSG00000102098	SCML2	protein_coding	ENST00000251900	65.68	promoter-TSS	0.081818	0.657596
ENSG00000235703	LINC00894	antisense	ENST00000449111	65.67	promoter-TSS	0.079964	0.624776
ENSG00000224341	RP4-562J12.1	pseudogene	ENST00000445747	65.66	exon	0.046429	0.563782
ENSG00000167807	CTD-2369P2.10	protein_coding	ENST00000452032	65.6	TTS	0.023894	0.585323
ENSG00000114850	SSR3	protein_coding	ENST00000265044	65.57	Intergenic	0.052174	0.569444
ENSG00000047315	POLR2B	protein_coding	ENST00000484821	65.49	promoter-TSS	0.018868	0.416928
ENSG00000029993	HMGB3	protein_coding	ENST00000455596	65.47	promoter-TSS	0.099174	0.652123
ENSG00000131828	PDHA1	protein_coding	ENST00000540249	65.43	promoter-TSS	0.085714	0.66157
ENSG00000100813	ACIN1	protein_coding	ENST00000555053	65.38	intron	0.021739	0.457831
ENSG00000147400	CETN2	protein_coding	ENST00000370277	65.37	promoter-TSS	0.076845	0.651515
ENSG00000237682	RP3-514P16.1	pseudogene	ENST00000392722	65.35	exon	0.041322	0.510613
ENSG00000184867	ARMCX2	protein_coding	ENST00000488982	65.3	TTS	0.028768	0.578125
ENSG00000185087	FAM169B	protein_coding	ENST00000558256	65.2	Intergenic	0.082517	0.606145
ENSG00000197584	KCNMB2	protein_coding	ENST00000422927	65.15	intron	0.012618	0.41195
ENSG00000248777	AC006499.6	pseudogene	ENST00000511870	65.15	Intergenic	0.026316	0.47541
ENSG00000178965	C1orf173	protein_coding	ENST00000326665	65.12	exon	0.024096	0.53125
ENSG00000239471	RN7SL584P	misc_RNA	ENST00000492309	65.09	Intergenic	0.023202	0.517961
ENSG00000254100	RP11-675F6.4	lincRNA	ENST00000519764	65.09	intron	0.039352	0.593533
ENSG00000145824	CXCL14	protein_coding	ENST00000512158	65.08	intron	0.021021	0.511976
ENSG00000196774	ANKRD20A1	protein_coding	ENST00000377477	64.94	exon	0.072046	0.634532
ENSG00000268484	AC087477.1	protein_coding	ENST00000600790	64.94	exon	0.060759	0.623737
ENSG00000079263	SP140	protein_coding	ENST00000486687	64.85	intron	0.016667	0.570637
ENSG00000211817	TRAV38-2DV8	TR_V_gene	ENST00000390465	64.85	Intergenic	0.023018	0.466837
ENSG00000258933	RP11-991C1.1	lincRNA	ENST00000553435	64.85	intron	0.036554	0.572917
ENSG00000253293	HOXA10	protein_coding	ENST00000283921	64.82	promoter-TSS	0.062244	0.617021
ENSG00000259293	RP11-355N15.1	antisense	ENST00000561083	64.82	intron	0.020522	0.558659
ENSG00000164674	SYTL3	protein_coding	ENST00000469735	64.81	intron	0.026132	0.478261
ENSG00000261824	LINC00662	lincRNA	ENST00000590677	64.81	intron	0.017903	0.497449
ENSG00000054219	LY75	protein_coding	ENST00000492955	64.79	Intergenic	0.017893	0.505952
ENSG00000048828	FAM120A	protein_coding	ENST00000333936	64.74	intron	0.018443	0.525562
ENSG00000134874	DZIP1	protein_coding	ENST00000347108	64.74	promoter-TSS	0.059322	0.589852
ENSG00000258159	RP1-71H24.4	pseudogene	ENST00000552954	64.74	promoter-TSS	0.025316	0.532828
ENSG00000267659	RP11-118B18.1	lincRNA	ENST00000589610	64.74	intron	0.014583	0.561331
ENSG00000143294	PRCC	protein_coding	ENST00000473387	64.71	TTS	0.022059	0.541284
ENSG00000183479	TREX2	protein_coding	ENST00000338525	64.71	promoter-TSS	0.068454	0.648096
ENSG00000170367	CST5	protein_coding	ENST00000304710	64.67	Intergenic	0.017391	0.494577
ENSG00000269118	FAM90A28P	pseudogene	ENST00000596881	64.65	intron	0.052016	0.541558
ENSG00000007062	PROM1	protein_coding	ENST00000514693	64.5	intron	0.010949	0.48
ENSG00000118922	KLF12	protein_coding	ENST00000377666	64.5	intron	0.022556	0.524345
ENSG00000204065	TCEAL5	protein_coding	ENST00000372680	64.5	intron	0.047782	0.608844
ENSG00000222041	LINC00152	lincRNA	ENST00000409054	64.5	intron	0.023256	0.471042
ENSG00000162399	BSND	protein_coding	ENST00000371265	64.47	Intergenic	0.090659	0.70411
ENSG00000231552	IGBP1P3	pseudogene	ENST00000447449	64.4	Intergenic	0.037185	0.503979
ENSG00000066557	LRRC40	protein_coding	ENST00000370952	64.32	intron	0.011905	0.451039
ENSG00000073670	ADAM11	protein_coding	ENST00000535346	64.24	promoter-TSS	0.084746	0.685279
ENSG00000184831	APOO	protein_coding	ENST00000490078	64.24	intron	0.026119	0.49162
ENSG00000224882	IKBKGP1	pseudogene	ENST00000453062	64.23	intron	0.047079	0.627833
ENSG00000260970	RP11-295D22.1	protein_coding	ENST00000565320	64.1	intron	0.020921	0.358333
ENSG00000115594	IL1R1	protein_coding	ENST00000410023	63.97	intron	0.061453	0.595537
ENSG00000224235	RP5-1027O11.1	lincRNA	ENST00000437598	63.97	Intergenic	0.015444	0.488462
ENSG00000257331	RP11-478B9.3	pseudogene	ENST00000550663	63.86	promoter-TSS	0.013423	0.438127
ENSG00000172137	CALB2	protein_coding	ENST00000467817	63.83	TTS	0.023585	0.588697
ENSG00000267607	CTD-2369P2.8	antisense	ENST00000589379	63.81	exon	0.063272	0.602465
ENSG00000165383	LRRC18	protein_coding	ENST00000298124	63.8	intron	0.016035	0.491994
ENSG00000171105	INSR	protein_coding	ENST00000598216	63.61	intron	0.066561	0.613924
ENSG00000225554	RP11-527D7.1	lincRNA	ENST00000444330	63.55	promoter-TSS	0.0721	0.74375
ENSG00000250684	KB-1042C11.1	pseudogene	ENST00000514945	63.52	Intergenic	0.015748	0.510471
ENSG00000110274	CEP164	protein_coding	ENST00000278935	63.5	intron	0.012953	0.537468
ENSG00000147140	NONO	protein_coding	ENST00000450092	63.49	promoter-TSS	0.076115	0.571429
ENSG00000135905	DOCK10	protein_coding	ENST00000535663	63.43	Intergenic	0.017284	0.448276
ENSG00000263253	RP11-204E4.3	lincRNA	ENST00000570859	63.43	Intergenic	0.024943	0.463801
ENSG00000123360	PDE1B	protein_coding	ENST00000243052	63.37	exon	0.014815	0.530499
ENSG00000232907	RP5-977B1.7	antisense	ENST00000559455	63.37	intron	0.019231	0.489478
ENSG00000152439	ZNF773	protein_coding	ENST00000597061	63.35	TTS	0.018817	0.41555
ENSG00000253363	RP11-962G15.1	lincRNA	ENST00000524132	63.33	intron	0.017647	0.495601
ENSG00000264465	AC008938.1	miRNA	ENST00000579240	63.33	Intergenic	0.014706	0.451613
ENSG00000156504	FAM122B	protein_coding	ENST00000343004	63.22	promoter-TSS	0.082102	0.688525
ENSG00000138621	PPCDC	protein_coding	ENST00000563298	63.19	intron	0.028169	0.603933
ENSG00000087303	NID2	protein_coding	ENST00000541773	63.14	promoter-TSS	0.073298	0.655352
ENSG00000100243	CYB5R3	protein_coding	ENST00000352397	63.06	intron	0.019471	0.595833
ENSG00000101966	XIAP	protein_coding	ENST00000497640	63.02	promoter-TSS	0.082635	0.687799
ENSG00000132498	ANKRD20A3	protein_coding	ENST00000254835	62.97	intron	0.066421	0.578269
ENSG00000203879	GDI1	protein_coding	ENST00000447750	62.97	promoter-TSS	0.045591	0.592326
ENSG00000125409	TEKT3	protein_coding	ENST00000543896	62.92	intron	0.049505	0.506173
ENSG00000091428	RAPGEF4	protein_coding	ENST00000538974	62.87	intron	0.021526	0.531769
ENSG00000069535	MAOB	protein_coding	ENST00000468431	62.86	intron	0.060179	0.626598
ENSG00000238623	AC073597.1	miRNA	ENST00000459470	62.65	Intergenic	0.03066	0.559482
ENSG00000211508	AL359538.1	miRNA	ENST00000390174	62.49	Intergenic	0.023359	0.558889
ENSG00000229030	RP11-402P6.6	pseudogene	ENST00000424182	62.49	Intergenic	0.029866	0.576132
ENSG00000178573	MAF	protein_coding	ENST00000393350	62.46	exon	0.116883	0.727979
ENSG00000101773	RBBP8	protein_coding	ENST00000585177	62.38	intron	0.025381	0.470886
ENSG00000148841	ITPRIP	protein_coding	ENST00000337478	62.38	intron	0.021552	0.576344
ENSG00000242600	MBL1P	pseudogene	ENST00000453174	62.38	intron	0.026005	0.57783
ENSG00000179362	HMGN2P46	pseudogene	ENST00000568669	62.3	intron	0.020548	0.552901
ENSG00000207816	MIR124-2	miRNA	ENST00000385081	62.3	promoter-TSS	0.030471	0.505525
ENSG00000263825	AL358813.3	miRNA	ENST00000390749	62.3	TTS	0.01676	0.532033
ENSG00000270691	RP11-403N16.5	pseudogene	ENST00000605404	62.3	Intergenic	0.007874	0.557592
ENSG00000271686	CTD-2230M5.3	pseudogene	ENST00000603089	62.27	Intergenic	0.037227	0.535897
ENSG00000017621	MAGIX	protein_coding	ENST00000415364	62.23	TTS	0.066026	0.636691
ENSG00000145832	SLC25A48	protein_coding	ENST00000462340	62.04	promoter-TSS	0.098462	0.680982
ENSG00000156463	SH3RF2	protein_coding	ENST00000506591	62.04	promoter-TSS	0.055385	0.595092
ENSG00000148484	RSU1	protein_coding	ENST00000602389	62.02	intron	0.02518	0.501348
ENSG00000271875	RP11-430N14.4	3prime_overlapping_ncrna	ENST00000606717	62.02	Intergenic	0.030803	0.536264
ENSG00000164037	SLC9B1	protein_coding	ENST00000296422	61.88	intron	0.008671	0.530259
ENSG00000122482	ZNF644	protein_coding	ENST00000337393	61.87	intron	0.01432	0.471429
ENSG00000153574	RPIA	protein_coding	ENST00000283646	61.87	intron	0.016043	0.514667
ENSG00000164182	NDUFAF2	protein_coding	ENST00000511107	61.87	intron	0.021108	0.497368
ENSG00000230521	HCG4P7	pseudogene	ENST00000420084	61.87	promoter-TSS	0.062338	0.611399
ENSG00000261185	RP11-317P15.5	lincRNA	ENST00000570153	61.87	Intergenic	0.016393	0.495327
ENSG00000267101	RP11-846C15.2	antisense	ENST00000587276	61.87	Intergenic	0.033149	0.517906
ENSG00000140263	SORD	protein_coding	ENST00000558789	61.82	intron	0.013986	0.585366
ENSG00000111752	PHC1	protein_coding	ENST00000540809	61.77	promoter-TSS	0.012876	0.584582
ENSG00000081052	COL4A4	protein_coding	ENST00000329662	61.74	intron	0.018998	0.494828
ENSG00000228315	GUSBP11	processed_transcript	ENST00000430357	61.73	promoter-TSS	0.018359	0.572585
ENSG00000089123	TASP1	protein_coding	ENST00000337743	61.7	intron	0.014981	0.466418
ENSG00000220541	RP5-1170D6.1	pseudogene	ENST00000542405	61.69	Intergenic	0.032808	0.547837
ENSG00000143847	PPFIA4	protein_coding	ENST00000486360	61.64	exon	0.066282	0.681034
ENSG00000196189	SEMA4A	protein_coding	ENST00000414683	61.54	TTS	0.05305	0.62963
ENSG00000146776	ATXN7L1	protein_coding	ENST00000419735	61.51	intron	0.023729	0.560811
ENSG00000212149	SNORA40	snoRNA	ENST00000390847	61.48	Intergenic	0.025594	0.489051
ENSG00000164626	KCNK5	protein_coding	ENST00000359534	61.44	Intergenic	0.01875	0.507277
ENSG00000180284	RP5-1055C14.6	pseudogene	ENST00000423374	61.44	Intergenic	0.032443	0.521905
ENSG00000113209	PCDHB5	protein_coding	ENST00000231134	61.36	exon	0.037037	0.478743
ENSG00000180229	HERC2P3	pseudogene	ENST00000436934	61.33	TTS	0.033264	0.548476
ENSG00000226917	RP11-328M4.3	lincRNA	ENST00000416951	61.33	Intergenic	0.057895	0.646235
ENSG00000235559	NOL5BP	pseudogene	ENST00000440030	61.3	promoter-TSS	0.047035	0.502041
ENSG00000254275	RP11-89M16.1	processed_transcript	ENST00000520766	61.22	intron	0.026667	0.492512
ENSG00000229072	HMGN2P24	pseudogene	ENST00000433516	61.17	Intergenic	0.015576	0.487578
ENSG00000229646	RP11-330A16.1	lincRNA	ENST00000414740	61.17	Intergenic	0.028125	0.454829
ENSG00000232274	RP11-782C8.2	lincRNA	ENST00000412204	61.17	intron	0.010453	0.527778
ENSG00000252430	AL109750.1	miRNA	ENST00000516621	61.17	Intergenic	0.014706	0.542125
ENSG00000270371	RP11-417P24.1	pseudogene	ENST00000603832	61.17	Intergenic	0.012384	0.512346
ENSG00000231027	AC079325.6	pseudogene	ENST00000425002	61.12	Intergenic	0.036765	0.581907
ENSG00000152409	JMY	protein_coding	ENST00000396137	61.04	intron	0.01462	0.614599
ENSG00000147174	ACRC	protein_coding	ENST00000373696	61	promoter-TSS	0.049032	0.578254
ENSG00000258780	BMS1P15	pseudogene	ENST00000554269	60.83	Intergenic	0.028195	0.50892
ENSG00000153993	SEMA3D	protein_coding	ENST00000444867	60.81	intron	0.060606	0.549849
ENSG00000197176	RP11-76E12.1	lincRNA	ENST00000554197	60.81	Intergenic	0.024242	0.513595
ENSG00000170276	HSPB2	protein_coding	ENST00000537382	60.8	promoter-TSS	0.05868	0.680488
ENSG00000262097	CTD-2135D7.5	lincRNA	ENST00000575424	60.77	intron	0.029973	0.480978
ENSG00000156531	PHF6	protein_coding	ENST00000370799	60.6	promoter-TSS	0.080668	0.634722
ENSG00000113494	PRLR	protein_coding	ENST00000515839	60.57	intron	0.018127	0.527108
ENSG00000136573	BLK	protein_coding	ENST00000529894	60.5	exon	0.106061	0.719222
ENSG00000147383	NSDHL	protein_coding	ENST00000440023	60.47	exon	0.022764	0.535714
ENSG00000125735	TNFSF14	protein_coding	ENST00000326176	60.45	intron	0.024876	0.54175
ENSG00000103479	RBL2	protein_coding	ENST00000567964	60.44	TTS	0.017341	0.481268
ENSG00000166887	VPS39	protein_coding	ENST00000570062	60.44	TTS	0.022959	0.513995
ENSG00000234306	RP11-271F18.1	lincRNA	ENST00000455871	60.44	Intergenic	0.019022	0.547425
ENSG00000238193	RP11-555H23.1	pseudogene	ENST00000434972	60.23	Intergenic	0.025641	0.53617
ENSG00000100997	ABHD12	protein_coding	ENST00000491682	60.17	intron	0.016561	0.526718
ENSG00000104369	JPH1	protein_coding	ENST00000342232	60.16	intron	0.013245	0.462046
ENSG00000146147	MLIP	protein_coding	ENST00000505762	60.16	Intergenic	0.016234	0.533981
ENSG00000156265	MAP3K7CL	protein_coding	ENST00000399947	60.16	promoter-TSS	0.019868	0.488449
ENSG00000227039	ITGB2-AS1	antisense	ENST00000608043	60.16	intron	0.019672	0.464052
ENSG00000234512	TLR12P	pseudogene	ENST00000413515	60.16	exon	0.019737	0.563934
ENSG00000260848	CTD-2009A10.1	lincRNA	ENST00000567227	60.16	Intergenic	0.024561	0.48951
ENSG00000235198	CTA-109P11.1	lincRNA	ENST00000450247	60.13	Intergenic	0.019093	0.471429
ENSG00000237290	RP11-214L19.1	lincRNA	ENST00000431311	60.13	Intergenic	0.015584	0.505181
ENSG00000176463	SLCO3A1	protein_coding	ENST00000555769	60.05	intron	0.014652	0.481752
ENSG00000233850	AC103563.8	antisense	ENST00000448734	60.03	promoter-TSS	0.034783	0.532819
ENSG00000230710	LINC00332	lincRNA	ENST00000455241	60.02	Intergenic	0.025948	0.498008
ENSG00000089199	CHGB	protein_coding	ENST00000455042	60	promoter-TSS	0.108626	0.738854
ENSG00000231356	RP13-238N7.2	pseudogene	ENST00000415190	60	Intergenic	0.027292	0.523077
ENSG00000214897	U82695.5	pseudogene	ENST00000427876	59.9	Intergenic	0.021964	0.60129
ENSG00000201105	RNU1-137P	snRNA	ENST00000364235	59.82	TTS	0.061404	0.597374
ENSG00000230649	AC024084.1	lincRNA	ENST00000440744	59.72	intron	0.013605	0.461017
ENSG00000227063	RPL41P1	pseudogene	ENST00000484902	59.65	Intergenic	0.044164	0.507087
ENSG00000125347	IRF1	protein_coding	ENST00000439555	59.59	TTS	0.013363	0.584444
ENSG00000182220	ATP6AP2	protein_coding	ENST00000544975	59.59	promoter-TSS	0.093697	0.641156
ENSG00000260057	RP11-7O14.1	lincRNA	ENST00000563603	59.59	Intergenic	0.026477	0.54878
ENSG00000177324	BEND2	protein_coding	ENST00000380030	59.55	Intergenic	0.02406	0.602102
ENSG00000228808	HMGB3P4	pseudogene	ENST00000428776	59.53	promoter-TSS	0.018325	0.527415
ENSG00000143036	SLC44A3	protein_coding	ENST00000446120	59.49	promoter-TSS	0.028902	0.511538
ENSG00000167637	ZNF283	protein_coding	ENST00000590950	59.49	promoter-TSS	0.036101	0.466667
ENSG00000259977	AL121578.2	lincRNA	ENST00000567273	59.37	promoter-TSS	0.077381	0.688427
ENSG00000114115	RBP1	protein_coding	ENST00000232219	59.31	intron	0.020339	0.506757
ENSG00000119509	INVS	protein_coding	ENST00000262457	59.31	intron	0.017986	0.494624
ENSG00000118473	SGIP1	protein_coding	ENST00000493564	59.26	promoter-TSS	0.091772	0.659306
ENSG00000166415	WDR72	protein_coding	ENST00000560036	59.26	promoter-TSS	0.066456	0.652997
ENSG00000142892	PIGK	protein_coding	ENST00000370812	59.24	intron	0.012853	0.474359
ENSG00000250240	CTD-2154I11.2	antisense	ENST00000513235	59.24	TTS	0.011111	0.537396
ENSG00000102053	ZC3H12B	protein_coding	ENST00000338957	59.12	exon	0.026423	0.551724
ENSG00000071282	LMCD1	protein_coding	ENST00000415597	59.05	intron	0.018817	0.506702
ENSG00000147124	ZNF41	protein_coding	ENST00000397050	59.05	promoter-TSS	0.042781	0.496
ENSG00000188992	LIPI	protein_coding	ENST00000536861	59.05	intron	0.01634	0.521173
ENSG00000232576	RP11-137D19.1	pseudogene	ENST00000440519	59.05	promoter-TSS	0.016997	0.463277
ENSG00000147382	FAM58A	protein_coding	ENST00000429336	58.96	intron	0.036364	0.611855
ENSG00000017483	SLC38A5	protein_coding	ENST00000488083	58.92	TTS	0.017408	0.5
ENSG00000115652	UXS1	protein_coding	ENST00000540130	58.92	intron	0.022195	0.487685
ENSG00000223192	Y_RNA	misc_RNA	ENST00000411260	58.89	Intergenic	0.023256	0.469072
ENSG00000071073	MGAT4A	protein_coding	ENST00000492163	58.88	promoter-TSS	0.021053	0.44357
ENSG00000233022	RP11-118H15.1	lincRNA	ENST00000448485	58.88	Intergenic	0.03079	0.493316
ENSG00000266667	RP11-849N15.4	lincRNA	ENST00000580422	58.83	intron	0.015504	0.494208
ENSG00000162873	KLHDC8A	protein_coding	ENST00000606111	58.75	TTS	0.077998	0.682558
ENSG00000250555	CTC-467M3.2	antisense	ENST00000511000	58.72	promoter-TSS	0.046763	0.598566
ENSG00000047662	FAM184B	protein_coding	ENST00000265018	58.68	promoter-TSS	0.092593	0.711316
ENSG00000234115	RP11-288G3.4	pseudogene	ENST00000440581	58.65	Intergenic	0.023861	0.528139
ENSG00000204618	RNF39	protein_coding	ENST00000244360	58.59	intron	0.033645	0.591418
ENSG00000223749	MIR503HG	lincRNA	ENST00000445415	58.59	exon	0.071325	0.642442
ENSG00000249320	RP11-206P5.1	pseudogene	ENST00000513686	58.59	Intergenic	0.018433	0.52454
ENSG00000173917	HOXB2	protein_coding	ENST00000330070	58.58	TTS	0.042623	0.588235
ENSG00000008056	SYN1	protein_coding	ENST00000340666	58.52	exon	0.079012	0.653514
ENSG00000134313	KIDINS220	protein_coding	ENST00000488729	58.52	intron	0.012346	0.510769
ENSG00000055609	KMT2C	protein_coding	ENST00000489110	58.49	TTS	0.018088	0.487113
ENSG00000143514	TP53BP2	protein_coding	ENST00000472180	58.49	intron	0.024465	0.454268
ENSG00000152583	SPARCL1	protein_coding	ENST00000509407	58.49	Intergenic	0.01983	0.40113
ENSG00000197632	SERPINB2	protein_coding	ENST00000404622	58.49	Intergenic	0.018325	0.475196
ENSG00000243964	RP11-16F15.1	pseudogene	ENST00000475608	58.49	Intergenic	0.027431	0.49005
ENSG00000069702	TGFBR3	protein_coding	ENST00000532540	58.46	intron	0.017921	0.55
ENSG00000122033	MTIF3	protein_coding	ENST00000431572	58.33	intron	0.034268	0.5
ENSG00000231107	RP11-389K14.3	lincRNA	ENST00000425666	58.28	promoter-TSS	0.022544	0.472669
ENSG00000266328	hsa-mir-4536-2	miRNA	ENST00000583537	58.25	TTS	0.065646	0.587336
ENSG00000153802	TMPRSS11D	protein_coding	ENST00000508409	58.2	intron	0.014286	0.508897
ENSG00000224752	VN1R21P	pseudogene	ENST00000426703	58.2	Intergenic	0.014286	0.494662
ENSG00000253477	RP11-1C8.4	antisense	ENST00000523422	58.2	exon	0.093842	0.692982
ENSG00000263972	MIR1587	miRNA	ENST00000583319	58.14	Intergenic	0.025641	0.541578
ENSG00000239690	RN7SL668P	misc_RNA	ENST00000493933	58.12	Intergenic	0.021472	0.59633
ENSG00000140274	DUOXA2	protein_coding	ENST00000323030	58.06	exon	0.02973	0.555256
ENSG00000207329	Y_RNA	misc_RNA	ENST00000384599	58.06	Intergenic	0.023018	0.494898
ENSG00000220305	HNRNPH1P1	pseudogene	ENST00000403291	58.06	promoter-TSS	0.015119	0.480603
ENSG00000221654	AC013402.1	miRNA	ENST00000408727	58.06	Intergenic	0.019074	0.48913
ENSG00000273345	CTD-2410N18.4	processed_transcript	ENST00000518409	58.06	intron	0.014184	0.5
ENSG00000226822	RP11-356N1.2	lincRNA	ENST00000419428	58.04	Intergenic	0.018692	0.447205
ENSG00000203963	C1orf141	protein_coding	ENST00000371007	58.01	intron	0.015326	0.431298
ENSG00000151967	SCHIP1	protein_coding	ENST00000461058	57.99	TTS	0.017668	0.5
ENSG00000260081	RP11-66N11.8	antisense	ENST00000569906	57.97	intron	0.026172	0.562092
ENSG00000260616	RP11-327F22.4	antisense	ENST00000564510	57.97	Intergenic	0.016393	0.491184
ENSG00000198547	C20orf203	lincRNA	ENST00000608990	57.96	intron	0.021523	0.510744
ENSG00000214896	RPSAP55	pseudogene	ENST00000477347	57.96	Intergenic	0.024316	0.490137
ENSG00000121073	SLC35B1	protein_coding	ENST00000503334	57.89	promoter-TSS	0.022919	0.50241
ENSG00000171100	MTM1	protein_coding	ENST00000413012	57.87	intron	0.076923	0.549213
ENSG00000206921	RNU6-481P	snRNA	ENST00000384194	57.87	Intergenic	0.018182	0.473923
ENSG00000126953	TIMM8A	protein_coding	ENST00000480575	57.77	promoter-TSS	0.070423	0.611253
ENSG00000221691	AC090825.2	miRNA	ENST00000408764	57.77	Intergenic	0.01626	0.519481
ENSG00000237947	RP11-570K4.1	lincRNA	ENST00000438818	57.77	Intergenic	0.047976	0.603293
ENSG00000269667	RP11-542M13.2	lincRNA	ENST00000599411	57.77	TTS	0.034884	0.524046
ENSG00000151690	MFSD6	protein_coding	ENST00000432036	57.74	promoter-TSS	0.027473	0.438356
ENSG00000047230	CTPS2	protein_coding	ENST00000359276	57.73	intron	0.02027	0.555556
ENSG00000067208	EVI5	protein_coding	ENST00000543509	57.73	intron	0.013736	0.383562
ENSG00000100505	TRIM9	protein_coding	ENST00000338969	57.73	intron	0.019169	0.544586
ENSG00000173083	HPSE	protein_coding	ENST00000508891	57.73	promoter-TSS	0.021563	0.465054
ENSG00000224374	RP1-32B1.4	antisense	ENST00000434255	57.73	Intergenic	0.020979	0.498258
ENSG00000235501	RP4-639F20.1	antisense	ENST00000438509	57.73	intron	0.014327	0.508571
ENSG00000238380	RNU7-165P	snRNA	ENST00000458864	57.73	Intergenic	0.015674	0.434375
ENSG00000251041	CTD-2275D24.1	lincRNA	ENST00000512458	57.73	TTS	0.018576	0.493827
ENSG00000226646	RP11-382K22.1	pseudogene	ENST00000425095	57.7	Intergenic	0.0625	0.674797
ENSG00000237532	AC012451.1	lincRNA	ENST00000412312	57.7	Intergenic	0.02514	0.545961
ENSG00000258410	RP11-173D3.1	lincRNA	ENST00000553658	57.57	intron	0.024756	0.600911
ENSG00000082458	DLG3	protein_coding	ENST00000463252	57.46	promoter-TSS	0.052805	0.625
ENSG00000269373	CTD-2542C24.3	pseudogene	ENST00000597006	57.42	Intergenic	0.014134	0.471831
ENSG00000077713	SLC25A43	protein_coding	ENST00000493093	57.4	intron	0.086876	0.702952
ENSG00000188818	ZDHHC11	protein_coding	ENST00000424784	57.37	intron	0.034053	0.582105
ENSG00000231388	RP11-702C7.2	pseudogene	ENST00000439323	57.33	Intergenic	0.021605	0.489231
ENSG00000061337	LZTS1	protein_coding	ENST00000381569	57.31	intron	0.085028	0.632841
ENSG00000233354	LINC00028	lincRNA	ENST00000435497	57.22	Intergenic	0.023564	0.585294
ENSG00000120659	TNFSF11	protein_coding	ENST00000398795	57.21	intron	0.016447	0.4
ENSG00000166049	PASD1	protein_coding	ENST00000370357	57.21	Intergenic	0.038163	0.579186
ENSG00000205268	PDE7A	protein_coding	ENST00000523253	57.21	intron	0.016447	0.511475
ENSG00000227067	DPPA3P1	pseudogene	ENST00000451146	57.21	promoter-TSS	0.057047	0.602682
ENSG00000229702	RP1-274L7.1	lincRNA	ENST00000458525	57.19	exon	0.055325	0.596685
ENSG00000158528	PPP1R9A	protein_coding	ENST00000422324	57.17	promoter-TSS	0.066901	0.691228
ENSG00000047932	GOPC	protein_coding	ENST00000052569	57.15	intron	0.012887	0.439589
ENSG00000198414	TATDN2P1	pseudogene	ENST00000443767	57.13	exon	0.030543	0.484746
ENSG00000137992	DBT	protein_coding	ENST00000370132	57.1	intron	0.01927	0.564336
ENSG00000102230	PCYT1B	protein_coding	ENST00000356768	57.07	promoter-TSS	0.069388	0.581301
ENSG00000101972	STAG2	protein_coding	ENST00000455404	56.92	promoter-TSS	0.106464	0.688805
ENSG00000218358	RAET1K	pseudogene	ENST00000403651	56.91	Intergenic	0.084211	0.681818
ENSG00000179222	MAGED1	protein_coding	ENST00000485420	56.86	promoter-TSS	0.058968	0.622549
ENSG00000198205	ZXDA	protein_coding	ENST00000358697	56.86	Intergenic	0.023622	0.539267
ENSG00000205628	GS1-179L18.1	lincRNA	ENST00000380970	56.86	intron	0.018561	0.569444
ENSG00000249079	RP11-1281K21.3	pseudogene	ENST00000508739	56.86	Intergenic	0.011364	0.643059
ENSG00000138161	CUZD1	protein_coding	ENST00000545804	56.84	intron	0.017582	0.585526
ENSG00000116984	MTR	protein_coding	ENST00000535889	56.82	intron	0.014577	0.468023
ENSG00000163217	BMP10	protein_coding	ENST00000295379	56.73	Intergenic	0.013072	0.527687
ENSG00000226364	AC102948.2	protein_coding	ENST00000412360	56.7	intron	0.053118	0.633218
ENSG00000260228	RP11-483P21.2	antisense	ENST00000567342	56.66	promoter-TSS	0.017065	0.543441
ENSG00000188937	NYX	protein_coding	ENST00000486842	56.62	TTS	0.071795	0.628166
ENSG00000204794	PGM5P1	pseudogene	ENST00000510760	56.6	intron	0.084682	0.669154
ENSG00000186871	ERCC6L	protein_coding	ENST00000373657	56.59	promoter-TSS	0.072183	0.603342
ENSG00000075826	SEC31B	protein_coding	ENST00000482456	56.53	promoter-TSS	0.076847	0.63878
ENSG00000034063	UHRF1	processed_transcript	ENST00000592200	56.48	intron	0.031977	0.535221
ENSG00000134852	CLOCK	protein_coding	ENST00000506923	56.47	intron	0.01278	0.455414
ENSG00000149554	CHEK1	protein_coding	ENST00000428830	56.47	intron	0.016835	0.469799
ENSG00000231205	ZNF826P	pseudogene	ENST00000541160	56.47	intron	0.017668	0.528169
ENSG00000234190	RP11-433J22.3	lincRNA	ENST00000426504	56.47	Intergenic	0.029851	0.532738
ENSG00000260525	RP11-812E19.10	pseudogene	ENST00000566360	56.47	exon	0.016026	0.539936
ENSG00000108599	AKAP10	protein_coding	ENST00000225737	56.44	intron	0.01952	0.481259
ENSG00000005471	ABCB4	protein_coding	ENST00000359206	56.41	intron	0.020906	0.534722
ENSG00000198947	DMD	protein_coding	ENST00000359836	56.38	intron	0.029178	0.497354
ENSG00000254320	RP11-593P24.4	pseudogene	ENST00000522004	56.38	Intergenic	0.016529	0.417582
ENSG00000258990	MPPE1P1	pseudogene	ENST00000557286	56.35	Intergenic	0.04611	0.527831
ENSG00000166016	ABTB2	protein_coding	ENST00000298992	56.25	intron	0.030457	0.516456
ENSG00000171471	MAP1LC3B2	protein_coding	ENST00000306985	56.25	intron	0.015351	0.448578
ENSG00000235564	AP000477.2	lincRNA	ENST00000447405	56.25	intron	0.015982	0.514806
ENSG00000266923	RP11-693J15.4	antisense	ENST00000508671	56.24	Intergenic	0.035313	0.503205
ENSG00000110436	SLC1A2	protein_coding	ENST00000395753	56.19	intron	0.015789	0.446194
ENSG00000112936	C7	protein_coding	ENST00000313164	56.19	intron	0.014493	0.410405
ENSG00000171055	FEZ2	protein_coding	ENST00000357996	56.19	intron	0.016901	0.429775
ENSG00000181798	LINC00471	processed_transcript	ENST00000313064	56.19	promoter-TSS	0.069841	0.503165
ENSG00000213240	NOTCH2NL	protein_coding	ENST00000362074	56.19	Intergenic	0.008824	0.41349
ENSG00000229404	LINC00858	lincRNA	ENST00000437892	56.19	Intergenic	0.017544	0.4575
ENSG00000173517	PEAK1	protein_coding	ENST00000564328	56.15	intron	0.020833	0.464203
ENSG00000260359	RP11-4F5.2	lincRNA	ENST00000565106	56.15	Intergenic	0.025352	0.426966
ENSG00000145861	C1QTNF2	protein_coding	ENST00000393975	56.13	Intergenic	0.020134	0.475446
ENSG00000103544	C16orf62	protein_coding	ENST00000448695	56.07	intron	0.014706	0.504399
ENSG00000100628	ASB2	protein_coding	ENST00000555019	56.06	intron	0.02168	0.536101
ENSG00000114638	UPK1B	protein_coding	ENST00000264234	56.04	TTS	0.018349	0.516484
ENSG00000267252	RP11-712C7.1	lincRNA	ENST00000586145	56.04	Intergenic	0.023166	0.477842
ENSG00000164879	CA3	protein_coding	ENST00000520921	55.97	intron	0.015345	0.423469
ENSG00000232328	AC011286.1	lincRNA	ENST00000455068	55.88	Intergenic	0.02809	0.519626
ENSG00000196834	POTEI	protein_coding	ENST00000451531	55.83	Intergenic	0.042398	0.624818
ENSG00000120509	PDZD11	protein_coding	ENST00000239666	55.78	promoter-TSS	0.063353	0.594937
ENSG00000136250	AOAH	protein_coding	ENST00000535891	55.76	Intergenic	0.019355	0.533762
ENSG00000176105	YES1	protein_coding	ENST00000314574	55.76	promoter-TSS	0.119355	0.768489
ENSG00000268925	AL161645.2	protein_coding	ENST00000599428	55.76	promoter-TSS	0.049945	0.554324
ENSG00000164647	STEAP1	protein_coding	ENST00000297205	55.71	intron	0.090909	0.696884
ENSG00000238758	AL512791.1	miRNA	ENST00000458940	55.7	Intergenic	0.066465	0.620482
ENSG00000133193	FAM104A	protein_coding	ENST00000581110	55.66	intron	0.032609	0.507841
ENSG00000231787	RP11-370B6.1	pseudogene	ENST00000461229	55.61	exon	0.027721	0.563077
ENSG00000142089	IFITM3	protein_coding	ENST00000602735	55.6	TTS	0.038199	0.615804
ENSG00000157833	GAREML	protein_coding	ENST00000401533	55.6	intron	0.054614	0.639098
ENSG00000104888	SLC17A7	protein_coding	ENST00000221485	55.57	intron	0.062706	0.640857
ENSG00000101849	TBL1X	protein_coding	ENST00000380961	55.55	intron	0.024967	0.472441
ENSG00000183833	MAATS1	protein_coding	ENST00000468630	55.53	Intergenic	0.028015	0.448905
ENSG00000259383	RP11-403B2.6	lincRNA	ENST00000559621	55.53	promoter-TSS	0.083467	0.659984
ENSG00000216863	LY86-AS1	antisense	ENST00000435641	55.51	intron	0.025172	0.456621
ENSG00000229021	NBPF18P	antisense	ENST00000432386	55.51	intron	0.016743	0.49696
ENSG00000253540	FAM86HP	pseudogene	ENST00000513466	55.5	intron	0.027451	0.524462
ENSG00000224808	SRGAP3-AS1	antisense	ENST00000414633	55.46	promoter-TSS	0.020604	0.534979
ENSG00000155974	GRIP1	protein_coding	ENST00000538373	55.41	TTS	0.017182	0.428082
ENSG00000047346	FAM214A	protein_coding	ENST00000561490	55.4	Intergenic	0.018836	0.470085
ENSG00000151704	KCNJ1	protein_coding	ENST00000531562	55.4	intron	0.017212	0.544674
ENSG00000272121	RP4-555D20.4	lincRNA	ENST00000606217	55.4	Intergenic	0.022177	0.575453
ENSG00000064042	LIMCH1	protein_coding	ENST00000508501	55.39	exon	0.069467	0.612903
ENSG00000106686	SPATA6L	protein_coding	ENST00000497383	55.39	TTS	0.036913	0.567839
ENSG00000235154	CTA-280A3__B.2	lincRNA	ENST00000457518	55.39	Intergenic	0.016736	0.511142
ENSG00000238491	snoU13	snoRNA	ENST00000458965	55.39	promoter-TSS	0.018809	0.539906
ENSG00000224356	RP11-151A6.4	sense_intronic	ENST00000608779	55.36	promoter-TSS	0.041219	0.488372
ENSG00000150625	GPM6A	protein_coding	ENST00000280187	55.31	intron	0.017857	0.430605
ENSG00000168137	SETD5	protein_coding	ENST00000406341	55.31	intron	0.02623	0.493464
ENSG00000231876	AC009158.1	lincRNA	ENST00000596241	55.31	Intergenic	0.017986	0.46595
ENSG00000113583	C5orf15	protein_coding	ENST00000509913	55.25	Intergenic	0.016949	0.504225
ENSG00000182463	TSHZ2	protein_coding	ENST00000371497	55.25	intron	0.017493	0.468023
ENSG00000226539	AC012512.1	pseudogene	ENST00000446594	55.25	Intergenic	0.01269	0.483544
ENSG00000235746	CTBP2P2	pseudogene	ENST00000434549	55.25	Intergenic	0.01626	0.540541
ENSG00000236077	RP11-232D9.2	pseudogene	ENST00000428194	55.25	Intergenic	0.022346	0.551532
ENSG00000243818	RP11-372E1.4	antisense	ENST00000479792	55.21	Intergenic	0.061333	0.620506
ENSG00000272800	RP11-438L19.1	lincRNA	ENST00000608537	55.17	Intergenic	0.013699	0.419795
ENSG00000111961	SASH1	protein_coding	ENST00000367467	55.11	intron	0.081505	0.6625
ENSG00000119913	TECTB	protein_coding	ENST00000369422	55.09	intron	0.018561	0.4375
ENSG00000145428	RNF175	protein_coding	ENST00000506358	55.09	intron	0.05	0.588735
ENSG00000198918	RPL39	protein_coding	ENST00000361575	55.08	promoter-TSS	0.074654	0.605893
ENSG00000166503	HDGFRP3	protein_coding	ENST00000563790	55.05	intron	0.129577	0.752809
ENSG00000225292	RP11-57H14.3	sense_intronic	ENST00000428766	55.04	intron	0.029376	0.546455
ENSG00000270299	RP5-850E9.3	protein_coding	ENST00000488788	54.86	intron	0.041459	0.584437
ENSG00000136213	CHST12	protein_coding	ENST00000432336	54.81	intron	0.024742	0.512346
ENSG00000165837	FAM194B	protein_coding	ENST00000378977	54.79	promoter-TSS	0.065672	0.633929
ENSG00000067445	TRO	protein_coding	ENST00000416704	54.75	promoter-TSS	0.045802	0.577143
ENSG00000137691	C11orf70	protein_coding	ENST00000530659	54.75	exon	0.058333	0.557404
ENSG00000112320	SOBP	protein_coding	ENST00000317357	54.73	intron	0.017513	0.444056
ENSG00000108854	SMURF2	protein_coding	ENST00000578386	54.72	intron	0.022222	0.474684
ENSG00000131914	LIN28A	protein_coding	ENST00000326279	54.72	intron	0.074866	0.645333
ENSG00000169398	PTK2	protein_coding	ENST00000521250	54.72	intron	0.014925	0.46131
ENSG00000216754	RP1-190J20.2	pseudogene	ENST00000396909	54.72	Intergenic	0.011976	0.414925
ENSG00000232735	ATG4AP1	pseudogene	ENST00000416893	54.71	Intergenic	0.031481	0.563771
ENSG00000169047	IRS1	protein_coding	ENST00000305123	54.7	intron	0.02168	0.489189
ENSG00000203721	LINC00862	lincRNA	ENST00000367356	54.7	Intergenic	0.019444	0.470914
ENSG00000005187	ACSM3	protein_coding	ENST00000501740	54.68	intron	0.013605	0.427119
ENSG00000170891	CYTL1	protein_coding	ENST00000506508	54.68	Intergenic	0.020408	0.583051
ENSG00000243059	RN7SL400P	misc_RNA	ENST00000473634	54.59	Intergenic	0.020898	0.49652
ENSG00000258628	RP11-492D6.3	pseudogene	ENST00000557586	54.59	intron	0.015637	0.525781
ENSG00000172828	CES3	protein_coding	ENST00000394037	54.58	TTS	0.03107	0.518391
ENSG00000259156	CHEK2P2	pseudogene	ENST00000554701	54.54	promoter-TSS	0.035714	0.547744
ENSG00000147488	ST18	protein_coding	ENST00000517580	54.51	intron	0.020045	0.435556
ENSG00000255929	RP11-867G2.8	antisense	ENST00000537874	54.48	TTS	0.070175	0.616993
ENSG00000224659	GAGE12J	protein_coding	ENST00000442437	54.45	intron	0.047927	0.586408
ENSG00000101901	ALG13	protein_coding	ENST00000482742	54.44	promoter-TSS	0.088136	0.655405
ENSG00000132872	SYT4	protein_coding	ENST00000593720	54.44	promoter-TSS	0.050847	0.557432
ENSG00000175018	TEX36	protein_coding	ENST00000526819	54.44	intron	0.013699	0.54918
ENSG00000092964	DPYSL2	protein_coding	ENST00000521913	54.39	intron	0.078292	0.616341
ENSG00000138303	ASCC1	protein_coding	ENST00000394915	54.39	intron	0.017778	0.472284
ENSG00000212165	U3	snoRNA	ENST00000390863	54.39	Intergenic	0.022727	0.458438
ENSG00000263082	CTD-2034I21.2	lincRNA	ENST00000576842	54.39	promoter-TSS	0.054863	0.629353
ENSG00000269786	CTC-258N23.3	pseudogene	ENST00000593294	54.3	Intergenic	0.026557	0.486734
ENSG00000063587	ZNF275	protein_coding	ENST00000421401	54.29	promoter-TSS	0.081911	0.659864
ENSG00000112367	FIG4	protein_coding	ENST00000441478	54.29	intron	0.013652	0.486395
ENSG00000165630	PRPF18	protein_coding	ENST00000378572	54.29	Intergenic	0.014652	0.452555
ENSG00000182379	NXPH4	protein_coding	ENST00000556415	54.29	intron	0.036765	0.611722
ENSG00000212191	SNORD65	snoRNA	ENST00000390889	54.29	Intergenic	0.018248	0.341818
ENSG00000230979	AC079250.1	pseudogene	ENST00000456046	54.29	Intergenic	0.014599	0.469091
ENSG00000269354	AC005626.3	pseudogene	ENST00000597858	54.29	promoter-TSS	0.014035	0.493007
ENSG00000270719	RP11-134N8.2	pseudogene	ENST00000605704	54.29	Intergenic	0.011194	0.546468
ENSG00000271635	RP11-68E19.1	pseudogene	ENST00000604721	54.29	Intergenic	0.01444	0.489209
ENSG00000223907	RP11-439L8.4	lincRNA	ENST00000417514	54.26	Intergenic	0.02972	0.507853
ENSG00000235297	FAUP1	pseudogene	ENST00000474180	54.22	Intergenic	0.017986	0.329749
ENSG00000182901	RGS7	protein_coding	ENST00000331110	54.21	intron	0.020833	0.442907
ENSG00000166900	STX3	protein_coding	ENST00000437946	54.11	intron	0.014493	0.523466
ENSG00000269099	LSP1	protein_coding	ENST00000599825	54.09	Intergenic	0.096273	0.684211
ENSG00000100376	FAM118A	protein_coding	ENST00000427777	54.08	promoter-TSS	0.023941	0.49218
ENSG00000111859	NEDD9	protein_coding	ENST00000397378	54.06	intron	0.018634	0.486822
ENSG00000248484	RP11-375B1.1	lincRNA	ENST00000507236	54.05	promoter-TSS	0.031597	0.579352
ENSG00000268475	CTC-435M10.6	antisense	ENST00000598887	54.02	TTS	0.039639	0.649448
ENSG00000161638	ITGA5	protein_coding	ENST00000549601	53.99	promoter-TSS	0.014953	0.539179
ENSG00000102181	CD99L2	protein_coding	ENST00000491877	53.98	promoter-TSS	0.075758	0.638919
ENSG00000063601	MTMR1	protein_coding	ENST00000544228	53.89	intron	0.066038	0.69906
ENSG00000262628	OR1D5	protein_coding	ENST00000575751	53.85	Intergenic	0.038835	0.545161
ENSG00000258251	RP11-256L6.4	pseudogene	ENST00000547227	53.83	Intergenic	0.022936	0.563359
ENSG00000137462	TLR2	protein_coding	ENST00000260010	53.81	Intergenic	0.023609	0.478114
ENSG00000198221	MLLT4-AS1	processed_transcript	ENST00000417244	53.81	promoter-TSS	0.088506	0.646383
ENSG00000181126	HLA-V	pseudogene	ENST00000457107	53.78	promoter-TSS	0.050493	0.622386
ENSG00000227555	RP11-406A20.4	lincRNA	ENST00000426593	53.76	TTS	0.020595	0.520548
ENSG00000073734	ABCB11	protein_coding	ENST00000439188	53.65	intron	0.021918	0.464481
ENSG00000126773	PCNXL4	protein_coding	ENST00000556907	53.65	intron	0.018767	0.470588
ENSG00000151881	C5orf28	protein_coding	ENST00000512085	53.65	intron	0.013761	0.478261
ENSG00000182141	ZNF708	protein_coding	ENST00000598046	53.65	Intergenic	0.015337	0.486239
ENSG00000198648	STK39	protein_coding	ENST00000355999	53.65	intron	0.016706	0.454762
ENSG00000242150	RP11-134G8.6	pseudogene	ENST00000482594	53.65	Intergenic	0.018277	0.476562
ENSG00000264107	RP11-848P1.5	antisense	ENST00000583377	53.65	TTS	0.021645	0.4946
ENSG00000230507	RPL7AP8	pseudogene	ENST00000481963	53.63	promoter-TSS	0.069428	0.622871
ENSG00000182831	C16orf72	protein_coding	ENST00000327827	53.62	Intergenic	0.059896	0.657143
ENSG00000155966	AFF2	protein_coding	ENST00000286437	53.57	intron	0.022247	0.538889
ENSG00000258821	AC005041.17	antisense	ENST00000479098	53.49	promoter-TSS	0.046414	0.591292
ENSG00000259252	AC011648.1	lincRNA	ENST00000561310	53.48	Intergenic	0.023411	0.473333
ENSG00000205212	CCDC144NL	protein_coding	ENST00000539484	53.44	intron	0.044177	0.544
ENSG00000259731	RP11-326N17.1	lincRNA	ENST00000560675	53.44	Intergenic	0.011952	0.456349
ENSG00000164619	BMPER	protein_coding	ENST00000426693	53.38	intron	0.062762	0.608333
ENSG00000236532	AL035610.2	lincRNA	ENST00000453420	53.38	intron	0.012552	0.383333
ENSG00000176274	SLC25A53	protein_coding	ENST00000467290	53.36	intron	0.017921	0.517857
ENSG00000123411	IKZF4	protein_coding	ENST00000547556	53.35	TTS	0.025247	0.593202
ENSG00000237548	TTLL11-IT1	processed_transcript	ENST00000411790	53.34	intron	0.018648	0.525581
ENSG00000250272	TRMT112P1	pseudogene	ENST00000505515	53.34	Intergenic	0.017467	0.529412
ENSG00000257254	RP11-210L7.1	pseudogene	ENST00000551181	53.33	Intergenic	0.017361	0.442907
ENSG00000186976	EFCAB6	protein_coding	ENST00000468552	53.29	intron	0.016287	0.512987
ENSG00000214814	FER1L6	protein_coding	ENST00000399018	53.29	intron	0.016611	0.437086
ENSG00000258979	RP11-433J8.2	lincRNA	ENST00000556669	53.29	Intergenic	0.021538	0.54908
ENSG00000100362	PVALB	protein_coding	ENST00000417718	53.25	promoter-TSS	0.070886	0.684343
ENSG00000102043	MTMR8	protein_coding	ENST00000453546	53.15	exon	0.022699	0.52267
ENSG00000221516	AP002806.1	miRNA	ENST00000408589	53.12	Intergenic	0.025	0.491103
ENSG00000223722	RP11-467L13.5	pseudogene	ENST00000453713	53.12	Intergenic	0.032738	0.502478
ENSG00000224557	HLA-DPB2	pseudogene	ENST00000470997	53.12	exon	0.064286	0.572954
ENSG00000196653	ZNF502	protein_coding	ENST00000411443	53.08	intron	0.04675	0.559226
ENSG00000136161	RCBTB2	protein_coding	ENST00000544492	53.06	intron	0.019435	0.488536
ENSG00000251521	IMPA1P	pseudogene	ENST00000522318	53.06	intron	0.05395	0.571154
ENSG00000252364	RNA5SP360	rRNA	ENST00000516555	53.06	Intergenic	0.027897	0.477516
ENSG00000157600	TMEM164	protein_coding	ENST00000372068	53.03	intron	0.087432	0.681199
ENSG00000182108	DEXI	protein_coding	ENST00000469379	53.03	intron	0.020231	0.455331
ENSG00000236281	AC093106.5	pseudogene	ENST00000431248	53.03	Intergenic	0.024457	0.490515
ENSG00000238099	RP11-12A2.3	lincRNA	ENST00000454788	53.03	Intergenic	0.02459	0.463215
ENSG00000256966	RP11-613M10.8	protein_coding	ENST00000537239	53.03	intron	0.018229	0.485714
ENSG00000225718	RP11-3P22.2	lincRNA	ENST00000435148	52.99	intron	0.023861	0.504329
ENSG00000108576	SLC6A4	protein_coding	ENST00000261707	52.98	intron	0.101896	0.702128
ENSG00000067840	PDZD4	protein_coding	ENST00000475140	52.92	intron	0.042223	0.639535
ENSG00000101928	MOSPD1	protein_coding	ENST00000489890	52.91	intron	0.081579	0.663601
ENSG00000213117	RP3-352A20.1	pseudogene	ENST00000441868	52.91	Intergenic	0.020942	0.473868
ENSG00000227013	OR7E96P	pseudogene	ENST00000530816	52.89	Intergenic	0.04	0.51497
ENSG00000132003	ZSWIM4	protein_coding	ENST00000590508	52.88	intron	0.037944	0.615416
ENSG00000086102	NFX1	protein_coding	ENST00000379540	52.84	Intergenic	0.022727	0.633039
ENSG00000230122	ECEL1P3	pseudogene	ENST00000427961	52.83	intron	0.045792	0.629172
ENSG00000170209	ANKK1	protein_coding	ENST00000303941	52.82	intron	0.045926	0.603257
ENSG00000180815	MAP3K15	protein_coding	ENST00000338883	52.81	exon	0.103448	0.748092
ENSG00000156313	RPGR	protein_coding	ENST00000339363	52.78	intron	0.076596	0.616497
ENSG00000200898	RNU6-1243P	snRNA	ENST00000364028	52.76	Intergenic	0.029412	0.544
ENSG00000239356	RN7SL309P	misc_RNA	ENST00000491364	52.76	exon	0.018265	0.487472
ENSG00000086717	PPEF1	protein_coding	ENST00000486029	52.73	intron	0.027567	0.520418
ENSG00000184677	ZBTB40	protein_coding	ENST00000375647	52.73	exon	0.016529	0.516502
ENSG00000189332	RP11-113D6.10	protein_coding	ENST00000527059	52.73	promoter-TSS	0.057692	0.5728
ENSG00000226958	CTD-2328D6.1	pseudogene	ENST00000419932	52.73	Intergenic	0.021898	0.538835
ENSG00000254521	SIGLEC12	protein_coding	ENST00000598614	52.73	promoter-TSS	0.031977	0.617391
ENSG00000255159	RP11-318C2.1	antisense	ENST00000532930	52.73	intron	0.030075	0.5475
ENSG00000197993	KEL	protein_coding	ENST00000470850	52.66	TTS	0.023622	0.560209
ENSG00000198380	GFPT1	protein_coding	ENST00000357308	52.66	intron	0.027607	0.501529
ENSG00000231461	HLA-DPA2	pseudogene	ENST00000433582	52.66	intron	0.015584	0.523316
ENSG00000237931	RP11-469E19.1	pseudogene	ENST00000422221	52.66	Intergenic	0.029024	0.452632
ENSG00000243468	INGX	pseudogene	ENST00000359239	52.66	promoter-TSS	0.040201	0.483709
ENSG00000164171	ITGA2	protein_coding	ENST00000510722	52.63	intron	0.010638	0.427562
ENSG00000227491	CCNJP1	pseudogene	ENST00000450600	52.58	promoter-TSS	0.04699	0.527859
ENSG00000223282	RN7SKP165	misc_RNA	ENST00000411350	52.56	Intergenic	0.019084	0.486692
ENSG00000206761	U3	snoRNA	ENST00000384034	52.55	Intergenic	0.023739	0.553254
ENSG00000062370	ZNF112	protein_coding	ENST00000337401	52.51	promoter-TSS	0.052529	0.58835
ENSG00000100095	SEZ6L	protein_coding	ENST00000404234	52.39	intron	0.042403	0.605634
ENSG00000223402	AC074121.4	pseudogene	ENST00000441836	52.38	Intergenic	0.070568	0.647766
ENSG00000162598	C1orf87	protein_coding	ENST00000450089	52.34	promoter-TSS	0.044402	0.561234
ENSG00000197249	SERPINA1	protein_coding	ENST00000554720	52.32	promoter-TSS	0.026411	0.570743
ENSG00000223469	RP11-344J7.2	lincRNA	ENST00000451910	52.28	Intergenic	0.033451	0.564644
ENSG00000105877	DNAH11	protein_coding	ENST00000607050	52.25	promoter-TSS	0.084536	0.650206
ENSG00000132155	RAF1	protein_coding	ENST00000492690	52.19	TTS	0.024502	0.493884
ENSG00000213108	BTF3L4P3	pseudogene	ENST00000418879	52.15	Intergenic	0.014085	0.540351
ENSG00000071051	NCK2	protein_coding	ENST00000233154	52.11	Intergenic	0.020873	0.564394
ENSG00000089820	ARHGAP4	protein_coding	ENST00000466928	52.11	promoter-TSS	0.05492	0.684391
ENSG00000186951	PPARA	protein_coding	ENST00000484619	52.11	intron	0.023217	0.597682
ENSG00000224523	RP13-52K8.1	pseudogene	ENST00000412589	52.07	Intergenic	0.022951	0.405229
ENSG00000237294	EIF4BP9	pseudogene	ENST00000438308	52.07	Intergenic	0.019231	0.452055
ENSG00000241635	UGT1A1	protein_coding	ENST00000373450	52.07	Intergenic	0.013193	0.442105
ENSG00000264793	MIR4771-2	miRNA	ENST00000582617	52.07	Intergenic	0.020468	0.48105
ENSG00000177910	SPATA31C2	pseudogene	ENST00000324915	52.05	Intergenic	0.027881	0.554731
ENSG00000261594	TPBGL	protein_coding	ENST00000562197	52.05	exon	0.055188	0.614537
ENSG00000264037	MIR4472-2	miRNA	ENST00000582069	52.02	Intergenic	0.022642	0.491525
ENSG00000137200	CMTR1	protein_coding	ENST00000457419	52.01	promoter-TSS	0.01566	0.522321
ENSG00000214174	AMZ2P1	pseudogene	ENST00000397713	52.01	Intergenic	0.020089	0.547884
ENSG00000272323	CTD-2517O10.6	antisense	ENST00000606401	52.01	TTS	0.019685	0.467583
ENSG00000231711	LINC00899	processed_transcript	ENST00000609737	51.94	promoter-TSS	0.032995	0.591888
ENSG00000260898	ADPGK-AS1	antisense	ENST00000563592	51.93	intron	0.046099	0.545133
ENSG00000011295	TTC19	protein_coding	ENST00000261647	51.92	intron	0.012308	0.466258
ENSG00000049323	LTBP1	protein_coding	ENST00000404525	51.92	intron	0.026144	0.530945
ENSG00000118007	STAG1	protein_coding	ENST00000383202	51.92	TTS	0.017182	0.5
ENSG00000134121	CHL1	protein_coding	ENST00000256509	51.92	intron	0.012698	0.474684
ENSG00000135605	TEC	protein_coding	ENST00000381501	51.92	intron	0.017422	0.520833
ENSG00000136143	SUCLA2	protein_coding	ENST00000543413	51.92	intron	0.012308	0.432515
ENSG00000197893	NRAP	protein_coding	ENST00000369358	51.92	Intergenic	0.01791	0.553571
ENSG00000198756	COLGALT2	protein_coding	ENST00000546159	51.92	intron	0.064067	0.633333
ENSG00000205364	MT1M	protein_coding	ENST00000379818	51.92	promoter-TSS	0.050847	0.608108
ENSG00000221281	AC002485.1	miRNA	ENST00000408354	51.92	Intergenic	0.017065	0.445578
ENSG00000225457	RP11-736E3.1	antisense	ENST00000441928	51.92	intron	0.016556	0.49505
ENSG00000227558	PGM5P2	pseudogene	ENST00000591037	51.92	intron	0.015625	0.435798
ENSG00000230291	RP11-244J10.1	pseudogene	ENST00000492623	51.92	Intergenic	0.018349	0.570122
ENSG00000230439	RP11-488P3.1	sense_intronic	ENST00000433544	51.92	intron	0.017241	0.524355
ENSG00000239250	RN7SL271P	misc_RNA	ENST00000487601	51.92	Intergenic	0.015094	0.488722
ENSG00000264108	RP11-357H3.1	lincRNA	ENST00000579775	51.92	Intergenic	0.019718	0.570225
ENSG00000266069	AL139821.1	miRNA	ENST00000578627	51.92	Intergenic	0.018927	0.518868
ENSG00000266619	MIR4642	miRNA	ENST00000583943	51.92	Intergenic	0.015823	0.413249
ENSG00000238827	AC093611.1	miRNA	ENST00000408341	51.78	Intergenic	0.030688	0.580338
ENSG00000255883	AC099522.2	pseudogene	ENST00000327891	51.78	Intergenic	0.017921	0.517857
ENSG00000092529	CAPN3	protein_coding	ENST00000569136	51.76	promoter-TSS	0.019465	0.545565
ENSG00000161551	ZNF577	protein_coding	ENST00000420592	51.76	promoter-TSS	0.065111	0.558282
ENSG00000068354	TBC1D25	protein_coding	ENST00000494495	51.72	promoter-TSS	0.057814	0.586667
ENSG00000213391	RP11-66N11.6	pseudogene	ENST00000406288	51.68	exon	0.037975	0.523876
ENSG00000186645	SPDYE9P	pseudogene	ENST00000412399	51.66	promoter-TSS	0.01875	0.535101
ENSG00000242337	TFP1	pseudogene	ENST00000460564	51.65	intron	0.057279	0.568534
ENSG00000224224	HAUS1P2	pseudogene	ENST00000439908	51.62	Intergenic	0.024662	0.547695
ENSG00000254226	CTB-12O2.1	lincRNA	ENST00000524034	51.62	intron	0.013029	0.477273
ENSG00000270920	CTA-277P6.1	pseudogene	ENST00000605276	51.62	Intergenic	0.016287	0.5
ENSG00000237708	RP11-445O16.2	pseudogene	ENST00000404529	51.61	promoter-TSS	0.037037	0.598309
ENSG00000260230	FRRS1L	protein_coding	ENST00000561981	51.61	intron	0.050157	0.61691
ENSG00000065923	SLC9A7	protein_coding	ENST00000328306	51.58	intron	0.023981	0.5311
ENSG00000079931	MOXD1	protein_coding	ENST00000367963	51.58	promoter-TSS	0.042644	0.56383
ENSG00000085719	CPNE3	protein_coding	ENST00000198765	51.56	exon	0.011278	0.483146
ENSG00000249334	RP11-61G19.1	lincRNA	ENST00000505494	51.56	Intergenic	0.014151	0.494505
ENSG00000255027	RP11-680F20.9	antisense	ENST00000526211	51.52	TTS	0.020779	0.528497
ENSG00000234714	AC009965.2	lincRNA	ENST00000411436	51.47	Intergenic	0.016129	0.589812
ENSG00000170161	RP11-262H14.4	lincRNA	ENST00000467494	51.46	Intergenic	0.053623	0.509407
ENSG00000055955	ITIH4	protein_coding	ENST00000483372	51.4	promoter-TSS	0.020619	0.528807
ENSG00000137707	BTG4	protein_coding	ENST00000525791	51.37	promoter-TSS	0.040431	0.607527
ENSG00000183434	TFDP3	protein_coding	ENST00000310125	51.37	Intergenic	0.017291	0.488506
ENSG00000183814	LIN9	protein_coding	ENST00000481685	51.37	intron	0.020408	0.511628
ENSG00000237836	PHKA2-AS1	antisense	ENST00000452900	51.36	Intergenic	0.033582	0.621118
ENSG00000114480	GBE1	protein_coding	ENST00000484687	51.33	intron	0.020921	0.465553
ENSG00000203952	CCDC160	protein_coding	ENST00000370809	51.33	intron	0.083439	0.657828
ENSG00000157399	ARSE	protein_coding	ENST00000438544	51.32	intron	0.022523	0.54382
ENSG00000234889	RP13-130D24.1	pseudogene	ENST00000442570	51.32	Intergenic	0.027368	0.563025
ENSG00000215475	SIAH3	protein_coding	ENST00000400405	51.31	intron	0.018727	0.485075
ENSG00000250749	RP11-451H23.1	pseudogene	ENST00000502510	51.31	promoter-TSS	0.04187	0.579767
ENSG00000108352	RAPGEFL1	protein_coding	ENST00000496032	51.27	Intergenic	0.019553	0.481172
ENSG00000167721	TSR1	protein_coding	ENST00000575049	51.24	promoter-TSS	0.01087	0.466546
ENSG00000207649	MIR138-2	miRNA	ENST00000384916	51.24	promoter-TSS	0.032558	0.587007
ENSG00000207954	MIR138-1	miRNA	ENST00000385219	51.24	Intergenic	0.016484	0.537477
ENSG00000226644	RP11-128M1.1	lincRNA	ENST00000411839	51.24	promoter-TSS	0.059574	0.552017
ENSG00000233680	HNRNPA1P27	pseudogene	ENST00000412087	51.24	exon	0.026829	0.484185
ENSG00000246820	RP11-379P15.1	lincRNA	ENST00000499752	51.24	Intergenic	0.024876	0.521092
ENSG00000128604	IRF5	protein_coding	ENST00000464557	51.23	TTS	0.027466	0.617207
ENSG00000260972	RP1-58B11.1	lincRNA	ENST00000564261	51.23	Intergenic	0.025597	0.480409
ENSG00000179921	GPBAR1	protein_coding	ENST00000479077	51.22	promoter-TSS	0.020619	0.584362
ENSG00000234405	LL0XNC01-250H12.3	antisense	ENST00000445990	51.22	TTS	0.03481	0.530435
ENSG00000100418	DESI1	protein_coding	ENST00000263256	51.21	intron	0.025316	0.501896
ENSG00000256235	SMIM3	protein_coding	ENST00000526627	51.2	intron	0.059028	0.6609
ENSG00000197912	SPG7	protein_coding	ENST00000566371	51.16	promoter-TSS	0.044893	0.549327
ENSG00000093000	NUP50	protein_coding	ENST00000486184	51.15	promoter-TSS	0.022409	0.513966
ENSG00000138119	MYOF	protein_coding	ENST00000359263	51.02	intron	0.02122	0.537037
ENSG00000160219	GAB3	protein_coding	ENST00000496390	51.02	intron	0.057831	0.588942
ENSG00000185811	IKZF1	protein_coding	ENST00000426121	51.02	intron	0.032934	0.58209
ENSG00000227336	LINC00434	lincRNA	ENST00000423739	51.02	Intergenic	0.019753	0.561576
ENSG00000230489	VAV3-AS1	antisense	ENST00000438318	51.02	intron	0.013699	0.505695
ENSG00000252563	RNA5SP45	rRNA	ENST00000516754	51.02	Intergenic	0.028721	0.596354
ENSG00000270964	RP11-502I4.3	lincRNA	ENST00000604760	51.02	promoter-TSS	0.021341	0.571429
ENSG00000185985	SLITRK2	protein_coding	ENST00000335565	51.01	promoter-TSS	0.045553	0.560606
ENSG00000187172	BAGE2	pseudogene	ENST00000470054	51.01	exon	0.015707	0.383812
ENSG00000264211	MIR4492	miRNA	ENST00000581627	50.99	promoter-TSS	0.050276	0.668505
ENSG00000167861	HID1	protein_coding	ENST00000532900	50.98	intron	0.021631	0.581395
ENSG00000202517	SNORA64	snoRNA	ENST00000365647	50.96	promoter-TSS	0.013841	0.482759
ENSG00000170234	PWWP2A	protein_coding	ENST00000524050	50.92	intron	0.023256	0.525773
ENSG00000236393	RP11-320G24.1	lincRNA	ENST00000452690	50.92	Intergenic	0.025	0.537396
ENSG00000261254	RP4-714D9.5	sense_overlapping	ENST00000564623	50.92	TTS	0.016588	0.491726
ENSG00000273156	RP11-127B20.2	lincRNA	ENST00000610058	50.92	Intergenic	0.017857	0.474388
ENSG00000189350	FAM179A	protein_coding	ENST00000379558	50.9	intron	0.033708	0.578475
ENSG00000106344	RBM28	protein_coding	ENST00000415472	50.88	intron	0.024324	0.514825
ENSG00000171843	MLLT3	protein_coding	ENST00000380338	50.86	intron	0.020446	0.508349
ENSG00000179348	GATA2	protein_coding	ENST00000498200	50.82	promoter-TSS	0.038835	0.595642
ENSG00000183943	PRKX	protein_coding	ENST00000262848	50.79	intron	0.026838	0.525641
ENSG00000236446	CT47B1	protein_coding	ENST00000371311	50.79	exon	0.05559	0.619753
ENSG00000121858	TNFSF10	protein_coding	ENST00000466777	50.76	exon	0.024096	0.46
ENSG00000146950	SHROOM2	protein_coding	ENST00000380913	50.76	intron	0.032051	0.560768
ENSG00000165591	FAAH2	protein_coding	ENST00000374900	50.76	Intergenic	0.024857	0.555344
ENSG00000188848	BEND4	protein_coding	ENST00000504360	50.76	Intergenic	0.014228	0.492901
ENSG00000225745	PLAC4	antisense	ENST00000430327	50.76	intron	0.017621	0.562637
ENSG00000249978	TRGV7	TR_V_pseudogene	ENST00000427089	50.76	promoter-TSS	0.027149	0.451467
ENSG00000265229	RN7SL112P	misc_RNA	ENST00000584096	50.76	promoter-TSS	0.021786	0.53913
ENSG00000221714	AC130352.1	miRNA	ENST00000408787	50.75	Intergenic	0.023235	0.458929
ENSG00000147162	OGT	protein_coding	ENST00000444774	50.74	promoter-TSS	0.053691	0.524554
ENSG00000182872	RBM10	protein_coding	ENST00000345781	50.74	intron	0.033135	0.601868
ENSG00000223477	LINC00842	lincRNA	ENST00000422732	50.69	intron	0.017588	0.496241
ENSG00000225110	LL0XNC01-16G2.1	pseudogene	ENST00000436629	50.64	exon	0.027704	0.608696
ENSG00000254961	TUBB4BP4	pseudogene	ENST00000527023	50.64	Intergenic	0.037901	0.54294
ENSG00000074771	NOX3	protein_coding	ENST00000159060	50.63	intron	0.019481	0.414239
ENSG00000134900	TPP2	protein_coding	ENST00000376065	50.63	intron	0.016234	0.517799
ENSG00000230981	AC006035.1	pseudogene	ENST00000438406	50.63	Intergenic	0.017921	0.553571
ENSG00000231369	RP1-40G4P.1	pseudogene	ENST00000422915	50.63	Intergenic	0.015625	0.442368
ENSG00000233676	FDPSP6	pseudogene	ENST00000425091	50.63	Intergenic	0.017986	0.480287
ENSG00000234807	RP4-794H19.2	lincRNA	ENST00000419531	50.63	intron	0.012539	0.5625
ENSG00000235806	RP4-646N3.1	lincRNA	ENST00000432359	50.63	Intergenic	0.020339	0.503378
ENSG00000237381	RP3-455H14.1	pseudogene	ENST00000414840	50.63	Intergenic	0.022989	0.442748
ENSG00000242608	RPS23P5	pseudogene	ENST00000495419	50.63	Intergenic	0.013937	0.479167
ENSG00000243925	RPS24P18	pseudogene	ENST00000468051	50.63	Intergenic	0.024648	0.547368
ENSG00000261340	RP11-215H22.1	lincRNA	ENST00000561816	50.63	Intergenic	0.010714	0.565836
ENSG00000221065	MIR1233-2	miRNA	ENST00000408138	50.61	TTS	0.028838	0.633898
ENSG00000254044	RP11-681L8.1	sense_overlapping	ENST00000521680	50.57	intron	0.035714	0.487751
ENSG00000172216	CEBPB	protein_coding	ENST00000303004	50.56	Intergenic	0.023669	0.559823
ENSG00000198892	SHISA4	protein_coding	ENST00000464117	50.56	exon	0.038012	0.636496
ENSG00000075035	WSCD2	protein_coding	ENST00000261400	50.52	intron	0.017241	0.511057
ENSG00000225079	FTH1P22	pseudogene	ENST00000456305	50.52	Intergenic	0.020173	0.477011
ENSG00000235071	RP11-759L5.2	pseudogene	ENST00000447112	50.52	Intergenic	0.024465	0.503049
ENSG00000265861	MIR4495	miRNA	ENST00000577562	50.52	Intergenic	0.01385	0.502762
ENSG00000233096	RP11-520A21.1	lincRNA	ENST00000453828	50.5	Intergenic	0.012	0.49004
ENSG00000115596	WNT6	protein_coding	ENST00000486233	50.49	intron	0.086538	0.693291
ENSG00000234178	DEFA11P	pseudogene	ENST00000446470	50.49	Intergenic	0.025641	0.511182
ENSG00000258302	RP11-981P6.1	antisense	ENST00000552778	50.49	Intergenic	0.013746	0.441781
ENSG00000230795	HLA-K	pseudogene	ENST00000430151	50.43	promoter-TSS	0.041494	0.573204
ENSG00000068438	FTSJ1	protein_coding	ENST00000473235	50.38	TTS	0.023339	0.605735
ENSG00000272953	RP11-1275H24.2	lincRNA	ENST00000609130	50.35	TTS	0.08982	0.704478
ENSG00000260597	AC012531.25	lincRNA	ENST00000562848	50.33	exon	0.029457	0.557276
ENSG00000250338	RP11-395I6.2	lincRNA	ENST00000515422	50.32	promoter-TSS	0.019074	0.619565
ENSG00000212214	SNORA48	snoRNA	ENST00000390912	50.31	Intergenic	0.027495	0.476094
ENSG00000240535	CTD-2313F11.1	processed_transcript	ENST00000371487	50.26	promoter-TSS	0.010274	0.423208
ENSG00000092200	RPGRIP1	protein_coding	ENST00000557606	50.25	TTS	0.023529	0.497653
ENSG00000100354	TNRC6B	protein_coding	ENST00000454349	50.25	intron	0.018519	0.392197
ENSG00000112941	PAPD7	protein_coding	ENST00000515721	50.25	intron	0.021871	0.497573
ENSG00000133138	TBC1D8B	protein_coding	ENST00000276175	50.25	intron	0.052521	0.578616
ENSG00000141013	GAS8	protein_coding	ENST00000540721	50.25	intron	0.045113	0.649156
ENSG00000147601	TERF1	protein_coding	ENST00000517390	50.25	intron	0.021359	0.498062
ENSG00000212499	RNA5SP300	rRNA	ENST00000391197	50.25	Intergenic	0.024096	0.545673
ENSG00000228590	AC007381.3	lincRNA	ENST00000457668	50.25	Intergenic	0.021327	0.520095
ENSG00000242775	RP11-875H7.2	lincRNA	ENST00000465946	50.25	Intergenic	0.011952	0.468254
ENSG00000223086	RNA5SP155	rRNA	ENST00000411154	50.24	TTS	0.017738	0.508306
ENSG00000008513	ST3GAL1	protein_coding	ENST00000521627	50.2	intron	0.016279	0.593968
ENSG00000110448	CD5	protein_coding	ENST00000347785	50.2	intron	0.021739	0.47929
ENSG00000172139	SLC9C1	protein_coding	ENST00000487372	50.2	intron	0.023256	0.560928
ENSG00000259673	IQCH-AS1	lincRNA	ENST00000559298	50.2	intron	0.014953	0.516791
ENSG00000267070	RP11-10K17.6	lincRNA	ENST00000589323	50.18	TTS	0.017291	0.537356
ENSG00000220793	RPL21P119	pseudogene	ENST00000484462	50.14	Intergenic	0.023516	0.534676
ENSG00000259003	AE000662.92	protein_coding	ENST00000557595	50.14	intron	0.034884	0.576774
ENSG00000102409	BEX4	protein_coding	ENST00000372691	50.03	Intergenic	0.042308	0.612872

## Sheet: Additional file 6B
Additional file 6B: IGHV unmutated specific CLL hypermethylated genes in PBMC comparison
Associated gene information (DMGs)			Hypermethylated regions information (DMRs) in IGHV-unmutated Prognostic group over PBMC normal
GeneID	GeneSymbol	Class	Associated TranscriptID	Methylated Peak score	Peak site	CpG frequency	GC percentage
ENSG00000228927	TSPY3	protein_coding	ENST00000440483	1516.91	promoter-TSS	0.048609	0.621362
ENSG00000188656	TSPY7P	pseudogene	ENST00000431358	1291.43	promoter-TSS	0.047007	0.61813
ENSG00000234803	FAM197Y2	antisense	ENST00000598351	1142.67	promoter-TSS	0.048249	0.620591
ENSG00000225516	AC006156.1	protein_coding	ENST00000450145	1097.51	promoter-TSS	0.048493	0.623428
ENSG00000270073	AC006156.2	pseudogene	ENST00000448518	1014.31	promoter-TSS	0.048774	0.623616
ENSG00000258992	TSPY1	protein_coding	ENST00000451548	974.63	promoter-TSS	0.048685	0.62077
ENSG00000235531	RP11-383H13.1	protein_coding	ENST00000518916	904.3	promoter-TSS	0.084167	0.661948
ENSG00000165105	RASEF	protein_coding	ENST00000340717	818.91	exon	0.094645	0.640946
ENSG00000160190	SLC37A1	protein_coding	ENST00000496416	727.12	Intergenic	0.072112	0.602893
ENSG00000229549	TSPY8	protein_coding	ENST00000330628	717.43	promoter-TSS	0.048025	0.621838
ENSG00000238235	TSPY11P	pseudogene	ENST00000442607	703.64	promoter-TSS	0.047426	0.632252
ENSG00000233803	TSPY4	protein_coding	ENST00000383008	683.67	promoter-TSS	0.048847	0.626424
ENSG00000101144	BMP7	protein_coding	ENST00000433911	676.09	promoter-TSS	0.08826	0.670325
ENSG00000140873	ADAMTS18	protein_coding	ENST00000564369	664.44	promoter-TSS	0.096154	0.681704
ENSG00000151718	WWC2	protein_coding	ENST00000508614	654.56	promoter-TSS	0.093691	0.673743
ENSG00000233522	FAM224A	lincRNA	ENST00000419557	651.02	intron	0.054067	0.624085
ENSG00000189431	RASSF10	pseudogene	ENST00000340901	588.97	exon	0.100292	0.677739
ENSG00000180828	BHLHE22	protein_coding	ENST00000321870	569.14	exon	0.124878	0.734893
ENSG00000196363	WDR5	protein_coding	ENST00000608937	557.14	Intergenic	0.074025	0.739648
ENSG00000231398	RP11-375N9.2	pseudogene	ENST00000456509	544.01	intron	0.068894	0.721237
ENSG00000124140	SLC12A5	protein_coding	ENST00000372315	535.28	intron	0.064184	0.654257
ENSG00000248290	TNXA	pseudogene	ENST00000507684	532.21	exon	0.037329	0.633183
ENSG00000255804	OR6J1	protein_coding	ENST00000540461	519.16	Intergenic	0.068927	0.713594
ENSG00000230663	FAM224B	lincRNA	ENST00000458667	504.44	intron	0.051811	0.620779
ENSG00000185332	TMEM105	protein_coding	ENST00000332900	500.04	Intergenic	0.075091	0.611485
ENSG00000188517	COL25A1	protein_coding	ENST00000494183	494.51	promoter-TSS	0.070792	0.598329
ENSG00000112679	DUSP22	protein_coding	ENST00000603881	482.98	promoter-TSS	0.094715	0.687929
ENSG00000112787	FBRSL1	protein_coding	ENST00000543453	477.03	TTS	0.054215	0.674301
ENSG00000100285	NEFH	protein_coding	ENST00000310624	475.24	exon	0.116948	0.70125
ENSG00000224336	FAM197Y1	protein_coding	ENST00000421178	475.05	promoter-TSS	0.04201	0.612372
ENSG00000174915	PTDSS2	protein_coding	ENST00000532614	455.2	TTS	0.060912	0.630781
ENSG00000257258	RP11-946L16.1	lincRNA	ENST00000553075	446.27	promoter-TSS	0.073009	0.655122
ENSG00000214645	AL162389.1	protein_coding	ENST00000398726	441.28	TTS	0.072343	0.721107
ENSG00000187855	ASCL4	protein_coding	ENST00000342331	435.25	exon	0.090389	0.644571
ENSG00000033800	PIAS1	protein_coding	ENST00000564915	432.77	intron	0.067738	0.717292
ENSG00000104723	TUSC3	protein_coding	ENST00000515859	428.65	promoter-TSS	0.075714	0.681883
ENSG00000102879	CORO1A	protein_coding	ENST00000563778	428.63	Intergenic	0.071004	0.703013
ENSG00000121297	TSHZ3	protein_coding	ENST00000558569	428.24	promoter-TSS	0.118849	0.745083
ENSG00000163618	CADPS	protein_coding	ENST00000283269	428.14	intron	0.092875	0.710292
ENSG00000171724	VAT1L	protein_coding	ENST00000302536	422.16	exon	0.088525	0.659389
ENSG00000244115	DNAJC25-GNG10	protein_coding	ENST00000374294	421.46	intron	0.064437	0.680746
ENSG00000127948	POR	protein_coding	ENST00000495770	418.04	promoter-TSS	0.04139	0.636822
ENSG00000232771	PPP1R26P5	pseudogene	ENST00000416640	412.44	exon	0.041119	0.595927
ENSG00000142156	COL6A1	protein_coding	ENST00000463060	410.75	TTS	0.054938	0.663746
ENSG00000145934	TENM2	protein_coding	ENST00000517586	410.68	intron	0.073468	0.69825
ENSG00000249287	CTD-2593A12.3	pseudogene	ENST00000512672	407.69	exon	0.046938	0.588101
ENSG00000230876	LINC00486	lincRNA	ENST00000414054	396.84	intron	0.070842	0.721503
ENSG00000122490	PQLC1	protein_coding	ENST00000409073	395.19	TTS	0.043989	0.629943
ENSG00000233926	RP11-154D17.1	lincRNA	ENST00000437181	391.85	intron	0.065331	0.698302
ENSG00000054803	CBLN4	protein_coding	ENST00000064571	387.99	intron	0.068314	0.630356
ENSG00000198961	PJA2	protein_coding	ENST00000361557	379.43	intron	0.076194	0.740726
ENSG00000267433	CTD-2057D4.2	pseudogene	ENST00000586584	374.18	Intergenic	0.072966	0.701178
ENSG00000129925	TMEM8A	protein_coding	ENST00000475348	373.44	promoter-TSS	0.045144	0.64976
ENSG00000110484	SCGB2A2	protein_coding	ENST00000525380	372.78	Intergenic	0.066091	0.694301
ENSG00000206337	HCP5	sense_overlapping	ENST00000414046	370.98	intron	0.058513	0.688513
ENSG00000261221	ZNF865	protein_coding	ENST00000568956	366.37	exon	0.082266	0.681348
ENSG00000112033	PPARD	protein_coding	ENST00000448077	365.76	intron	0.062966	0.698965
ENSG00000260528	FAM157C	processed_transcript	ENST00000570230	361.42	intron	0.04795	0.644627
ENSG00000128655	PDE11A	protein_coding	ENST00000358450	360.96	intron	0.066219	0.701311
ENSG00000196862	RGPD4	protein_coding	ENST00000354986	354.93	intron	0.120634	0.716358
ENSG00000215158	RP11-1023L17.1	pseudogene	ENST00000508395	351.88	Intergenic	0.066004	0.692799
ENSG00000183856	IQGAP3	protein_coding	ENST00000491900	349.55	intron	0.069682	0.72786
ENSG00000196588	MKL1	protein_coding	ENST00000466278	343.58	intron	0.06644	0.692209
ENSG00000225146	AC073957.15	antisense	ENST00000418941	343.33	intron	0.065908	0.696447
ENSG00000106554	CHCHD3	protein_coding	ENST00000481152	343.29	intron	0.062063	0.676664
ENSG00000197530	MIB2	protein_coding	ENST00000486072	343.2	promoter-TSS	0.051719	0.668809
ENSG00000184347	SLIT3	protein_coding	ENST00000332966	342.43	promoter-TSS	0.106299	0.737463
ENSG00000133460	SLC2A11	protein_coding	ENST00000345044	341.94	Intergenic	0.065308	0.682642
ENSG00000186212	SOWAHB	protein_coding	ENST00000334306	341.21	Intergenic	0.067603	0.713743
ENSG00000015153	YAF2	protein_coding	ENST00000552928	334.03	intron	0.072944	0.687128
ENSG00000100246	DNAL4	protein_coding	ENST00000406199	334.03	Intergenic	0.062445	0.677363
ENSG00000099869	IGF2-AS	antisense	ENST00000445504	332.99	exon	0.104167	0.690783
ENSG00000196642	RABL6	protein_coding	ENST00000461992	330.38	promoter-TSS	0.036608	0.616783
ENSG00000238198	RP11-31F15.2	lincRNA	ENST00000421157	326.58	intron	0.067061	0.692035
ENSG00000157358	PRAMEF15	protein_coding	ENST00000330087	326.51	Intergenic	0.069659	0.719626
ENSG00000201723	Y_RNA	misc_RNA	ENST00000364853	324.94	Intergenic	0.036248	0.604739
ENSG00000230882	AC005077.14	pseudogene	ENST00000421546	323.95	exon	0.05214	0.662085
ENSG00000203697	CAPN8	protein_coding	ENST00000366872	322.54	intron	0.047726	0.651452
ENSG00000168924	LETM1	protein_coding	ENST00000511977	322.08	intron	0.06328	0.70568
ENSG00000251739	RNU6-1053P	snRNA	ENST00000515930	321.81	Intergenic	0.072506	0.714008
ENSG00000095002	MSH2	protein_coding	ENST00000406134	321.74	intron	0.058129	0.653654
ENSG00000213644	RP11-165H4.3	pseudogene	ENST00000395413	321.53	TTS	0.056157	0.640232
ENSG00000174448	STARD6	protein_coding	ENST00000580990	319.7	intron	0.062129	0.657991
ENSG00000257139	RP11-320P7.2	lincRNA	ENST00000552324	317.6	TTS	0.068449	0.712146
ENSG00000229102	RP11-360P21.2	lincRNA	ENST00000435560	316.1	intron	0.066791	0.702723
ENSG00000233438	AC109829.1	protein_coding	ENST00000447166	316.02	intron	0.062248	0.670098
ENSG00000145700	ANKRD31	protein_coding	ENST00000506364	315.86	Intergenic	0.06157	0.682573
ENSG00000178950	GAK	protein_coding	ENST00000511163	315.19	intron	0.039376	0.615707
ENSG00000142178	SIK1	protein_coding	ENST00000270162	314.96	intron	0.046156	0.625768
ENSG00000084234	APLP2	protein_coding	ENST00000543137	314.29	intron	0.065784	0.692462
ENSG00000173093	CCDC63	protein_coding	ENST00000552694	313.4	intron	0.060096	0.679616
ENSG00000198162	MAN1A2	protein_coding	ENST00000356554	312.79	intron	0.061407	0.682927
ENSG00000163453	IGFBP7	protein_coding	ENST00000295666	312.16	exon	0.115054	0.722879
ENSG00000106772	PRUNE2	protein_coding	ENST00000492157	311.3	promoter-TSS	0.090036	0.672662
ENSG00000136709	WDR33	protein_coding	ENST00000393006	310.29	intron	0.061359	0.67128
ENSG00000234042	RP11-452D2.2	pseudogene	ENST00000452635	309.76	Intergenic	0.055998	0.616648
ENSG00000187079	TEAD1	protein_coding	ENST00000361905	309.41	promoter-TSS	0.133168	0.739669
ENSG00000185453	C19orf68	protein_coding	ENST00000328759	307.78	exon	0.073926	0.651203
ENSG00000176978	DPP7	protein_coding	ENST00000473532	306.45	TTS	0.043675	0.650865
ENSG00000181444	ZNF467	protein_coding	ENST00000302017	304.81	exon	0.083193	0.654707
ENSG00000073711	PPP2R3A	protein_coding	ENST00000264977	304.47	promoter-TSS	0.096457	0.689282
ENSG00000196422	PPP1R26	protein_coding	ENST00000604351	303.55	exon	0.048489	0.60413
ENSG00000036828	CASR	protein_coding	ENST00000498619	302.99	intron	0.077313	0.670886
ENSG00000163689	C3orf67	protein_coding	ENST00000479931	302.31	promoter-TSS	0.07619	0.623068
ENSG00000152952	PLOD2	protein_coding	ENST00000282903	301.49	promoter-TSS	0.112485	0.725926
ENSG00000063660	GPC1	protein_coding	ENST00000495100	300.33	exon	0.040706	0.647578
ENSG00000258342	RP11-116N8.1	sense_overlapping	ENST00000550089	299.37	intron	0.064309	0.689434
ENSG00000231246	RP5-965F6.2	lincRNA	ENST00000427290	299.01	intron	0.068276	0.697045
ENSG00000163624	CDS1	protein_coding	ENST00000511298	298.52	promoter-TSS	0.107109	0.729167
ENSG00000252497	RPPH1-2P	misc_RNA	ENST00000516688	298.03	Intergenic	0.062719	0.685358
ENSG00000104388	RAB2A	protein_coding	ENST00000531289	296.88	intron	0.065561	0.699434
ENSG00000151914	DST	protein_coding	ENST00000449297	296.63	intron	0.060448	0.673069
ENSG00000101199	ARFGAP1	protein_coding	ENST00000518794	296.25	promoter-TSS	0.037069	0.610685
ENSG00000104957	CCDC130	protein_coding	ENST00000540216	295.98	Intergenic	0.070397	0.674335
ENSG00000225894	PPP1R26P2	pseudogene	ENST00000458527	294.78	exon	0.042922	0.598819
ENSG00000266340	RP11-848P1.4	antisense	ENST00000584499	293.7	intron	0.064236	0.678584
ENSG00000003987	MTMR7	protein_coding	ENST00000180173	293.26	intron	0.061968	0.577413
ENSG00000234080	RP11-183G22.1	pseudogene	ENST00000414530	293.16	Intergenic	0.089202	0.682813
ENSG00000214866	DCDC2C	protein_coding	ENST00000423741	292.54	promoter-TSS	0.104556	0.738806
ENSG00000124766	SOX4	protein_coding	ENST00000543472	291.96	exon	0.11907	0.673792
ENSG00000196352	CD55	protein_coding	ENST00000465534	291.95	Intergenic	0.037152	0.561881
ENSG00000236216	PPP1R11P1	pseudogene	ENST00000486095	291.22	Intergenic	0.064248	0.703816
ENSG00000164362	TERT	protein_coding	ENST00000296820	290.17	intron	0.059846	0.639083
ENSG00000167971	CASKIN1	protein_coding	ENST00000564289	288.41	intron	0.059837	0.675631
ENSG00000176248	ANAPC2	protein_coding	ENST00000471131	287.9	exon	0.040129	0.632742
ENSG00000197429	IPP	protein_coding	ENST00000396478	287.9	intron	0.064054	0.675108
ENSG00000248079	DPH6-AS1	lincRNA	ENST00000559210	286.59	intron	0.068774	0.707871
ENSG00000231292	IGKV1OR2-108	IG_V_gene	ENST00000453673	286.39	Intergenic	0.066637	0.699151
ENSG00000226659	RP11-137H2.4	antisense	ENST00000417559	285.75	intron	0.064076	0.704987
ENSG00000169504	CLIC4	protein_coding	ENST00000488683	285.14	intron	0.059107	0.676447
ENSG00000136643	RPS6KC1	protein_coding	ENST00000543470	284.92	intron	0.061704	0.699413
ENSG00000142208	AKT1	protein_coding	ENST00000556836	284.41	TTS	0.03837	0.63583
ENSG00000149654	CDH22	protein_coding	ENST00000537909	282.94	TTS	0.088472	0.69344
ENSG00000251286	RP11-588F10.1	pseudogene	ENST00000507811	282.64	Intergenic	0.062321	0.688934
ENSG00000152061	RABGAP1L	protein_coding	ENST00000367690	282.52	intron	0.061573	0.686689
ENSG00000172262	ZNF131	protein_coding	ENST00000514169	282.44	intron	0.064706	0.681735
ENSG00000181090	EHMT1	protein_coding	ENST00000475704	279.29	promoter-TSS	0.055269	0.606321
ENSG00000180383	DEFB124	protein_coding	ENST00000317676	278.04	intron	0.062114	0.679812
ENSG00000236493	EIF2S2P3	pseudogene	ENST00000428356	277.73	Intergenic	0.063415	0.686306
ENSG00000127252	HRASLS	protein_coding	ENST00000602513	277.43	promoter-TSS	0.115079	0.688243
ENSG00000121390	PSPC1	protein_coding	ENST00000492741	276.41	intron	0.064088	0.670471
ENSG00000167302	ENTHD2	protein_coding	ENST00000571115	276.21	promoter-TSS	0.039357	0.646991
ENSG00000261239	ANKRD26P1	pseudogene	ENST00000571606	276.04	Intergenic	0.062693	0.569726
ENSG00000165102	HGSNAT	protein_coding	ENST00000521576	274.99	promoter-TSS	0.061674	0.686549
ENSG00000265971	RP11-269G24.6	lincRNA	ENST00000582741	274.78	TTS	0.058792	0.657143
ENSG00000100994	PYGB	protein_coding	ENST00000428458	274.67	intron	0.035865	0.648919
ENSG00000175170	FAM182B	protein_coding	ENST00000582267	273.56	intron	0.044271	0.581866
ENSG00000182208	MOB2	protein_coding	ENST00000329957	272.98	TTS	0.033399	0.628286
ENSG00000179406	LINC00174	lincRNA	ENST00000416366	272.1	promoter-TSS	0.062551	0.669391
ENSG00000231560	AC091814.3	lincRNA	ENST00000420905	271.95	exon	0.056959	0.665842
ENSG00000047849	MAP4	protein_coding	ENST00000468075	271.87	intron	0.062745	0.676989
ENSG00000123983	ACSL3	protein_coding	ENST00000392066	271.83	intron	0.070913	0.698642
ENSG00000088179	PTPN4	protein_coding	ENST00000485247	271	intron	0.066922	0.694219
ENSG00000057935	MTA3	protein_coding	ENST00000430763	270.79	intron	0.061691	0.674534
ENSG00000068383	INPP5A	protein_coding	ENST00000368594	270.06	TTS	0.09165	0.618893
ENSG00000188385	JAKMIP3	protein_coding	ENST00000298622	269.81	exon	0.043626	0.591115
ENSG00000136144	RCBTB1	protein_coding	ENST00000378302	269.65	Intergenic	0.059298	0.665718
ENSG00000170734	POLH	protein_coding	ENST00000443535	269.16	intron	0.070159	0.654044
ENSG00000237252	RP11-322A17.1	pseudogene	ENST00000423224	268.99	Intergenic	0.060759	0.682936
ENSG00000269396	AC187652.1	protein_coding	ENST00000599994	268.67	Intergenic	0.042096	0.620448
ENSG00000259053	RP11-33N16.3	processed_transcript	ENST00000555070	268.28	intron	0.056122	0.643039
ENSG00000182809	CRIP2	protein_coding	ENST00000548923	268.2	TTS	0.071851	0.705909
ENSG00000157800	SLC37A3	protein_coding	ENST00000490760	267.43	intron	0.057543	0.653712
ENSG00000099812	MISP	protein_coding	ENST00000215582	267.34	exon	0.044074	0.651493
ENSG00000130702	LAMA5	protein_coding	ENST00000464134	267.15	TTS	0.035239	0.657058
ENSG00000063169	GLTSCR1	protein_coding	ENST00000602258	267.04	exon	0.070465	0.645217
ENSG00000168852	TPTE2P5	pseudogene	ENST00000379515	266.18	intron	0.057088	0.663443
ENSG00000261509	TP53TG3B	protein_coding	ENST00000563564	265.11	promoter-TSS	0.051354	0.584228
ENSG00000164976	KIAA1161	protein_coding	ENST00000379142	264.68	TTS	0.088077	0.636678
ENSG00000232197	RP11-302L19.1	antisense	ENST00000429305	264	Intergenic	0.044816	0.617099
ENSG00000153956	CACNA2D1	protein_coding	ENST00000423588	263.38	promoter-TSS	0.081006	0.637506
ENSG00000199077	MIR129-2	miRNA	ENST00000362207	263.28	promoter-TSS	0.090476	0.649762
ENSG00000151572	ANO4	protein_coding	ENST00000549155	263.17	promoter-TSS	0.077269	0.644365
ENSG00000251611	RP11-610P16.1	lincRNA	ENST00000508847	262.18	Intergenic	0.059144	0.663297
ENSG00000252281	snoZ247	snoRNA	ENST00000516472	262.03	Intergenic	0.068225	0.699322
ENSG00000235749	RP11-634B7.4	antisense	ENST00000582218	261.56	promoter-TSS	0.07248	0.589367
ENSG00000237330	RNF223	protein_coding	ENST00000453464	261.13	Intergenic	0.052215	0.699183
ENSG00000228040	RP3-522D1.2	pseudogene	ENST00000416137	259.7	Intergenic	0.055976	0.644657
ENSG00000198060	MARCH5	protein_coding	ENST00000492319	258.42	Intergenic	0.07726	0.748408
ENSG00000169184	MN1	protein_coding	ENST00000302326	257.62	exon	0.08249	0.683279
ENSG00000227832	ST13P21	pseudogene	ENST00000453250	255.38	Intergenic	0.057565	0.67535
ENSG00000005206	SPPL2B	processed_transcript	ENST00000590902	254.24	promoter-TSS	0.047774	0.63955
ENSG00000261060	RP11-545A16.4	sense_overlapping	ENST00000567150	254.02	TTS	0.058163	0.59247
ENSG00000119318	RAD23B	protein_coding	ENST00000419616	253.82	Intergenic	0.062229	0.681102
ENSG00000115266	APC2	protein_coding	ENST00000590469	253.43	TTS	0.091344	0.700435
ENSG00000136021	SCYL2	protein_coding	ENST00000360820	253.12	intron	0.056406	0.666084
ENSG00000007541	PIGQ	protein_coding	ENST00000476438	253.09	promoter-TSS	0.040328	0.648731
ENSG00000087253	LPCAT2	protein_coding	ENST00000566911	252.76	promoter-TSS	0.064439	0.620977
ENSG00000137804	NUSAP1	protein_coding	ENST00000560318	252.12	Intergenic	0.067013	0.693604
ENSG00000182718	ANXA2	protein_coding	ENST00000560466	251.98	intron	0.068027	0.6932
ENSG00000166188	ZNF319	protein_coding	ENST00000562909	251.57	TTS	0.053723	0.629504
ENSG00000253195	RP11-359P18.6	pseudogene	ENST00000519172	250.69	Intergenic	0.038674	0.617241
ENSG00000023839	ABCC2	protein_coding	ENST00000370449	250.12	intron	0.073178	0.704459
ENSG00000149179	C11orf49	protein_coding	ENST00000534249	248.68	intron	0.056399	0.653902
ENSG00000076685	NT5C2	protein_coding	ENST00000470299	248.16	intron	0.057467	0.660131
ENSG00000232537	RP11-385M4.1	lincRNA	ENST00000416349	246.21	Intergenic	0.060798	0.655696
ENSG00000197177	GPR123	protein_coding	ENST00000607359	245.83	intron	0.0449	0.621951
ENSG00000159069	FBXW5	protein_coding	ENST00000433269	245.69	TTS	0.049335	0.626263
ENSG00000183038	GGTLC3	protein_coding	ENST00000424787	245.14	exon	0.026175	0.618259
ENSG00000106624	AEBP1	protein_coding	ENST00000434445	244.79	TTS	0.037938	0.627175
ENSG00000179698	KIAA1875	protein_coding	ENST00000528691	244.74	promoter-TSS	0.057893	0.664866
ENSG00000089902	RCOR1	protein_coding	ENST00000262241	244.37	intron	0.067109	0.686427
ENSG00000223816	AC128677.4	pseudogene	ENST00000451163	243.96	Intergenic	0.063248	0.574846
ENSG00000268240	RP11-678G14.4	lincRNA	ENST00000594927	243.78	TTS	0.06961	0.658185
ENSG00000249054	RP11-598F7.1	lincRNA	ENST00000504074	243.25	Intergenic	0.056941	0.643462
ENSG00000136295	TTYH3	protein_coding	ENST00000429448	243.09	intron	0.040118	0.665578
ENSG00000143797	MBOAT2	protein_coding	ENST00000462696	243.08	intron	0.086372	0.695402
ENSG00000259752	FKSG62	protein_coding	ENST00000557832	243.04	TTS	0.067076	0.690106
ENSG00000109758	HGFAC	protein_coding	ENST00000382774	242.52	intron	0.046438	0.676786
ENSG00000238666	snoU13	snoRNA	ENST00000458907	242.29	Intergenic	0.052809	0.643205
ENSG00000137672	TRPC6	protein_coding	ENST00000526713	242.15	intron	0.082133	0.642189
ENSG00000120054	CPN1	protein_coding	ENST00000370418	242.07	Intergenic	0.066198	0.683209
ENSG00000166897	ELFN2	protein_coding	ENST00000402918	241.93	exon	0.066158	0.645787
ENSG00000205755	CRLF2	protein_coding	ENST00000467626	241.52	Intergenic	0.058927	0.664615
ENSG00000228824	MIR4500HG	lincRNA	ENST00000441617	241.08	promoter-TSS	0.096981	0.700183
ENSG00000160299	PCNT	protein_coding	ENST00000359568	240.91	intron	0.035044	0.592771
ENSG00000226102	SEPT7P3	pseudogene	ENST00000455017	240.73	intron	0.050295	0.616848
ENSG00000205452	RP11-812E19.3	processed_transcript	ENST00000380145	240.35	promoter-TSS	0.083301	0.71505
ENSG00000254193	RP11-585F1.8	pseudogene	ENST00000520478	240.12	TTS	0.065366	0.674921
ENSG00000267780	RP11-154H12.3	lincRNA	ENST00000592499	240.01	intron	0.065991	0.633323
ENSG00000103507	BCKDK	protein_coding	ENST00000394951	239.94	Intergenic	0.06321	0.662883
ENSG00000130881	LRP3	protein_coding	ENST00000590275	238.5	TTS	0.053265	0.670429
ENSG00000270800	RPS10-NUDT3	protein_coding	ENST00000605528	238.37	intron	0.064831	0.688691
ENSG00000180921	FAM83H	protein_coding	ENST00000395103	238.03	exon	0.080403	0.681029
ENSG00000185221	GAPDHP24	pseudogene	ENST00000328713	237.58	promoter-TSS	0.062743	0.66263
ENSG00000165899	OTOGL	protein_coding	ENST00000547103	237.47	intron	0.064243	0.676456
ENSG00000152377	SPOCK1	protein_coding	ENST00000503916	237.15	intron	0.053524	0.648685
ENSG00000197497	ZNF665	protein_coding	ENST00000597544	237.1	intron	0.062802	0.691308
ENSG00000064012	CASP8	protein_coding	ENST00000339403	235.91	intron	0.064321	0.688455
ENSG00000163714	U2SURP	protein_coding	ENST00000467348	235.78	intron	0.062288	0.707037
ENSG00000070882	OSBPL3	protein_coding	ENST00000415952	235.04	Intergenic	0.074852	0.708485
ENSG00000185652	NTF3	protein_coding	ENST00000543548	235.02	promoter-TSS	0.086321	0.651194
ENSG00000243350	RP11-379F12.3	lincRNA	ENST00000458727	234.13	promoter-TSS	0.087603	0.683168
ENSG00000169087	HSPBAP1	protein_coding	ENST00000306103	234.07	intron	0.05618	0.626614
ENSG00000182177	ASB18	protein_coding	ENST00000330842	233.45	intron	0.08313	0.651802
ENSG00000099625	C19orf26	protein_coding	ENST00000382477	233.04	exon	0.051845	0.68081
ENSG00000141255	SPATA22	protein_coding	ENST00000574797	232.5	intron	0.064767	0.67055
ENSG00000271945	RP11-354K4.2	lincRNA	ENST00000607287	232.5	Intergenic	0.04485	0.639734
ENSG00000100425	BRD1	protein_coding	ENST00000438393	231.86	intron	0.039271	0.587712
ENSG00000226482	ADIPOQ-AS1	antisense	ENST00000422718	231.19	Intergenic	0.069509	0.69352
ENSG00000251127	RP11-280G9.1	lincRNA	ENST00000505627	230.92	Intergenic	0.060958	0.687137
ENSG00000169849	TSPY14P	pseudogene	ENST00000303979	230.65	promoter-TSS	0.037626	0.614967
ENSG00000231240	AC018865.9	pseudogene	ENST00000447438	230.47	exon	0.057644	0.601703
ENSG00000196557	CACNA1H	protein_coding	ENST00000564954	230.16	promoter-TSS	0.047923	0.65877
ENSG00000226398	AC013480.2	antisense	ENST00000451514	229.96	TTS	0.051889	0.637966
ENSG00000174231	PRPF8	protein_coding	ENST00000304992	229.35	Intergenic	0.055007	0.663064
ENSG00000163046	ANKRD30BL	protein_coding	ENST00000470729	229.07	intron	0.060275	0.691063
ENSG00000139344	AMDHD1	protein_coding	ENST00000553023	228.34	intron	0.066034	0.69967
ENSG00000168830	HTR1E	protein_coding	ENST00000305344	228.14	intron	0.061204	0.656724
ENSG00000131507	NDFIP1	protein_coding	ENST00000253814	227.72	Intergenic	0.064338	0.691909
ENSG00000184956	MUC6	protein_coding	ENST00000421673	227.63	intron	0.043672	0.673474
ENSG00000133135	RNF128	protein_coding	ENST00000255499	227.47	exon	0.082206	0.641372
ENSG00000169410	PTPN9	protein_coding	ENST00000564970	227.38	intron	0.063361	0.702203
ENSG00000230829	CTD-2186M15.1	pseudogene	ENST00000477507	227.32	Intergenic	0.065123	0.689007
ENSG00000226409	RP11-735G4.1	antisense	ENST00000422227	226.99	Intergenic	0.06194	0.67095
ENSG00000105963	ADAP1	protein_coding	ENST00000463358	226.97	intron	0.044653	0.631323
ENSG00000226608	FTLP3	pseudogene	ENST00000427242	226.18	Intergenic	0.069838	0.698533
ENSG00000183186	C2CD4C	protein_coding	ENST00000332235	225.47	exon	0.067063	0.682269
ENSG00000142233	NTN5	protein_coding	ENST00000600468	224.36	promoter-TSS	0.03237	0.610745
ENSG00000119487	MAPKAP1	protein_coding	ENST00000420643	224.25	intron	0.055202	0.655465
ENSG00000272947	RP11-71H17.9	lincRNA	ENST00000608154	224.08	Intergenic	0.05107	0.640253
ENSG00000255185	PDXDC2P	pseudogene	ENST00000534700	223.86	intron	0.066541	0.695979
ENSG00000108924	HLF	protein_coding	ENST00000430986	223.79	promoter-TSS	0.076692	0.653153
ENSG00000124782	RREB1	protein_coding	ENST00000349384	223.68	intron	0.043696	0.605175
ENSG00000116489	CAPZA1	protein_coding	ENST00000476936	223.55	intron	0.056811	0.669677
ENSG00000234915	RP11-384C4.7	antisense	ENST00000442146	223.33	TTS	0.055058	0.652591
ENSG00000226600	CT47A9	protein_coding	ENST00000417256	222.92	exon	0.060588	0.615902
ENSG00000090316	MAEA	protein_coding	ENST00000505839	222.19	intron	0.040534	0.585692
ENSG00000171798	KNDC1	protein_coding	ENST00000304613	221.96	intron	0.049363	0.648517
ENSG00000252802	Y_RNA	misc_RNA	ENST00000516993	221.46	Intergenic	0.055107	0.662393
ENSG00000265246	RP11-663N22.1	lincRNA	ENST00000581944	221.41	Intergenic	0.066202	0.683111
ENSG00000113600	C9	protein_coding	ENST00000509186	221.26	intron	0.052495	0.646373
ENSG00000231139	AC104843.4	pseudogene	ENST00000427666	221.19	Intergenic	0.063742	0.671289
ENSG00000248416	RP11-1191J2.4	antisense	ENST00000502923	220.49	intron	0.049483	0.602656
ENSG00000237136	C4orf51	protein_coding	ENST00000438731	219.81	intron	0.055827	0.643012
ENSG00000251136	RP11-37B2.1	lincRNA	ENST00000519655	219.51	intron	0.067576	0.697867
ENSG00000186197	EDARADD	protein_coding	ENST00000439430	219.5	intron	0.065095	0.681865
ENSG00000267124	CTD-3113P16.5	antisense	ENST00000591533	219.41	Intergenic	0.023724	0.592388
ENSG00000269011	AL050303.1	protein_coding	ENST00000596508	219.24	Intergenic	0.080608	0.643617
ENSG00000117600	LPPR4	protein_coding	ENST00000370185	219.01	exon	0.053869	0.597847
ENSG00000269372	CTC-513N18.4	pseudogene	ENST00000599499	218.77	TTS	0.076824	0.702703
ENSG00000197008	ZNF138	protein_coding	ENST00000307355	218.62	Intergenic	0.04986	0.62807
ENSG00000141002	TCF25	protein_coding	ENST00000263346	218.53	intron	0.039779	0.593564
ENSG00000260262	RP11-440L14.3	lincRNA	ENST00000568585	218.3	TTS	0.044793	0.636231
ENSG00000175264	CHST1	protein_coding	ENST00000533673	217.78	promoter-TSS	0.06	0.612701
ENSG00000222436	RN7SKP278	misc_RNA	ENST00000410504	217.56	Intergenic	0.055496	0.622601
ENSG00000271959	CTD-3064M3.7	antisense	ENST00000606664	217.41	exon	0.041844	0.668087
ENSG00000032444	PNPLA6	protein_coding	ENST00000599951	217.35	TTS	0.052561	0.64203
ENSG00000089847	ANKRD24	protein_coding	ENST00000595096	217.25	TTS	0.049387	0.645235
ENSG00000204099	NEU4	protein_coding	ENST00000476542	217.23	TTS	0.051233	0.673816
ENSG00000066735	KIF26A	protein_coding	ENST00000423312	216.67	promoter-TSS	0.1073	0.707253
ENSG00000259350	RP11-63A23.2	pseudogene	ENST00000559344	216.2	Intergenic	0.058881	0.65179
ENSG00000214604	NPM1P36	pseudogene	ENST00000415681	215.51	Intergenic	0.056714	0.631922
ENSG00000145087	STXBP5L	protein_coding	ENST00000497029	214.88	intron	0.060688	0.659574
ENSG00000104973	MED25	protein_coding	ENST00000538643	214.69	exon	0.025463	0.620165
ENSG00000233922	AL133493.2	lincRNA	ENST00000441095	214.2	Intergenic	0.034368	0.636223
ENSG00000267790	RP11-316M20.1	lincRNA	ENST00000593118	213.81	Intergenic	0.064756	0.670027
ENSG00000231235	RP11-75A9.1	pseudogene	ENST00000373465	213.57	Intergenic	0.060231	0.672165
ENSG00000168071	CCDC88B	protein_coding	ENST00000494566	212.38	promoter-TSS	0.050257	0.660388
ENSG00000160877	NACC1	protein_coding	ENST00000585663	212.27	promoter-TSS	0.044299	0.624242
ENSG00000258502	RP11-783L4.1	lincRNA	ENST00000554187	212.06	Intergenic	0.032751	0.591881
ENSG00000135747	ZNF670	protein_coding	ENST00000465049	211.68	intron	0.054894	0.637806
ENSG00000130382	MLLT1	protein_coding	ENST00000252674	211.6	intron	0.037961	0.577625
ENSG00000088899	LZTS3	protein_coding	ENST00000337576	210.81	exon	0.046688	0.654683
ENSG00000232324	AC008440.10	lincRNA	ENST00000422045	210.52	TTS	0.050623	0.619455
ENSG00000196072	BLOC1S2	protein_coding	ENST00000370372	210.13	intron	0.064603	0.695964
ENSG00000268117	VN1R84P	pseudogene	ENST00000593697	209.48	Intergenic	0.062343	0.682141
ENSG00000234299	CDK2AP2P1	pseudogene	ENST00000492018	209.13	Intergenic	0.062984	0.628571
ENSG00000182253	SYNM	protein_coding	ENST00000336292	208.13	promoter-TSS	0.109438	0.701103
ENSG00000224886	BEND3P3	pseudogene	ENST00000452173	207.79	TTS	0.034642	0.589457
ENSG00000090006	LTBP4	protein_coding	ENST00000598166	207.59	Intergenic	0.056992	0.645919
ENSG00000138834	MAPK8IP3	protein_coding	ENST00000570131	207.59	TTS	0.045041	0.651021
ENSG00000074590	NUAK1	protein_coding	ENST00000261402	207.43	promoter-TSS	0.058099	0.628848
ENSG00000132518	GUCY2D	protein_coding	ENST00000254854	207.09	exon	0.087928	0.71035
ENSG00000156253	RWDD2B	protein_coding	ENST00000471269	206.68	intron	0.058662	0.657352
ENSG00000214597	TMEM249	protein_coding	ENST00000526503	206.44	promoter-TSS	0.067956	0.670302
ENSG00000225179	LINC00457	lincRNA	ENST00000440160	206.27	intron	0.068169	0.709341
ENSG00000241150	RP11-308D16.2	pseudogene	ENST00000426943	205.86	intron	0.058872	0.665713
ENSG00000203301	AL590822.1	protein_coding	ENST00000545087	205.16	promoter-TSS	0.033048	0.656793
ENSG00000085872	CHERP	protein_coding	ENST00000546538	205.1	TTS	0.037518	0.606554
ENSG00000146373	RNF217	protein_coding	ENST00000521654	204.87	promoter-TSS	0.118046	0.752033
ENSG00000169193	CCDC126	protein_coding	ENST00000448353	204.87	intron	0.066644	0.690591
ENSG00000198106	SNX29P2	lincRNA	ENST00000398878	204.85	intron	0.030286	0.576058
ENSG00000254780	RP11-793I11.1	pseudogene	ENST00000524963	204.69	Intergenic	0.061617	0.653624
ENSG00000180340	FZD2	protein_coding	ENST00000315323	204.53	exon	0.088745	0.616438
ENSG00000223716	RP11-113O24.3	lincRNA	ENST00000422554	204.39	Intergenic	0.059919	0.658782
ENSG00000129988	LBP	protein_coding	ENST00000217407	204.21	Intergenic	0.056421	0.647691
ENSG00000054965	FAM168A	protein_coding	ENST00000064778	204.15	intron	0.047416	0.617254
ENSG00000248770	RP11-665C14.1	pseudogene	ENST00000503847	204.06	Intergenic	0.020394	0.57645
ENSG00000234919	AC064834.3	lincRNA	ENST00000432711	203.98	Intergenic	0.060768	0.655491
ENSG00000184574	LPAR5	protein_coding	ENST00000431922	203.85	exon	0.073571	0.635747
ENSG00000132613	MTSS1L	protein_coding	ENST00000562883	203.75	promoter-TSS	0.042219	0.654233
ENSG00000241188	RN7SL165P	misc_RNA	ENST00000477476	203.27	Intergenic	0.05941	0.650195
ENSG00000261787	TCF24	protein_coding	ENST00000563496	203.18	exon	0.119349	0.707581
ENSG00000115665	SLC5A7	protein_coding	ENST00000540517	203.15	promoter-TSS	0.085511	0.669039
ENSG00000185924	RTN4RL1	protein_coding	ENST00000331238	202.87	exon	0.051282	0.645683
ENSG00000130479	MAP1S	protein_coding	ENST00000597000	202.48	promoter-TSS	0.066545	0.68019
ENSG00000227534	RP3-323B6.1	pseudogene	ENST00000433173	202.01	Intergenic	0.048723	0.616983
ENSG00000075151	EIF4G3	protein_coding	ENST00000602326	201.69	intron	0.063473	0.662478
ENSG00000254914	CTD-2537L20.1	pseudogene	ENST00000534066	201.67	Intergenic	0.03481	0.614331
ENSG00000198692	EIF1AY	protein_coding	ENST00000361365	201.65	Intergenic	0.04693	0.6502
ENSG00000142327	RNPEPL1	protein_coding	ENST00000464550	201.24	promoter-TSS	0.035853	0.662684
ENSG00000149257	SERPINH1	protein_coding	ENST00000533449	201.06	TTS	0.06031	0.594463
ENSG00000102900	NUP93	protein_coding	ENST00000562496	200.96	promoter-TSS	0.068068	0.686758
ENSG00000132170	PPARG	protein_coding	ENST00000497594	200.6	promoter-TSS	0.107853	0.736402
ENSG00000185499	MUC1	protein_coding	ENST00000462317	200.49	promoter-TSS	0.06761	0.721131
ENSG00000259867	RP11-525K10.3	antisense	ENST00000568819	200.46	intron	0.055236	0.678887
ENSG00000124151	NCOA3	protein_coding	ENST00000372004	200.39	intron	0.048986	0.624135
ENSG00000238379	RNA5SP103	rRNA	ENST00000459503	200.01	Intergenic	0.053865	0.645294
ENSG00000162337	LRP5	protein_coding	ENST00000294304	199.8	exon	0.033251	0.61469
ENSG00000171853	TRAPPC12	protein_coding	ENST00000411973	199.66	promoter-TSS	0.087973	0.64217
ENSG00000179588	ZFPM1	protein_coding	ENST00000569086	199.21	intron	0.03825	0.645257
ENSG00000081479	LRP2	protein_coding	ENST00000263816	199.14	intron	0.067645	0.711609
ENSG00000228235	AP001476.4	lincRNA	ENST00000429512	199.14	Intergenic	0.036287	0.590697
ENSG00000232600	AC084125.4	antisense	ENST00000442850	199.08	intron	0.03543	0.639523
ENSG00000160209	PDXK	protein_coding	ENST00000398078	198.86	intron	0.034636	0.590027
ENSG00000131503	ANKHD1	protein_coding	ENST00000421134	198.49	intron	0.052203	0.620651
ENSG00000188399	ANKRD36P1	pseudogene	ENST00000344424	197.66	promoter-TSS	0.050416	0.625974
ENSG00000167037	SGSM1	protein_coding	ENST00000400358	197.49	intron	0.065949	0.677419
ENSG00000185896	LAMP1	protein_coding	ENST00000472564	196.78	intron	0.033621	0.607377
ENSG00000254190	RP11-267M23.5	pseudogene	ENST00000521633	196.59	TTS	0.068499	0.68949
ENSG00000069974	RAB27A	protein_coding	ENST00000561545	196.55	intron	0.059009	0.668109
ENSG00000107984	DKK1	protein_coding	ENST00000467359	196.36	promoter-TSS	0.075306	0.631119
ENSG00000129946	SHC2	protein_coding	ENST00000590170	196.23	promoter-TSS	0.040568	0.606025
ENSG00000130589	HELZ2	protein_coding	ENST00000479540	196.18	exon	0.040023	0.65286
ENSG00000167972	ABCA3	protein_coding	ENST00000563623	196.13	exon	0.036933	0.627396
ENSG00000165752	STK32C	protein_coding	ENST00000462160	195.96	intron	0.036469	0.62642
ENSG00000100106	TRIOBP	protein_coding	ENST00000492485	195.91	exon	0.031201	0.599874
ENSG00000177051	FBXO46	protein_coding	ENST00000586899	195.91	TTS	0.058004	0.645331
ENSG00000181827	RFX7	protein_coding	ENST00000422057	195.66	intron	0.061962	0.711398
ENSG00000231568	RP11-552E4.4	pseudogene	ENST00000429428	195.36	Intergenic	0.051937	0.64204
ENSG00000127947	PTPN12	protein_coding	ENST00000248594	195.31	Intergenic	0.055109	0.647666
ENSG00000086200	IPO11	protein_coding	ENST00000325324	195.19	intron	0.059568	0.669125
ENSG00000269402	AC116407.2	protein_coding	ENST00000600034	194.99	TTS	0.052377	0.639952
ENSG00000004468	CD38	protein_coding	ENST00000506191	194.74	intron	0.067174	0.692032
ENSG00000181938	GINS3	protein_coding	ENST00000426538	194.71	intron	0.059051	0.673225
ENSG00000223075	RN7SKP126	misc_RNA	ENST00000411143	194.39	Intergenic	0.063636	0.691652
ENSG00000012660	ELOVL5	protein_coding	ENST00000370918	194.36	intron	0.066849	0.677573
ENSG00000160161	CILP2	protein_coding	ENST00000586018	194.27	exon	0.054354	0.642424
ENSG00000160999	SH2B2	protein_coding	ENST00000444095	193.72	exon	0.069802	0.624443
ENSG00000234312	RP11-196D18.4	pseudogene	ENST00000424595	193.26	TTS	0.054074	0.650901
ENSG00000146833	TRIM4	protein_coding	ENST00000447480	193.2	intron	0.056893	0.659923
ENSG00000063854	HAGH	protein_coding	ENST00000566644	192.77	promoter-TSS	0.035707	0.600038
ENSG00000271709	RP11-297J22.1	lincRNA	ENST00000603720	192.68	promoter-TSS	0.050553	0.609313
ENSG00000234385	RCC2P1	pseudogene	ENST00000452257	192.4	Intergenic	0.062678	0.674253
ENSG00000165525	NEMF	protein_coding	ENST00000557380	192.35	intron	0.054412	0.631553
ENSG00000004534	RBM6	protein_coding	ENST00000434592	192.29	intron	0.061049	0.657069
ENSG00000255916	RP13-895J2.7	antisense	ENST00000537720	192.26	Intergenic	0.05319	0.631669
ENSG00000254604	AP000487.6	antisense	ENST00000528607	192.04	intron	0.047779	0.622388
ENSG00000244301	AOX3P	pseudogene	ENST00000491025	191.91	intron	0.06135	0.664151
ENSG00000075461	CACNG4	protein_coding	ENST00000262138	191.76	intron	0.071823	0.648276
ENSG00000165091	TMC1	protein_coding	ENST00000469455	191.45	Intergenic	0.063066	0.693138
ENSG00000146540	C7orf50	protein_coding	ENST00000491163	191.26	intron	0.044302	0.622732
ENSG00000213445	SIPA1	protein_coding	ENST00000531339	191.1	promoter-TSS	0.076175	0.661401
ENSG00000187979	AC008079.9	antisense	ENST00000434390	190.86	Intergenic	0.041859	0.598195
ENSG00000228135	AC073128.10	antisense	ENST00000419511	190.86	promoter-TSS	0.046543	0.612317
ENSG00000226210	ABC7-42389800N19.1	pseudogene	ENST00000400706	190.51	intron	0.027081	0.610025
ENSG00000163681	SLMAP	protein_coding	ENST00000481846	190.41	Intergenic	0.062213	0.667176
ENSG00000175711	B3GNTL1	protein_coding	ENST00000573363	190.36	promoter-TSS	0.03633	0.628229
ENSG00000171282	RP11-1055B8.7	protein_coding	ENST00000307745	189.95	intron	0.041483	0.636194
ENSG00000025423	HSD17B6	protein_coding	ENST00000553476	189.89	Intergenic	0.059356	0.680744
ENSG00000184274	LINC00315	lincRNA	ENST00000441947	189.51	exon	0.038709	0.612982
ENSG00000197136	PCNXL3	protein_coding	ENST00000531045	189.4	promoter-TSS	0.036331	0.634988
ENSG00000085999	RAD54L	protein_coding	ENST00000463715	189.39	Intergenic	0.071549	0.702767
ENSG00000198658	ABHD17AP2	pseudogene	ENST00000358206	189.18	intron	0.057447	0.668139
ENSG00000170085	SIMC1	protein_coding	ENST00000429602	189.12	TTS	0.064921	0.691003
ENSG00000226786	RP1-167F1.2	antisense	ENST00000432171	189.05	Intergenic	0.061843	0.68202
ENSG00000066777	ARFGEF1	protein_coding	ENST00000262215	188.98	intron	0.053835	0.655238
ENSG00000198488	B3GNT6	protein_coding	ENST00000421061	188.96	TTS	0.062416	0.621268
ENSG00000061273	HDAC7	protein_coding	ENST00000459625	188.94	exon	0.028775	0.613122
ENSG00000264674	AP000911.1	miRNA	ENST00000582427	188.45	TTS	0.10929	0.748977
ENSG00000135439	AGAP2	protein_coding	ENST00000328568	188.25	exon	0.064327	0.645664
ENSG00000259008	RP11-932A10.1	lincRNA	ENST00000556602	188.11	Intergenic	0.05905	0.66068
ENSG00000090975	PITPNM2	protein_coding	ENST00000542749	188.04	intron	0.044953	0.647367
ENSG00000127328	RAB3IP	protein_coding	ENST00000552199	188.02	intron	0.051634	0.611365
ENSG00000130816	DNMT1	protein_coding	ENST00000589351	187.68	TTS	0.033447	0.582344
ENSG00000109610	SOD3	protein_coding	ENST00000598411	186.63	TTS	0.101399	0.689083
ENSG00000188529	SRSF10	protein_coding	ENST00000341154	186.19	Intergenic	0.067859	0.695776
ENSG00000182077	PTCHD3	protein_coding	ENST00000438700	185.98	exon	0.054524	0.598802
ENSG00000133275	CSNK1G2	protein_coding	ENST00000591752	185.76	intron	0.045854	0.627078
ENSG00000233358	RP1-209A6.1	lincRNA	ENST00000420572	185.21	intron	0.051142	0.657691
ENSG00000204993	AC139712.2	pseudogene	ENST00000378256	185.09	exon	0.058801	0.609135
ENSG00000255845	RP11-804A23.1	antisense	ENST00000541495	185.09	intron	0.052274	0.636364
ENSG00000198521	ZNF43	protein_coding	ENST00000596899	184.83	Intergenic	0.058662	0.669262
ENSG00000131634	TMEM204	protein_coding	ENST00000253934	184.79	intron	0.040835	0.604213
ENSG00000115694	STK25	protein_coding	ENST00000472181	184.65	promoter-TSS	0.031655	0.609598
ENSG00000197256	KANK2	protein_coding	ENST00000590685	184.52	TTS	0.048371	0.640204
ENSG00000169891	REPS2	protein_coding	ENST00000303843	184.26	intron	0.063358	0.677045
ENSG00000176845	METRNL	protein_coding	ENST00000320095	184.24	Intergenic	0.040721	0.618745
ENSG00000177830	CHID1	protein_coding	ENST00000429789	183.91	intron	0.033784	0.607026
ENSG00000227447	XGPY	pseudogene	ENST00000381172	183.75	intron	0.048597	0.649111
ENSG00000184178	SCFD2	protein_coding	ENST00000401642	183.49	intron	0.052613	0.654671
ENSG00000111701	APOBEC1	protein_coding	ENST00000229304	183.34	Intergenic	0.065733	0.64155
ENSG00000242267	SKINTL	pseudogene	ENST00000453388	183.31	Intergenic	0.059517	0.660777
ENSG00000126217	MCF2L	protein_coding	ENST00000434480	182.85	intron	0.034744	0.582189
ENSG00000168646	AXIN2	protein_coding	ENST00000578251	182.76	promoter-TSS	0.053781	0.605901
ENSG00000215182	MUC5AC	protein_coding	ENST00000358378	182.48	Intergenic	0.037589	0.648793
ENSG00000227080	CTD-2021A8.3	pseudogene	ENST00000446669	182.47	TTS	0.042922	0.658606
ENSG00000160200	CBS	protein_coding	ENST00000398165	182.41	intron	0.039273	0.609435
ENSG00000215507	RBMY2DP	pseudogene	ENST00000448881	182.37	Intergenic	0.041203	0.634038
ENSG00000085415	SEH1L	protein_coding	ENST00000399892	181.89	intron	0.061954	0.684796
ENSG00000100372	SLC25A17	protein_coding	ENST00000402844	181.66	Intergenic	0.053546	0.632911
ENSG00000007376	RPUSD1	protein_coding	ENST00000569601	181.64	TTS	0.046635	0.66186
ENSG00000141252	VPS53	protein_coding	ENST00000573028	181.4	intron	0.050164	0.629973
ENSG00000097021	ACOT7	protein_coding	ENST00000545482	181.33	intron	0.033184	0.608525
ENSG00000127586	CHTF18	protein_coding	ENST00000440239	181.29	TTS	0.04674	0.658291
ENSG00000138190	EXOC6	protein_coding	ENST00000260762	181.29	intron	0.06178	0.654378
ENSG00000214063	TSPAN4	protein_coding	ENST00000524895	181.26	intron	0.090449	0.707158
ENSG00000173898	SPTBN2	protein_coding	ENST00000533211	181.24	exon	0.035764	0.621584
ENSG00000167671	UBXN6	protein_coding	ENST00000590466	181.2	promoter-TSS	0.039417	0.623646
ENSG00000188452	CERKL	protein_coding	ENST00000497337	181.2	promoter-TSS	0.072539	0.603448
ENSG00000159842	ABR	protein_coding	ENST00000571306	181.03	exon	0.032992	0.651515
ENSG00000256783	RP11-503G7.1	lincRNA	ENST00000542627	180.89	Intergenic	0.04271	0.61982
ENSG00000257923	CUX1	protein_coding	ENST00000556210	180.87	exon	0.086819	0.678277
ENSG00000187609	EXD3	protein_coding	ENST00000491734	180.73	promoter-TSS	0.039552	0.621163
ENSG00000237957	CT47A5	protein_coding	ENST00000439466	180.56	exon	0.059927	0.612825
ENSG00000215151	ABCD1P2	pseudogene	ENST00000429313	180.5	promoter-TSS	0.04854	0.607443
ENSG00000228613	AC144450.1	antisense	ENST00000438247	180.46	intron	0.041498	0.610718
ENSG00000269633	AC017081.1	protein_coding	ENST00000598562	180.34	TTS	0.062205	0.681583
ENSG00000178556	CKS1BP6	pseudogene	ENST00000424932	180.19	Intergenic	0.067742	0.695993
ENSG00000198589	LRBA	protein_coding	ENST00000510413	180.04	intron	0.069779	0.721024
ENSG00000103264	FBXO31	protein_coding	ENST00000311635	179.99	exon	0.031381	0.60915
ENSG00000165684	SNAPC4	protein_coding	ENST00000298532	179.88	intron	0.032676	0.652031
ENSG00000263726	CTB-187M2.3	lincRNA	ENST00000582654	179.85	intron	0.057592	0.629468
ENSG00000176619	LMNB2	protein_coding	ENST00000490554	179.81	promoter-TSS	0.048697	0.635393
ENSG00000163612	FAM86KP	pseudogene	ENST00000509817	179.72	promoter-TSS	0.078236	0.697443
ENSG00000088298	EDEM2	protein_coding	ENST00000540582	179.42	intron	0.053456	0.624915
ENSG00000260416	RP5-963E22.5	lincRNA	ENST00000567259	179.17	Intergenic	0.0356	0.649934
ENSG00000226426	RP11-174J11.1	lincRNA	ENST00000451946	179.14	Intergenic	0.053159	0.644289
ENSG00000255836	RP11-157G21.2	pseudogene	ENST00000538078	179.07	promoter-TSS	0.086294	0.603448
ENSG00000132017	DCAF15	protein_coding	ENST00000588523	179.06	TTS	0.049402	0.615973
ENSG00000065060	UHRF1BP1	protein_coding	ENST00000192788	178.95	Intergenic	0.059829	0.660972
ENSG00000215760	TAF9BP2	pseudogene	ENST00000400856	178.63	Intergenic	0.051381	0.639923
ENSG00000198087	CD2AP	protein_coding	ENST00000359314	178.19	intron	0.05506	0.631027
ENSG00000238357	RNU7-148P	snRNA	ENST00000459595	178.18	Intergenic	0.08364	0.730028
ENSG00000174672	BRSK2	protein_coding	ENST00000382179	177.74	TTS	0.053093	0.641189
ENSG00000243584	RP11-14I2.2	pseudogene	ENST00000474767	177.42	Intergenic	0.067176	0.677121
ENSG00000160193	WDR4	protein_coding	ENST00000398208	177.4	intron	0.05308	0.603
ENSG00000205702	CYP2D7P1	polymorphic_pseudogene	ENST00000435101	177.23	promoter-TSS	0.045099	0.630517
ENSG00000268657	AL133373.1	protein_coding	ENST00000596306	177.04	Intergenic	0.050684	0.630193
ENSG00000116151	MORN1	protein_coding	ENST00000378529	176.85	intron	0.03542	0.608729
ENSG00000266441	RP11-91I8.3	antisense	ENST00000577327	176.82	promoter-TSS	0.119617	0.705414
ENSG00000132382	MYBBP1A	protein_coding	ENST00000574934	176.43	promoter-TSS	0.035093	0.640351
ENSG00000154227	CERS3	protein_coding	ENST00000538112	176.27	promoter-TSS	0.061463	0.610565
ENSG00000171298	GAA	protein_coding	ENST00000302262	176.2	intron	0.036557	0.621345
ENSG00000215915	ATAD3C	protein_coding	ENST00000378785	176.12	intron	0.038427	0.626619
ENSG00000148341	SH3GLB2	protein_coding	ENST00000479237	176.1	promoter-TSS	0.027159	0.616928
ENSG00000250634	RP11-341G5.1	lincRNA	ENST00000510907	175.96	intron	0.053324	0.632526
ENSG00000155130	MARCKS	protein_coding	ENST00000368635	175.89	exon	0.106564	0.691358
ENSG00000145681	HAPLN1	protein_coding	ENST00000274341	175.88	promoter-TSS	0.097953	0.69635
ENSG00000253326	RP11-261C10.7	pseudogene	ENST00000517560	175.42	TTS	0.042768	0.63389
ENSG00000257184	RP1-170O19.20	protein_coding	ENST00000465941	175.39	intron	0.062612	0.621429
ENSG00000266736	RP11-260A9.4	pseudogene	ENST00000583143	175.2	intron	0.048083	0.633212
ENSG00000161021	MAML1	protein_coding	ENST00000507385	174.92	TTS	0.0281	0.580027
ENSG00000110697	PITPNM1	protein_coding	ENST00000356404	174.86	intron	0.034709	0.639944
ENSG00000196126	HLA-DRB1	protein_coding	ENST00000360004	174.79	Intergenic	0.065893	0.701347
ENSG00000148672	GLUD1	protein_coding	ENST00000277865	174.74	intron	0.061212	0.691176
ENSG00000044115	CTNNA1	protein_coding	ENST00000520339	174.66	intron	0.06422	0.667482
ENSG00000226051	ZNF503-AS1	lincRNA	ENST00000533822	174.48	intron	0.054315	0.630137
ENSG00000099800	TIMM13	protein_coding	ENST00000215570	174.44	TTS	0.061852	0.667012
ENSG00000146426	TIAM2	protein_coding	ENST00000461783	174.4	intron	0.055905	0.644068
ENSG00000240758	RP11-155G14.6	processed_transcript	ENST00000493710	174.19	intron	0.054605	0.621336
ENSG00000124203	ZNF831	protein_coding	ENST00000371030	174.11	exon	0.058748	0.67081
ENSG00000175764	TTLL11	protein_coding	ENST00000474723	174.04	intron	0.062433	0.672043
ENSG00000163982	OTOP1	protein_coding	ENST00000296358	174.01	promoter-TSS	0.067736	0.649323
ENSG00000249661	TNRC18P1	pseudogene	ENST00000502875	174	exon	0.041066	0.612965
ENSG00000249493	ANKRD20A18P	pseudogene	ENST00000359341	173.83	promoter-TSS	0.055977	0.616819
ENSG00000226711	FAM66C	antisense	ENST00000456135	173.54	intron	0.056199	0.673422
ENSG00000102935	ZNF423	protein_coding	ENST00000563137	173.26	exon	0.045728	0.59535
ENSG00000250195	RP11-371F15.3	antisense	ENST00000507038	173.24	intron	0.047824	0.628894
ENSG00000130699	TAF4	protein_coding	ENST00000436129	173.23	intron	0.053719	0.617627
ENSG00000248522	SBF1P1	pseudogene	ENST00000444527	172.9	exon	0.041329	0.607615
ENSG00000181826	RELL1	protein_coding	ENST00000314117	172.84	intron	0.054379	0.649886
ENSG00000142609	C1orf222	protein_coding	ENST00000493964	172.82	intron	0.039609	0.602582
ENSG00000234620	HDHD1P1	pseudogene	ENST00000421058	172.73	promoter-TSS	0.076976	0.622253
ENSG00000164342	TLR3	protein_coding	ENST00000296795	172.61	Intergenic	0.03796	0.691168
ENSG00000159314	ARHGAP27	protein_coding	ENST00000581991	172.49	promoter-TSS	0.068867	0.663958
ENSG00000188322	SBK1	protein_coding	ENST00000341901	172.16	exon	0.081676	0.673435
ENSG00000141994	DUS3L	protein_coding	ENST00000589841	172.11	promoter-TSS	0.043147	0.635129
ENSG00000203867	RBM20	protein_coding	ENST00000369519	171.6	intron	0.056824	0.632039
ENSG00000241525	AC108004.3	antisense	ENST00000599026	171.47	TTS	0.082611	0.57938
ENSG00000260517	RP11-426C22.5	lincRNA	ENST00000562902	171.44	intron	0.034018	0.611528
ENSG00000126602	TRAP1	protein_coding	ENST00000570514	171.24	promoter-TSS	0.035064	0.574904
ENSG00000269647	BX842679.1	protein_coding	ENST00000599640	170.85	promoter-TSS	0.052191	0.590681
ENSG00000254860	TMEM9B-AS1	antisense	ENST00000534349	170.61	TTS	0.060948	0.661552
ENSG00000211891	IGHE	IG_C_gene	ENST00000576077	170.51	promoter-TSS	0.047619	0.644002
ENSG00000249141	RP11-514O12.4	protein_coding	ENST00000507747	170.47	intron	0.075494	0.578727
ENSG00000112852	PCDHB2	protein_coding	ENST00000194155	170.44	exon	0.067111	0.581669
ENSG00000130643	CALY	protein_coding	ENST00000368555	170.05	intron	0.082965	0.689503
ENSG00000181031	RPH3AL	protein_coding	ENST00000573588	169.96	promoter-TSS	0.038528	0.58908
ENSG00000226729	RPL35AP30	pseudogene	ENST00000484185	169.72	Intergenic	0.059244	0.650332
ENSG00000248608	RP11-206P5.2	pseudogene	ENST00000504166	169.65	exon	0.065876	0.595092
ENSG00000107554	DNMBP	protein_coding	ENST00000543621	169.55	intron	0.056826	0.642298
ENSG00000253798	AC008694.3	antisense	ENST00000522076	169.55	promoter-TSS	0.064787	0.605516
ENSG00000057019	DCBLD2	protein_coding	ENST00000469648	169.52	promoter-TSS	0.116084	0.738827
ENSG00000162817	C1orf115	protein_coding	ENST00000294889	169.41	exon	0.070039	0.578333
ENSG00000197483	ZNF628	protein_coding	ENST00000598519	169.39	exon	0.073529	0.69313
ENSG00000269839	CTD-3233P19.7	pseudogene	ENST00000600135	169.36	Intergenic	0.040337	0.631232
ENSG00000164627	KIF6	protein_coding	ENST00000287152	169.27	intron	0.070812	0.627586
ENSG00000236687	RP11-323H21.3	lincRNA	ENST00000444708	169.09	Intergenic	0.042116	0.617556
ENSG00000128242	GAL3ST1	protein_coding	ENST00000448604	169.02	TTS	0.073171	0.641682
ENSG00000260518	BMS1P8	pseudogene	ENST00000565049	168.99	Intergenic	0.046414	0.581972
ENSG00000117983	MUC5B	protein_coding	ENST00000447027	168.9	Intergenic	0.036788	0.646751
ENSG00000228536	RP11-392O17.1	lincRNA	ENST00000441790	168.42	intron	0.038328	0.62645
ENSG00000197421	GGT3P	pseudogene	ENST00000412448	168.38	exon	0.028969	0.621938
ENSG00000197757	HOXC6	protein_coding	ENST00000394331	168.35	TTS	0.073048	0.616352
ENSG00000157927	RADIL	protein_coding	ENST00000472999	168.24	promoter-TSS	0.039726	0.645125
ENSG00000225373	WASH5P	pseudogene	ENST00000607444	168.2	TTS	0.02095	0.563852
ENSG00000230283	RPS12P24	pseudogene	ENST00000412619	168.03	Intergenic	0.05768	0.667293
ENSG00000185950	IRS2	protein_coding	ENST00000375856	167.74	exon	0.088836	0.683259
ENSG00000229648	AC016753.7	pseudogene	ENST00000453567	167.72	Intergenic	0.052369	0.66002
ENSG00000180592	SKIDA1	protein_coding	ENST00000444772	167.69	Intergenic	0.064758	0.62758
ENSG00000120725	SIL1	protein_coding	ENST00000508639	167.62	intron	0.054882	0.643495
ENSG00000073578	SDHA	protein_coding	ENST00000507522	167.46	Intergenic	0.074955	0.620758
ENSG00000175229	GAL3ST3	protein_coding	ENST00000527878	167.1	exon	0.089608	0.662957
ENSG00000132622	HSPA12B	protein_coding	ENST00000254963	167.03	intron	0.0387	0.586915
ENSG00000269563	AC138655.1	protein_coding	ENST00000601243	166.97	promoter-TSS	0.076836	0.645398
ENSG00000183751	TBL3	protein_coding	ENST00000567615	166.86	promoter-TSS	0.048676	0.66131
ENSG00000238313	snoU13	snoRNA	ENST00000459319	166.85	Intergenic	0.074288	0.681931
ENSG00000167566	NCKAP5L	protein_coding	ENST00000433948	166.72	exon	0.029251	0.64668
ENSG00000259934	RP11-989E6.1	pseudogene	ENST00000569753	166.58	promoter-TSS	0.078824	0.639036
ENSG00000204174	NPY4R	protein_coding	ENST00000374312	166.35	promoter-TSS	0.055629	0.632275
ENSG00000146285	SCML4	protein_coding	ENST00000369020	166.26	intron	0.058879	0.64611
ENSG00000164758	MED30	protein_coding	ENST00000297347	166.18	Intergenic	0.045205	0.612943
ENSG00000224452	RSL24D1P6	pseudogene	ENST00000426934	165.93	Intergenic	0.067961	0.71097
ENSG00000188897	CTD-3088G3.8	protein_coding	ENST00000598234	165.84	exon	0.020029	0.655714
ENSG00000268525	CTB-59C6.3	antisense	ENST00000594531	165.77	promoter-TSS	0.040408	0.629412
ENSG00000145113	MUC4	protein_coding	ENST00000463781	165.72	Intergenic	0.034694	0.605656
ENSG00000188559	RALGAPA2	protein_coding	ENST00000430436	165.65	intron	0.031737	0.600838
ENSG00000264970	RP11-846F4.11	pseudogene	ENST00000578745	165.65	Intergenic	0.045659	0.631748
ENSG00000131018	SYNE1	protein_coding	ENST00000461872	165.46	intron	0.034765	0.555102
ENSG00000185345	PARK2	protein_coding	ENST00000366894	165.35	promoter-TSS	0.111111	0.725304
ENSG00000242802	AP5Z1	protein_coding	ENST00000401897	165.32	intron	0.040465	0.624875
ENSG00000273312	RP11-425A6.5	antisense	ENST00000609313	165.31	promoter-TSS	0.058382	0.595824
ENSG00000142949	PTPRF	protein_coding	ENST00000422171	165.22	promoter-TSS	0.04977	0.628921
ENSG00000230066	FAM197Y3	antisense	ENST00000427622	165.15	TTS	0.025538	0.569128
ENSG00000226633	PPIAP28	pseudogene	ENST00000458378	164.83	Intergenic	0.050107	0.611614
ENSG00000233133	AC104451.2	pseudogene	ENST00000458010	164.82	TTS	0.060338	0.657419
ENSG00000225904	MORF4L1P7	pseudogene	ENST00000426038	164.81	Intergenic	0.060263	0.671649
ENSG00000226987	RP11-544A12.5	pseudogene	ENST00000446606	164.74	Intergenic	0.038857	0.575893
ENSG00000235296	AC137723.5	antisense	ENST00000415556	164.71	promoter-TSS	0.051984	0.650034
ENSG00000142798	HSPG2	protein_coding	ENST00000486901	164.63	exon	0.030596	0.629715
ENSG00000257253	RP11-70F11.7	lincRNA	ENST00000547902	164.62	promoter-TSS	0.058168	0.643785
ENSG00000229145	ACTBP1	pseudogene	ENST00000417985	164.47	Intergenic	0.053858	0.648551
ENSG00000214668	SLC29A4P1	pseudogene	ENST00000398760	164.31	promoter-TSS	0.051451	0.658462
ENSG00000272342	RP13-539J13.1	lincRNA	ENST00000606068	164.27	exon	0.042105	0.624179
ENSG00000258077	RP11-114H23.1	lincRNA	ENST00000552856	164.13	intron	0.058169	0.650278
ENSG00000115073	ACTR1B	protein_coding	ENST00000460427	164.07	TTS	0.032774	0.596263
ENSG00000186481	ANKRD20A5P	pseudogene	ENST00000431648	163.74	intron	0.036403	0.629006
ENSG00000165288	BRWD3	protein_coding	ENST00000473691	163.68	intron	0.048827	0.596958
ENSG00000102595	UGGT2	protein_coding	ENST00000376747	163.54	intron	0.049717	0.6
ENSG00000259128	DUX4L2	protein_coding	ENST00000554376	163.52	Intergenic	0.111818	0.684112
ENSG00000159579	RSPRY1	protein_coding	ENST00000562959	163.42	intron	0.056191	0.661986
ENSG00000225663	FAM195B	protein_coding	ENST00000576431	162.9	intron	0.031789	0.655849
ENSG00000267317	CTB-25B13.12	processed_transcript	ENST00000588225	162.89	TTS	0.054436	0.630677
ENSG00000177045	SIX5	protein_coding	ENST00000317578	162.8	exon	0.048823	0.680829
ENSG00000259743	RP11-315O8.1	pseudogene	ENST00000559623	162.77	TTS	0.046329	0.6
ENSG00000167615	LENG8	protein_coding	ENST00000439657	162.62	TTS	0.04453	0.614827
ENSG00000160282	FTCD	protein_coding	ENST00000488577	162.61	promoter-TSS	0.056029	0.671595
ENSG00000226223	TSPY16P	pseudogene	ENST00000449843	162.5	promoter-TSS	0.046021	0.609195
ENSG00000230240	RP11-241I20.1	pseudogene	ENST00000415903	162.44	Intergenic	0.061129	0.673976
ENSG00000080910	CFHR2	protein_coding	ENST00000367421	162.29	intron	0.035941	0.587117
ENSG00000187583	PLEKHN1	protein_coding	ENST00000491024	162.22	promoter-TSS	0.041049	0.652452
ENSG00000214548	MEG3	lincRNA	ENST00000398518	162.05	promoter-TSS	0.052687	0.602938
ENSG00000258947	TUBB3	protein_coding	ENST00000553656	162.05	TTS	0.045322	0.607157
ENSG00000100227	POLDIP3	protein_coding	ENST00000463133	162.03	intron	0.056111	0.619048
ENSG00000260771	RP1-39J2.1	lincRNA	ENST00000568306	161.71	Intergenic	0.042157	0.626442
ENSG00000117400	MPL	protein_coding	ENST00000413998	161.67	intron	0.064744	0.619475
ENSG00000179241	LDLRAD3	protein_coding	ENST00000534091	161.54	intron	0.060916	0.681034
ENSG00000078900	TP73	protein_coding	ENST00000604194	161.42	intron	0.039124	0.631665
ENSG00000250765	AC138035.1	lincRNA	ENST00000509192	161.32	intron	0.0282	0.617636
ENSG00000128276	RFPL3	protein_coding	ENST00000397468	161.27	Intergenic	0.043003	0.623303
ENSG00000264326	MIR4657	miRNA	ENST00000578157	161.15	Intergenic	0.060482	0.648636
ENSG00000226685	CT47A12	protein_coding	ENST00000419982	160.85	exon	0.060961	0.616
ENSG00000142676	RPL11	protein_coding	ENST00000374550	160.52	Intergenic	0.060954	0.635103
ENSG00000140678	ITGAX	protein_coding	ENST00000268296	160.49	exon	0.035002	0.585474
ENSG00000105618	PRPF31	protein_coding	ENST00000498612	160.44	TTS	0.047551	0.617136
ENSG00000188242	CTD-2228K2.5	protein_coding	ENST00000510714	160.37	TTS	0.050138	0.615621
ENSG00000143006	DMRTB1	protein_coding	ENST00000463126	160.32	exon	0.056883	0.605653
ENSG00000178821	TMEM52	protein_coding	ENST00000310991	160.17	TTS	0.029466	0.638037
ENSG00000257048	RP11-476M19.2	lincRNA	ENST00000542449	160.14	Intergenic	0.065974	0.640415
ENSG00000228400	AC079154.1	antisense	ENST00000438816	160.06	promoter-TSS	0.07948	0.629149
ENSG00000256870	SLC5A8	protein_coding	ENST00000536262	159.97	exon	0.078893	0.628454
ENSG00000230205	RP11-631F7.2	lincRNA	ENST00000417838	159.91	Intergenic	0.056723	0.642407
ENSG00000232637	WI2-3658N16.1	pseudogene	ENST00000436832	159.84	intron	0.05299	0.594618
ENSG00000167619	TMEM145	protein_coding	ENST00000301204	159.78	exon	0.093112	0.690446
ENSG00000129933	MAU2	protein_coding	ENST00000262816	159.72	intron	0.028755	0.618532
ENSG00000213599	SLX1A-SULT1A3	processed_transcript	ENST00000566712	159.57	promoter-TSS	0.0594	0.611383
ENSG00000249574	AC226118.1	lincRNA	ENST00000515213	159.31	Intergenic	0.044459	0.613203
ENSG00000172819	RARG	protein_coding	ENST00000551580	159.29	TTS	0.025157	0.558577
ENSG00000105426	PTPRS	protein_coding	ENST00000357368	159.19	intron	0.050587	0.620955
ENSG00000065000	AP3D1	protein_coding	ENST00000585652	159.14	exon	0.03653	0.597542
ENSG00000207955	MIR219-2	lincRNA	ENST00000385220	159.03	promoter-TSS	0.080134	0.659952
ENSG00000224445	RP11-413P11.1	lincRNA	ENST00000438829	158.91	intron	0.044179	0.608592
ENSG00000182502	ABHD17AP5	pseudogene	ENST00000333131	158.87	Intergenic	0.031927	0.602443
ENSG00000203835	ABHD17AP1	pseudogene	ENST00000457740	158.8	intron	0.058652	0.675511
ENSG00000197487	GALP	protein_coding	ENST00000590002	158.67	promoter-TSS	0.03125	0.59643
ENSG00000258472	RP11-192H23.4	protein_coding	ENST00000481916	158.23	intron	0.056704	0.624667
ENSG00000253971	CDC42P3	pseudogene	ENST00000518493	158.11	Intergenic	0.034502	0.608819
ENSG00000145375	SPATA5	protein_coding	ENST00000274008	158.05	intron	0.053272	0.649594
ENSG00000141506	PIK3R5	protein_coding	ENST00000578743	157.84	promoter-TSS	0.031099	0.661996
ENSG00000160867	FGFR4	protein_coding	ENST00000511076	157.81	promoter-TSS	0.040375	0.619242
ENSG00000230847	RP11-195E2.1	pseudogene	ENST00000445744	157.76	intron	0.032857	0.527817
ENSG00000151079	KCNA6	protein_coding	ENST00000433855	157.74	exon	0.057454	0.616832
ENSG00000079313	REXO1	protein_coding	ENST00000586291	157.69	promoter-TSS	0.043791	0.643359
ENSG00000066933	MYO9A	protein_coding	ENST00000564931	157.65	intron	0.063085	0.681448
ENSG00000185504	C17orf70	protein_coding	ENST00000425898	157.5	promoter-TSS	0.036583	0.605074
ENSG00000205944	DAZ2	protein_coding	ENST00000382424	157.35	intron	0.051338	0.617775
ENSG00000181523	SGSH	protein_coding	ENST00000575484	157.28	promoter-TSS	0.036807	0.590161
ENSG00000250238	Z95704.3	pseudogene	ENST00000511645	157.17	promoter-TSS	0.068053	0.605574
ENSG00000240707	RP13-137A17.6	lincRNA	ENST00000461291	157.11	Intergenic	0.04269	0.614226
ENSG00000229528	RP5-1066H13.4	antisense	ENST00000414199	156.99	Intergenic	0.050416	0.570552
ENSG00000228323	AC008753.6	antisense	ENST00000455835	156.95	promoter-TSS	0.078753	0.692623
ENSG00000141756	FKBP10	protein_coding	ENST00000464180	156.83	exon	0.029609	0.598995
ENSG00000183579	ZNRF3	protein_coding	ENST00000332811	156.67	exon	0.049165	0.653626
ENSG00000186603	HPDL	protein_coding	ENST00000334815	156.65	exon	0.078556	0.679745
ENSG00000087116	ADAMTS2	protein_coding	ENST00000518335	156.6	exon	0.058719	0.627652
ENSG00000230309	RP3-390M24.1	lincRNA	ENST00000449463	156.59	Intergenic	0.045004	0.554116
ENSG00000269190	FBXO17	protein_coding	ENST00000601394	156.59	promoter-TSS	0.060692	0.591678
ENSG00000249568	RP11-234O6.2	antisense	ENST00000508189	156.44	Intergenic	0.047391	0.577338
ENSG00000180011	ZADH2	protein_coding	ENST00000322342	156.38	intron	0.071506	0.641581
ENSG00000166923	GREM1	protein_coding	ENST00000560830	156.33	promoter-TSS	0.087891	0.676413
ENSG00000137843	PAK6	protein_coding	ENST00000557926	156.32	promoter-TSS	0.029134	0.602519
ENSG00000175643	RMI2	protein_coding	ENST00000572173	156.06	intron	0.057343	0.63522
ENSG00000176155	CCDC57	protein_coding	ENST00000389641	155.99	intron	0.03094	0.618557
ENSG00000249509	RP11-402J6.1	antisense	ENST00000506057	155.97	Intergenic	0.05824	0.592822
ENSG00000206260	PRR23A	protein_coding	ENST00000383163	155.88	exon	0.069319	0.61506
ENSG00000120690	ELF1	protein_coding	ENST00000498824	155.84	intron	0.066249	0.687174
ENSG00000115760	BIRC6	protein_coding	ENST00000421745	155.83	intron	0.059363	0.62904
ENSG00000252469	RNU7-160P	snRNA	ENST00000516660	155.72	Intergenic	0.034827	0.654979
ENSG00000127415	IDUA	protein_coding	ENST00000509744	155.66	TTS	0.055451	0.667778
ENSG00000099797	TECR	protein_coding	ENST00000601187	155.59	promoter-TSS	0.039251	0.655165
ENSG00000225302	RP11-539I5.1	antisense	ENST00000453491	155.54	promoter-TSS	0.055319	0.623229
ENSG00000123104	ITPR2	protein_coding	ENST00000545235	155.44	intron	0.060409	0.674408
ENSG00000246863	RP11-325N19.3	lincRNA	ENST00000499797	155.31	promoter-TSS	0.102015	0.700629
ENSG00000237338	FTCD-AS1	antisense	ENST00000446649	155.22	TTS	0.039986	0.617974
ENSG00000182545	RNASE10	protein_coding	ENST00000430083	155.09	intron	0.063195	0.686833
ENSG00000253884	RP11-726G23.2	pseudogene	ENST00000518796	155.06	promoter-TSS	0.069476	0.613546
ENSG00000236543	RP11-98L5.5	antisense	ENST00000430816	155.02	Intergenic	0.032901	0.614283
ENSG00000103275	UBE2I	protein_coding	ENST00000566159	154.84	promoter-TSS	0.042679	0.613107
ENSG00000110076	NRXN2	protein_coding	ENST00000377551	154.81	exon	0.061237	0.629131
ENSG00000170927	PKHD1	protein_coding	ENST00000340994	154.78	intron	0.050248	0.617397
ENSG00000215559	ANKRD20A11P	pseudogene	ENST00000442192	154.78	promoter-TSS	0.03974	0.637892
ENSG00000111262	KCNA1	protein_coding	ENST00000543874	154.73	promoter-TSS	0.09589	0.653495
ENSG00000104885	DOT1L	protein_coding	ENST00000591498	154.7	promoter-TSS	0.038097	0.614183
ENSG00000185189	NRBP2	protein_coding	ENST00000529747	154.6	intron	0.048291	0.64154
ENSG00000217089	RPS29P13	pseudogene	ENST00000402041	154.55	Intergenic	0.050777	0.610766
ENSG00000260431	RP11-382N13.6	pseudogene	ENST00000565115	154.39	Intergenic	0.061065	0.666992
ENSG00000238184	AC129929.5	processed_transcript	ENST00000427151	154.36	intron	0.053103	0.646419
ENSG00000233750	CICP27	pseudogene	ENST00000442987	154.26	exon	0.025784	0.603622
ENSG00000162367	TAL1	protein_coding	ENST00000459729	154.08	promoter-TSS	0.026432	0.584615
ENSG00000187021	PNLIPRP1	protein_coding	ENST00000534537	154.03	TTS	0.050863	0.591012
ENSG00000221145	AL136987.1	miRNA	ENST00000408218	153.81	Intergenic	0.034623	0.609359
ENSG00000115286	NDUFS7	protein_coding	ENST00000436115	153.59	TTS	0.046614	0.633666
ENSG00000106006	HOXA6	protein_coding	ENST00000222728	153.53	exon	0.072449	0.602446
ENSG00000222040	ADRA2B	protein_coding	ENST00000409345	153.52	exon	0.065728	0.664234
ENSG00000268927	FLJ00418	protein_coding	ENST00000597002	153.39	exon	0.036996	0.63385
ENSG00000171631	P2RY6	protein_coding	ENST00000544437	153.33	TTS	0.043019	0.618005
ENSG00000219391	AC019129.1	pseudogene	ENST00000403786	153.33	Intergenic	0.050663	0.628964
ENSG00000123106	CCDC91	protein_coding	ENST00000543534	153.31	intron	0.049754	0.608743
ENSG00000236249	GAGE2C	protein_coding	ENST00000381708	153.3	intron	0.042208	0.537784
ENSG00000204936	CD177	polymorphic_pseudogene	ENST00000378009	153.29	exon	0.044362	0.617729
ENSG00000239533	GOLGA2P2Y	processed_transcript	ENST00000516761	153.29	Intergenic	0.056309	0.612298
ENSG00000111700	SLCO1B3	protein_coding	ENST00000540853	153.02	Intergenic	0.045677	0.613692
ENSG00000258273	RP11-370I10.4	pseudogene	ENST00000549699	152.97	TTS	0.06584	0.683761
ENSG00000185163	DDX51	protein_coding	ENST00000462829	152.95	promoter-TSS	0.035776	0.597764
ENSG00000230285	RP11-290M5.2	lincRNA	ENST00000426794	152.87	Intergenic	0.058394	0.585417
ENSG00000174016	FAM46D	protein_coding	ENST00000538312	152.84	intron	0.054273	0.621571
ENSG00000170801	HTRA3	protein_coding	ENST00000307358	152.72	intron	0.02922	0.615805
ENSG00000224655	AC018737.3	lincRNA	ENST00000422649	152.69	Intergenic	0.056433	0.630006
ENSG00000225293	ABCD1P4	pseudogene	ENST00000399687	152.69	promoter-TSS	0.049981	0.607328
ENSG00000236856	AC105393.1	lincRNA	ENST00000431911	152.64	intron	0.02939	0.532868
ENSG00000232098	CTD-2619J13.14	lincRNA	ENST00000597309	152.63	TTS	0.063184	0.668821
ENSG00000242953	RP11-803B1.3	pseudogene	ENST00000487255	152.63	promoter-TSS	0.05334	0.633782
ENSG00000143376	SNX27	protein_coding	ENST00000368841	152.46	Intergenic	0.06337	0.672745
ENSG00000099849	RASSF7	protein_coding	ENST00000524468	152.43	TTS	0.032958	0.65713
ENSG00000167077	MEI1	protein_coding	ENST00000400107	152.39	intron	0.070765	0.625
ENSG00000228113	AC003991.3	antisense	ENST00000595121	152.38	intron	0.054995	0.645991
ENSG00000234086	AL391994.1	pseudogene	ENST00000439516	152.33	TTS	0.059367	0.650626
ENSG00000229940	TSPY22P	pseudogene	ENST00000427496	152.25	promoter-TSS	0.044202	0.604705
ENSG00000198825	INPP5F	protein_coding	ENST00000361976	152.13	intron	0.054632	0.661918
ENSG00000142330	CAPN10	protein_coding	ENST00000426297	152.12	promoter-TSS	0.030544	0.640903
ENSG00000076826	CAMSAP3	protein_coding	ENST00000160298	152.03	exon	0.067024	0.691318
ENSG00000079432	CIC	protein_coding	ENST00000571942	151.85	TTS	0.045499	0.665576
ENSG00000261272	MUC22	protein_coding	ENST00000561890	151.71	intron	0.041711	0.617521
ENSG00000255191	RP11-626H12.1	lincRNA	ENST00000534086	151.68	promoter-TSS	0.086256	0.721591
ENSG00000167941	SOST	protein_coding	ENST00000301691	151.49	exon	0.067416	0.625965
ENSG00000099308	MAST3	protein_coding	ENST00000601226	151.45	TTS	0.033953	0.584137
ENSG00000106688	SLC1A1	protein_coding	ENST00000262352	151.41	exon	0.106628	0.702158
ENSG00000242973	RP11-446F17.3	antisense	ENST00000422284	151.26	promoter-TSS	0.070004	0.620461
ENSG00000242362	CT47A2	protein_coding	ENST00000458218	151.14	exon	0.056818	0.600227
ENSG00000073067	CYP2W1	protein_coding	ENST00000415893	151.04	intron	0.047227	0.663924
ENSG00000253111	RP11-136O12.2	lincRNA	ENST00000521991	150.78	intron	0.024204	0.543257
ENSG00000178882	FAM101A	protein_coding	ENST00000540762	150.74	intron	0.03199	0.582226
ENSG00000100403	ZC3H7B	protein_coding	ENST00000351589	150.6	exon	0.033787	0.650439
ENSG00000141627	DYM	protein_coding	ENST00000269445	150.55	intron	0.052206	0.640373
ENSG00000260610	RP11-989E6.11	pseudogene	ENST00000563896	150.47	Intergenic	0.044025	0.626286
ENSG00000204991	SPIRE2	protein_coding	ENST00000393062	150.23	intron	0.054365	0.575962
ENSG00000167208	SNX20	protein_coding	ENST00000330943	149.86	exon	0.067869	0.59485
ENSG00000198382	UVRAG	protein_coding	ENST00000528264	149.7	promoter-TSS	0.053521	0.646645
ENSG00000121446	RGSL1	protein_coding	ENST00000456971	149.64	intron	0.056585	0.651652
ENSG00000250259	RP11-460I19.2	lincRNA	ENST00000503095	149.57	Intergenic	0.034541	0.663804
ENSG00000197721	CR1L	protein_coding	ENST00000530905	149.53	promoter-TSS	0.060606	0.591743
ENSG00000254123	RP11-99H20.1	lincRNA	ENST00000520155	149.52	Intergenic	0.040191	0.583174
ENSG00000269676	MUC8	protein_coding	ENST00000595994	149.47	Intergenic	0.053143	0.626943
ENSG00000184900	SUMO3	protein_coding	ENST00000479153	149.45	Intergenic	0.058176	0.647983
ENSG00000242101	RN7SL416P	misc_RNA	ENST00000494042	149.43	Intergenic	0.063903	0.688822
ENSG00000135315	KIAA1009	protein_coding	ENST00000403245	149.41	Intergenic	0.058722	0.649022
ENSG00000173110	HSPA6	protein_coding	ENST00000309758	149.41	exon	0.066967	0.630631
ENSG00000233508	RP1-269M15.3	antisense	ENST00000430025	149.32	promoter-TSS	0.121951	0.73221
ENSG00000269067	ZNF728	protein_coding	ENST00000594710	149.28	promoter-TSS	0.043179	0.525954
ENSG00000201314	Y_RNA	misc_RNA	ENST00000364444	149.25	Intergenic	0.022634	0.536485
ENSG00000070886	EPHA8	protein_coding	ENST00000166244	149.23	exon	0.041922	0.631256
ENSG00000157823	AP3S2	protein_coding	ENST00000560184	149.1	intron	0.062794	0.693605
ENSG00000260101	RP11-568N6.1	lincRNA	ENST00000561559	149.02	Intergenic	0.055046	0.6575
ENSG00000259404	EFTUD1P1	pseudogene	ENST00000560401	148.99	promoter-TSS	0.082956	0.623494
ENSG00000231346	RP5-836N10.1	lincRNA	ENST00000453988	148.92	intron	0.060109	0.635551
ENSG00000215912	TTC34	protein_coding	ENST00000401095	148.88	promoter-TSS	0.052465	0.592514
ENSG00000110057	UNC93B1	protein_coding	ENST00000525368	148.87	TTS	0.050144	0.612073
ENSG00000032389	TSSC1	protein_coding	ENST00000398659	148.83	intron	0.03677	0.565257
ENSG00000075240	GRAMD4	protein_coding	ENST00000431155	148.69	intron	0.040275	0.607641
ENSG00000074276	CDHR2	protein_coding	ENST00000261944	148.62	exon	0.034544	0.597345
ENSG00000147408	CSGALNACT1	protein_coding	ENST00000519222	148.62	intron	0.038776	0.560652
ENSG00000185359	HGS	protein_coding	ENST00000573949	148.61	intron	0.042282	0.610048
ENSG00000227459	AC079612.2	lincRNA	ENST00000446029	148.49	Intergenic	0.028875	0.587699
ENSG00000134504	KCTD1	protein_coding	ENST00000580059	148.47	promoter-TSS	0.082691	0.615546
ENSG00000152430	BOLL	protein_coding	ENST00000392296	148.46	promoter-TSS	0.072072	0.625313
ENSG00000238411	CR381670.1	miRNA	ENST00000459169	148.44	Intergenic	0.056355	0.626123
ENSG00000136699	SMPD4	protein_coding	ENST00000430682	148.38	TTS	0.031778	0.597667
ENSG00000101440	ASIP	protein_coding	ENST00000568305	148.37	intron	0.071127	0.718409
ENSG00000236595	MED15P5	pseudogene	ENST00000423150	148.34	exon	0.047081	0.619003
ENSG00000137601	NEK1	protein_coding	ENST00000512193	148.31	intron	0.050703	0.633089
ENSG00000102781	KATNAL1	protein_coding	ENST00000380617	148.24	intron	0.057346	0.646834
ENSG00000205436	EXOC3L4	protein_coding	ENST00000560102	148.18	promoter-TSS	0.071397	0.641838
ENSG00000255346	NOX5	protein_coding	ENST00000260364	148.07	promoter-TSS	0.049111	0.571705
ENSG00000105538	RASIP1	protein_coding	ENST00000594232	147.93	TTS	0.056682	0.591433
ENSG00000157557	ETS2	protein_coding	ENST00000360938	147.91	promoter-TSS	0.089664	0.700249
ENSG00000266429	AL442639.1	miRNA	ENST00000582085	147.91	Intergenic	0.051743	0.64344
ENSG00000227204	RBMY2JP	pseudogene	ENST00000425544	147.72	intron	0.046045	0.613208
ENSG00000039650	PNKP	protein_coding	ENST00000601816	147.7	promoter-TSS	0.042886	0.614103
ENSG00000235711	ANKRD34C	protein_coding	ENST00000421388	147.67	intron	0.057456	0.570323
ENSG00000052723	SIKE1	protein_coding	ENST00000369528	147.63	Intergenic	0.049351	0.620376
ENSG00000140564	FURIN	protein_coding	ENST00000558794	147.6	TTS	0.031533	0.623773
ENSG00000233653	CICP7	pseudogene	ENST00000432723	147.43	exon	0.027768	0.61033
ENSG00000243733	RP11-80H8.3	lincRNA	ENST00000492307	147.17	Intergenic	0.051502	0.635367
ENSG00000223679	AP000362.1	pseudogene	ENST00000420944	147.13	Intergenic	0.044077	0.5837
ENSG00000252932	SNORD112	snoRNA	ENST00000517123	147.08	Intergenic	0.055556	0.620761
ENSG00000008311	AASS	protein_coding	ENST00000417368	146.86	intron	0.084691	0.63252
ENSG00000145287	PLAC8	protein_coding	ENST00000505406	146.8	Intergenic	0.065828	0.684409
ENSG00000233757	AC092835.2	lincRNA	ENST00000444043	146.71	Intergenic	0.051429	0.613133
ENSG00000114200	BCHE	protein_coding	ENST00000264381	146.7	Intergenic	0.050532	0.602303
ENSG00000100982	PCIF1	protein_coding	ENST00000479348	146.66	intron	0.030365	0.577675
ENSG00000176884	GRIN1	protein_coding	ENST00000371561	146.66	intron	0.054007	0.648288
ENSG00000137841	PLCB2	protein_coding	ENST00000559381	146.55	promoter-TSS	0.060811	0.66237
ENSG00000229107	ABHD17AP4	pseudogene	ENST00000411545	146.55	intron	0.059144	0.667012
ENSG00000122877	EGR2	protein_coding	ENST00000493899	146.52	Intergenic	0.057156	0.673943
ENSG00000023697	DERA	protein_coding	ENST00000532573	146.41	Intergenic	0.044182	0.577114
ENSG00000178773	CPNE7	protein_coding	ENST00000525982	146.4	intron	0.06523	0.6678
ENSG00000204653	ASPDH	protein_coding	ENST00000376916	146.2	promoter-TSS	0.034503	0.649822
ENSG00000225622	PPIAP17	pseudogene	ENST00000438507	146.2	Intergenic	0.055503	0.650545
ENSG00000179163	FUCA1	protein_coding	ENST00000374479	146.18	intron	0.054612	0.61977
ENSG00000236615	AC010086.5	pseudogene	ENST00000428616	146.04	TTS	0.031034	0.605852
ENSG00000185215	TNFAIP2	protein_coding	ENST00000451723	145.96	promoter-TSS	0.088988	0.71
ENSG00000256982	CTD-2555A7.2	lincRNA	ENST00000537498	145.9	intron	0.040943	0.648091
ENSG00000248092	NNT-AS1	antisense	ENST00000503484	145.79	TTS	0.051298	0.607595
ENSG00000261719	RP11-67H24.1	pseudogene	ENST00000561729	145.74	promoter-TSS	0.078141	0.630934
ENSG00000230865	TSEN15P1	pseudogene	ENST00000423257	145.6	Intergenic	0.060948	0.680767
ENSG00000178719	GRINA	protein_coding	ENST00000525513	145.45	TTS	0.035486	0.622674
ENSG00000163825	RTP3	protein_coding	ENST00000296142	145.43	Intergenic	0.057234	0.643008
ENSG00000261453	RP11-565N2.1	lincRNA	ENST00000568112	145.35	Intergenic	0.048283	0.616292
ENSG00000228229	RP11-219C24.10	lincRNA	ENST00000432559	145.26	Intergenic	0.063296	0.687346
ENSG00000168502	SOGA2	protein_coding	ENST00000306285	144.99	intron	0.046797	0.587135
ENSG00000236887	RP11-389O22.5	pseudogene	ENST00000412567	144.9	Intergenic	0.020833	0.54262
ENSG00000255262	TCEB2P2	pseudogene	ENST00000535377	144.79	Intergenic	0.043676	0.558436
ENSG00000234583	TSPY19P	pseudogene	ENST00000418461	144.78	promoter-TSS	0.049233	0.635144
ENSG00000163686	ABHD6	protein_coding	ENST00000295962	144.73	intron	0.056711	0.66462
ENSG00000215513	PI4KAP1	pseudogene	ENST00000452435	144.71	intron	0.026172	0.608719
ENSG00000188822	CNR2	protein_coding	ENST00000536471	144.69	intron	0.057167	0.64404
ENSG00000248261	CTD-2333K2.1	lincRNA	ENST00000506058	144.68	Intergenic	0.059331	0.62931
ENSG00000138670	RASGEF1B	protein_coding	ENST00000512716	144.47	intron	0.032768	0.599323
ENSG00000261052	SULT1A3	protein_coding	ENST00000562257	144.46	TTS	0.022565	0.575668
ENSG00000070047	PHRF1	protein_coding	ENST00000533464	144.38	exon	0.043902	0.627964
ENSG00000267409	RP11-567M16.2	lincRNA	ENST00000587527	144.33	Intergenic	0.035748	0.595445
ENSG00000167395	ZNF646	protein_coding	ENST00000428260	144.3	TTS	0.030778	0.597214
ENSG00000266997	RP11-886H22.1	protein_coding	ENST00000590532	144.24	intron	0.052801	0.642214
ENSG00000123201	GUCY1B2	pseudogene	ENST00000532104	144.15	intron	0.047196	0.628191
ENSG00000105186	ANKRD27	protein_coding	ENST00000590519	144.14	promoter-TSS	0.102611	0.668689
ENSG00000224222	RP11-262I2.2	lincRNA	ENST00000427247	144.13	Intergenic	0.053487	0.622117
ENSG00000213686	DUSP8P1	pseudogene	ENST00000448376	144.01	exon	0.068506	0.653952
ENSG00000172236	TPSAB1	protein_coding	ENST00000561736	143.91	promoter-TSS	0.037597	0.619099
ENSG00000250571	GLI4	protein_coding	ENST00000523812	143.83	promoter-TSS	0.030541	0.645103
ENSG00000267291	CTB-186G2.1	antisense	ENST00000589557	143.83	promoter-TSS	0.040347	0.610516
ENSG00000143322	ABL2	protein_coding	ENST00000502732	143.82	intron	0.049978	0.625977
ENSG00000238899	snoU13	snoRNA	ENST00000458977	143.71	promoter-TSS	0.034179	0.593612
ENSG00000238352	snoU13	snoRNA	ENST00000458764	143.59	Intergenic	0.049623	0.623352
ENSG00000099998	GGT5	protein_coding	ENST00000424217	143.44	TTS	0.025164	0.629967
ENSG00000236713	RP11-363I22.3	pseudogene	ENST00000283110	143.43	TTS	0.05251	0.61534
ENSG00000164252	AGGF1	protein_coding	ENST00000312916	143.38	intron	0.065875	0.695253
ENSG00000234072	AC074117.10	antisense	ENST00000447070	143.38	exon	0.051368	0.61
ENSG00000068078	FGFR3	protein_coding	ENST00000469068	143.28	promoter-TSS	0.055421	0.671782
ENSG00000173269	MMRN2	protein_coding	ENST00000610081	143.21	TTS	0.064114	0.65053
ENSG00000120332	TNN	protein_coding	ENST00000239462	143.14	intron	0.033143	0.621005
ENSG00000230673	PABPC1P3	pseudogene	ENST00000469174	143.12	Intergenic	0.050534	0.610976
ENSG00000225884	AC098872.3	antisense	ENST00000413304	143.08	Intergenic	0.06817	0.712602
ENSG00000197561	ELANE	protein_coding	ENST00000590230	143.06	intron	0.054892	0.60961
ENSG00000188981	MSANTD1	protein_coding	ENST00000505599	143.01	intron	0.035493	0.590653
ENSG00000230082	PRRT3-AS1	antisense	ENST00000431558	142.97	promoter-TSS	0.069727	0.628364
ENSG00000090615	GOLGA3	protein_coding	ENST00000204726	142.86	intron	0.055346	0.629925
ENSG00000235688	AC116614.1	antisense	ENST00000456949	142.86	promoter-TSS	0.102637	0.714958
ENSG00000106004	HOXA5	protein_coding	ENST00000222726	142.85	promoter-TSS	0.060626	0.576569
ENSG00000255327	RP11-555G19.1	lincRNA	ENST00000528497	142.81	Intergenic	0.028504	0.481613
ENSG00000252471	AC006328.1	miRNA	ENST00000516662	142.8	Intergenic	0.037924	0.623506
ENSG00000100359	SGSM3	protein_coding	ENST00000467915	142.79	promoter-TSS	0.035278	0.627557
ENSG00000145730	PAM	protein_coding	ENST00000505654	142.43	Intergenic	0.039171	0.632911
ENSG00000224936	SUCLA2P1	pseudogene	ENST00000425839	142.37	Intergenic	0.04607	0.612729
ENSG00000229656	RP11-462L8.1	lincRNA	ENST00000414157	142.31	intron	0.041414	0.567329
ENSG00000140488	CELF6	protein_coding	ENST00000437872	142.21	promoter-TSS	0.083192	0.691525
ENSG00000252315	RNA5SP520	rRNA	ENST00000516506	141.92	TTS	0.045625	0.592676
ENSG00000058056	USP13	protein_coding	ENST00000263966	141.84	intron	0.058403	0.65277
ENSG00000162676	GFI1	protein_coding	ENST00000427103	141.8	intron	0.068699	0.611588
ENSG00000272438	RP11-54O7.16	lincRNA	ENST00000607769	141.75	intron	0.069823	0.684712
ENSG00000189306	RRP7A	protein_coding	ENST00000483303	141.73	TTS	0.03076	0.60516
ENSG00000183134	PTGDR2	protein_coding	ENST00000332539	141.69	exon	0.059316	0.600946
ENSG00000266077	AC139149.1	miRNA	ENST00000584254	141.64	Intergenic	0.056	0.655117
ENSG00000255735	AC110619.1	pseudogene	ENST00000538012	141.6	exon	0.027426	0.629415
ENSG00000238151	MLLT10P1	pseudogene	ENST00000418346	141.56	Intergenic	0.048739	0.670307
ENSG00000164877	MICALL2	protein_coding	ENST00000493998	141.52	Intergenic	0.042367	0.625672
ENSG00000235370	DNM1P51	pseudogene	ENST00000456932	141.35	exon	0.022174	0.603561
ENSG00000241859	KALP	pseudogene	ENST00000460561	141.27	promoter-TSS	0.069106	0.610152
ENSG00000254854	CTD-2523D13.2	antisense	ENST00000533253	141.27	Intergenic	0.055804	0.629877
ENSG00000141127	PRPSAP2	protein_coding	ENST00000536323	141.24	intron	0.045998	0.605699
ENSG00000269945	RP6-91H8.5	lincRNA	ENST00000602396	141.23	Intergenic	0.063053	0.634254
ENSG00000187796	CARD9	protein_coding	ENST00000485975	141.15	promoter-TSS	0.046103	0.665782
ENSG00000212278	SNORD81	snoRNA	ENST00000390976	141.12	Intergenic	0.05791	0.628282
ENSG00000215922	AC092965.1	miRNA	ENST00000401103	140.98	Intergenic	0.051073	0.642751
ENSG00000249109	RP11-1026M7.2	protein_coding	ENST00000502515	140.91	promoter-TSS	0.055019	0.574136
ENSG00000152580	IGSF10	protein_coding	ENST00000282466	140.74	Intergenic	0.060117	0.609078
ENSG00000269458	CTD-2579N5.4	pseudogene	ENST00000598203	140.59	Intergenic	0.074215	0.728152
ENSG00000113391	FAM172A	protein_coding	ENST00000502503	140.57	intron	0.047821	0.612825
ENSG00000196305	IARS	protein_coding	ENST00000443024	140.46	intron	0.044021	0.584373
ENSG00000011028	MRC2	protein_coding	ENST00000584265	140.4	exon	0.041313	0.644231
ENSG00000112877	CEP72	protein_coding	ENST00000514507	140.4	exon	0.050661	0.621008
ENSG00000224783	MIPEPP2	pseudogene	ENST00000422560	140.4	Intergenic	0.047786	0.63213
ENSG00000229485	KSR1P1	pseudogene	ENST00000446298	140.23	Intergenic	0.066502	0.573904
ENSG00000093217	XYLB	protein_coding	ENST00000472721	140.21	intron	0.023148	0.523699
ENSG00000236691	NDUFA4P2	pseudogene	ENST00000489989	140.18	Intergenic	0.042759	0.608546
ENSG00000136319	TTC5	protein_coding	ENST00000258821	140.11	Intergenic	0.055527	0.659815
ENSG00000130520	LSM4	protein_coding	ENST00000597776	140.06	TTS	0.039937	0.649452
ENSG00000204437	CTSLP6	pseudogene	ENST00000458273	140.06	Intergenic	0.037624	0.584433
ENSG00000129749	CHRNA10	protein_coding	ENST00000534359	139.88	exon	0.050853	0.592606
ENSG00000173638	SLC19A1	protein_coding	ENST00000311124	139.87	intron	0.042592	0.61747
ENSG00000255769	RP11-152F13.3	pseudogene	ENST00000539808	139.83	TTS	0.033599	0.603182
ENSG00000265977	AL450307.2	miRNA	ENST00000579404	139.67	Intergenic	0.058659	0.635958
ENSG00000237720	AC011995.1	lincRNA	ENST00000452701	139.64	Intergenic	0.032258	0.577251
ENSG00000259704	CTD-3094K11.1	sense_overlapping	ENST00000558221	139.64	Intergenic	0.048051	0.630435
ENSG00000235240	AC026185.1	pseudogene	ENST00000445748	139.61	TTS	0.066809	0.65438
ENSG00000206792	Y_RNA	misc_RNA	ENST00000384065	139.6	Intergenic	0.032932	0.502532
ENSG00000248373	RP11-556I14.1	lincRNA	ENST00000506148	139.6	intron	0.04572	0.620019
ENSG00000224953	SRIP3	pseudogene	ENST00000413200	139.47	Intergenic	0.035024	0.639324
ENSG00000099899	TRMT2A	protein_coding	ENST00000487668	139.46	promoter-TSS	0.031695	0.626248
ENSG00000127804	METTL16	protein_coding	ENST00000574752	139.46	intron	0.051583	0.638591
ENSG00000182362	YBEY	protein_coding	ENST00000329319	139.45	intron	0.048485	0.540222
ENSG00000270921	CICP23	pseudogene	ENST00000605013	139.34	exon	0.027798	0.609527
ENSG00000100364	KIAA0930	protein_coding	ENST00000251993	139.26	intron	0.039385	0.62548
ENSG00000170748	RBMXL2	protein_coding	ENST00000306904	139.22	exon	0.095426	0.624718
ENSG00000236417	CTSLP1	pseudogene	ENST00000457530	139.04	Intergenic	0.037594	0.586725
ENSG00000232001	AC108868.6	lincRNA	ENST00000451464	139.03	Intergenic	0.047993	0.619878
ENSG00000205579	DYNLL1P1	pseudogene	ENST00000595442	138.98	Intergenic	0.03617	0.592986
ENSG00000244731	C4A	protein_coding	ENST00000491876	138.96	TTS	0.025998	0.581064
ENSG00000153531	ADPRHL1	protein_coding	ENST00000375418	138.85	intron	0.040839	0.582999
ENSG00000250536	ABHD17AP3	pseudogene	ENST00000503096	138.84	intron	0.053249	0.671628
ENSG00000205864	KRTAP5-6	protein_coding	ENST00000382160	138.83	Intergenic	0.047782	0.605682
ENSG00000229625	RP11-44N12.2	lincRNA	ENST00000420417	138.82	Intergenic	0.075319	0.620463
ENSG00000233028	RP4-725G10.4	pseudogene	ENST00000450065	138.69	promoter-TSS	0.063144	0.637183
ENSG00000159788	RGS12	protein_coding	ENST00000514268	138.55	intron	0.029994	0.604677
ENSG00000182050	MGAT4C	protein_coding	ENST00000602941	138.5	intron	0.03762	0.602273
ENSG00000184163	FAM132A	protein_coding	ENST00000478606	138.35	promoter-TSS	0.050734	0.687081
ENSG00000223813	AC007255.8	antisense	ENST00000447171	138.29	promoter-TSS	0.091615	0.662016
ENSG00000236849	RP11-151D14.1	lincRNA	ENST00000423171	138.27	Intergenic	0.050914	0.626875
ENSG00000261888	AC144831.1	lincRNA	ENST00000573312	138.18	exon	0.04507	0.623144
ENSG00000215264	RP1-84O15.1	pseudogene	ENST00000462503	138.14	Intergenic	0.047951	0.647059
ENSG00000119718	EIF2B2	protein_coding	ENST00000266126	138.13	Intergenic	0.039752	0.64268
ENSG00000197372	ZNF675	protein_coding	ENST00000600313	138.11	TTS	0.045814	0.635359
ENSG00000259374	RP11-736N17.4	pseudogene	ENST00000560510	138.03	promoter-TSS	0.04958	0.642167
ENSG00000105707	HPN	protein_coding	ENST00000600390	138.01	TTS	0.042335	0.639744
ENSG00000169871	TRIM56	protein_coding	ENST00000467847	137.96	TTS	0.050074	0.655502
ENSG00000099617	EFNA2	protein_coding	ENST00000215368	137.95	intron	0.044355	0.582631
ENSG00000104529	EEF1D	protein_coding	ENST00000529576	137.89	promoter-TSS	0.032141	0.628507
ENSG00000268116	RP11-157B13.1	pseudogene	ENST00000597113	137.71	Intergenic	0.054867	0.624226
ENSG00000223223	RN7SKP192	misc_RNA	ENST00000411291	137.66	Intergenic	0.056978	0.64604
ENSG00000139880	CDH24	protein_coding	ENST00000554034	137.64	exon	0.075694	0.663866
ENSG00000236371	CT47A1	protein_coding	ENST00000371280	137.53	exon	0.064883	0.632353
ENSG00000167978	SRRM2	protein_coding	ENST00000574593	137.52	promoter-TSS	0.048101	0.579865
ENSG00000197114	ZGPAT	protein_coding	ENST00000484569	137.52	promoter-TSS	0.036781	0.597421
ENSG00000198542	ITGBL1	protein_coding	ENST00000376180	137.5	exon	0.089583	0.681913
ENSG00000173597	SULT1B1	protein_coding	ENST00000512870	137.47	intron	0.049811	0.618147
ENSG00000169084	DHRSX	protein_coding	ENST00000444280	137.32	TTS	0.025008	0.60473
ENSG00000204547	DEFB122	pseudogene	ENST00000433453	137.28	intron	0.058931	0.656621
ENSG00000114993	RTKN	protein_coding	ENST00000484453	137.25	intron	0.050052	0.632292
ENSG00000142546	NOSIP	protein_coding	ENST00000594932	137.19	TTS	0.058621	0.632486
ENSG00000235508	RPS2P7	pseudogene	ENST00000447334	137.18	Intergenic	0.050394	0.612802
ENSG00000258828	KRT8P2	pseudogene	ENST00000556193	137.1	Intergenic	0.044944	0.611224
ENSG00000101412	E2F1	protein_coding	ENST00000343380	137.06	Intergenic	0.059825	0.659101
ENSG00000270598	RP11-396C23.3	pseudogene	ENST00000605837	137.06	Intergenic	0.047729	0.62069
ENSG00000167969	ECI1	protein_coding	ENST00000563447	136.99	promoter-TSS	0.033781	0.602326
ENSG00000236516	AC131180.3	pseudogene	ENST00000451959	136.96	exon	0.056436	0.602672
ENSG00000259295	CSPG4P12	pseudogene	ENST00000558282	136.93	exon	0.022989	0.613323
ENSG00000160216	AGPAT3	protein_coding	ENST00000398063	136.74	intron	0.035254	0.581269
ENSG00000103257	SLC7A5	protein_coding	ENST00000261622	136.71	promoter-TSS	0.045161	0.612508
ENSG00000173041	ZNF680	protein_coding	ENST00000309683	136.71	intron	0.050554	0.600692
ENSG00000127616	SMARCA4	protein_coding	ENST00000538456	136.67	promoter-TSS	0.039219	0.582923
ENSG00000185624	P4HB	protein_coding	ENST00000476482	136.58	promoter-TSS	0.033486	0.575785
ENSG00000250546	RP11-8L2.1	processed_transcript	ENST00000513489	136.54	intron	0.056985	0.642988
ENSG00000181894	ZNF329	protein_coding	ENST00000500161	136.52	intron	0.04878	0.629255
ENSG00000227110	LMCD1-AS1	antisense	ENST00000420095	136.4	intron	0.054497	0.647476
ENSG00000259821	RP11-169E6.4	lincRNA	ENST00000564193	136.39	Intergenic	0.048573	0.633634
ENSG00000265329	MIR4758	miRNA	ENST00000577688	136.38	TTS	0.042202	0.659489
ENSG00000166341	DCHS1	protein_coding	ENST00000299441	136.35	exon	0.037274	0.604773
ENSG00000234125	EEF1GP8	pseudogene	ENST00000596344	136.35	Intergenic	0.047983	0.606754
ENSG00000249174	RP11-124N3.3	lincRNA	ENST00000504827	136.33	promoter-TSS	0.03746	0.576142
ENSG00000221456	MIR1202	miRNA	ENST00000408529	136.28	Intergenic	0.048876	0.606445
ENSG00000181220	ZNF746	protein_coding	ENST00000471735	136.22	TTS	0.061529	0.629193
ENSG00000214733	RP11-429J17.8	antisense	ENST00000534089	136.13	TTS	0.045955	0.67203
ENSG00000165623	UCMA	protein_coding	ENST00000463405	136.12	Intergenic	0.037279	0.619181
ENSG00000196593	ANKRD20A19P	pseudogene	ENST00000442969	136.01	Intergenic	0.029247	0.570937
ENSG00000234375	VN2R4P	pseudogene	ENST00000452634	135.98	Intergenic	0.038241	0.57707
ENSG00000100031	GGT1	protein_coding	ENST00000412658	135.86	TTS	0.033191	0.623863
ENSG00000155849	ELMO1	protein_coding	ENST00000453399	135.79	intron	0.055987	0.648199
ENSG00000227817	ARHGAP42P1	pseudogene	ENST00000507474	135.76	promoter-TSS	0.067669	0.585586
ENSG00000085982	USP40	protein_coding	ENST00000427112	135.71	TTS	0.040299	0.554461
ENSG00000104611	SH2D4A	protein_coding	ENST00000519207	135.6	intron	0.106908	0.7422
ENSG00000183876	ARSI	protein_coding	ENST00000509146	135.59	TTS	0.044527	0.605068
ENSG00000226534	KB-1183D5.16	pseudogene	ENST00000422450	135.52	Intergenic	0.04742	0.624194
ENSG00000141150	RASL10B	protein_coding	ENST00000268864	135.38	exon	0.078348	0.640114
ENSG00000178381	ZFAND2A	protein_coding	ENST00000478137	135.29	Intergenic	0.032198	0.572296
ENSG00000106009	BRAT1	protein_coding	ENST00000467558	135.27	exon	0.041955	0.654378
ENSG00000212725	KRTAP2-1	protein_coding	ENST00000542137	135.24	exon	0.042714	0.641154
ENSG00000128578	STRIP2	protein_coding	ENST00000435494	135.23	exon	0.021912	0.538767
ENSG00000241721	SUMO1P1	pseudogene	ENST00000497904	135.08	Intergenic	0.055692	0.630115
ENSG00000197168	NEK5	protein_coding	ENST00000355568	135.01	intron	0.056839	0.621099
ENSG00000125910	S1PR4	protein_coding	ENST00000246115	134.84	promoter-TSS	0.043943	0.614472
ENSG00000140320	BAHD1	protein_coding	ENST00000561234	134.83	exon	0.032655	0.628143
ENSG00000260540	FAM108A9P	pseudogene	ENST00000569698	134.8	exon	0.064982	0.612748
ENSG00000245248	USP2-AS1	antisense	ENST00000500970	134.72	intron	0.05499	0.64631
ENSG00000268148	VN1R91P	pseudogene	ENST00000594377	134.53	promoter-TSS	0.047238	0.6136
ENSG00000113758	DBN1	protein_coding	ENST00000506117	134.49	TTS	0.047977	0.637782
ENSG00000141503	MINK1	protein_coding	ENST00000572304	134.35	promoter-TSS	0.035112	0.633469
ENSG00000262791	RP11-961A15.1	antisense	ENST00000576540	134.32	Intergenic	0.021096	0.642016
ENSG00000251112	RP11-419C19.3	pseudogene	ENST00000513713	134.21	promoter-TSS	0.052891	0.621564
ENSG00000231442	LARP1BP1	pseudogene	ENST00000506036	134.07	promoter-TSS	0.056133	0.648892
ENSG00000215869	RP11-364B6.1	lincRNA	ENST00000418362	133.97	exon	0.038048	0.552893
ENSG00000266958	AC006126.3	protein_coding	ENST00000591569	133.96	TTS	0.044602	0.603359
ENSG00000155754	ALS2CR11	protein_coding	ENST00000286195	133.91	intron	0.042941	0.570871
ENSG00000217085	HMGB3P19	pseudogene	ENST00000403971	133.91	Intergenic	0.033482	0.613155
ENSG00000253373	RP11-21C17.1	lincRNA	ENST00000520780	133.88	Intergenic	0.055521	0.666459
ENSG00000198198	SZT2	protein_coding	ENST00000562955	133.87	intron	0.022553	0.578449
ENSG00000240914	RPL15P2	pseudogene	ENST00000490252	133.84	Intergenic	0.045326	0.575472
ENSG00000258240	RP1-46F2.3	lincRNA	ENST00000548329	133.83	TTS	0.057127	0.670435
ENSG00000230524	COL6A4P1	pseudogene	ENST00000487147	133.81	intron	0.05578	0.648381
ENSG00000197935	ZNF311	protein_coding	ENST00000483450	133.78	Intergenic	0.07619	0.633682
ENSG00000189319	FAM53B	protein_coding	ENST00000280780	133.7	intron	0.026042	0.585561
ENSG00000253570	RNF5P1	pseudogene	ENST00000524091	133.63	Intergenic	0.05659	0.580357
ENSG00000125872	LRRN4	protein_coding	ENST00000378858	133.57	exon	0.050492	0.598802
ENSG00000144481	TRPM8	protein_coding	ENST00000466594	133.49	Intergenic	0.045279	0.60154
ENSG00000251597	RPL37P25	pseudogene	ENST00000507308	133.06	Intergenic	0.048961	0.59748
ENSG00000229288	RP11-1E11.2	pseudogene	ENST00000429076	133.02	Intergenic	0.057355	0.651274
ENSG00000226414	RP11-375A20.1	pseudogene	ENST00000417160	132.93	Intergenic	0.059852	0.65121
ENSG00000136931	NR5A1	protein_coding	ENST00000455734	132.86	exon	0.084202	0.670673
ENSG00000197822	OCLN	protein_coding	ENST00000355237	132.71	intron	0.057702	0.653968
ENSG00000105122	RASAL3	protein_coding	ENST00000602101	132.67	exon	0.05042	0.647256
ENSG00000109756	RAPGEF2	protein_coding	ENST00000504604	132.61	intron	0.04329	0.620541
ENSG00000146143	PRIM2	protein_coding	ENST00000370687	132.58	Intergenic	0.060079	0.645342
ENSG00000124227	ANKRD60	protein_coding	ENST00000371167	132.56	Intergenic	0.059944	0.628779
ENSG00000269802	CTB-180A7.3	antisense	ENST00000595644	132.56	intron	0.048005	0.62948
ENSG00000264054	RPL31P9	pseudogene	ENST00000579952	132.49	Intergenic	0.04824	0.602606
ENSG00000260900	RP11-19N8.3	pseudogene	ENST00000569033	132.46	promoter-TSS	0.076361	0.652953
ENSG00000238227	C9orf69	protein_coding	ENST00000561457	132.4	Intergenic	0.032116	0.624197
ENSG00000229143	AC009480.4	pseudogene	ENST00000422916	132.39	Intergenic	0.061017	0.642212
ENSG00000196419	XRCC6	protein_coding	ENST00000402580	132.36	intron	0.049398	0.621519
ENSG00000215277	C14orf164	protein_coding	ENST00000492621	132.36	intron	0.043127	0.619073
ENSG00000226277	AC105393.2	lincRNA	ENST00000449621	132.36	Intergenic	0.07473	0.663882
ENSG00000106069	CHN2	protein_coding	ENST00000539389	132.22	promoter-TSS	0.082183	0.658307
ENSG00000141579	ZNF750	protein_coding	ENST00000269394	132.22	exon	0.037577	0.56044
ENSG00000234765	ELL2P3	pseudogene	ENST00000457883	132.16	Intergenic	0.044966	0.610352
ENSG00000231668	PPP2R2DP1	pseudogene	ENST00000420526	132.12	TTS	0.047355	0.599262
ENSG00000099381	SETD1A	protein_coding	ENST00000262519	132.03	intron	0.03247	0.597957
ENSG00000131848	ZSCAN5A	protein_coding	ENST00000592679	131.97	intron	0.027926	0.550386
ENSG00000240254	B4GALT4-AS1	antisense	ENST00000470790	131.91	intron	0.05758	0.648216
ENSG00000258368	RP11-125N22.2	pseudogene	ENST00000547456	131.79	Intergenic	0.059792	0.657427
ENSG00000138035	PNPT1	protein_coding	ENST00000447944	131.74	Intergenic	0.05827	0.65
ENSG00000221351	AC068570.1	miRNA	ENST00000408424	131.7	Intergenic	0.060802	0.643827
ENSG00000007968	E2F2	protein_coding	ENST00000487237	131.67	Intergenic	0.059211	0.625822
ENSG00000117724	CENPF	protein_coding	ENST00000469862	131.48	Intergenic	0.052372	0.633761
ENSG00000048991	R3HDM1	protein_coding	ENST00000445855	131.45	intron	0.024362	0.507532
ENSG00000108474	PIGL	protein_coding	ENST00000580201	131.45	promoter-TSS	0.049967	0.611185
ENSG00000164118	CEP44	protein_coding	ENST00000503053	131.32	intron	0.05	0.624933
ENSG00000170153	RNF150	protein_coding	ENST00000515673	131.28	exon	0.08961	0.647211
ENSG00000075043	KCNQ2	protein_coding	ENST00000344425	131.27	intron	0.035806	0.636503
ENSG00000142655	PEX14	protein_coding	ENST00000356607	131.24	TTS	0.031109	0.614758
ENSG00000156414	TDRD9	protein_coding	ENST00000496087	131.15	promoter-TSS	0.068948	0.610664
ENSG00000179979	CRIPAK	protein_coding	ENST00000324803	131.14	Intergenic	0.028125	0.598204
ENSG00000176058	TPRN	protein_coding	ENST00000541945	131.11	intron	0.030326	0.64051
ENSG00000224698	RP11-131J3.1	lincRNA	ENST00000419814	131.1	exon	0.061966	0.584342
ENSG00000246095	AC006445.8	lincRNA	ENST00000503938	131.06	promoter-TSS	0.067039	0.600372
ENSG00000167965	MLST8	protein_coding	ENST00000565687	130.97	TTS	0.037007	0.662244
ENSG00000227755	AP000344.4	pseudogene	ENST00000454268	130.97	intron	0.037549	0.609401
ENSG00000239087	snoU13	snoRNA	ENST00000459594	130.83	Intergenic	0.039216	0.625773
ENSG00000251230	RP11-701P16.5	lincRNA	ENST00000511703	130.83	Intergenic	0.032653	0.584098
ENSG00000105135	ILVBL	protein_coding	ENST00000533747	130.81	exon	0.030303	0.605578
ENSG00000248483	POU5F2	protein_coding	ENST00000606183	130.8	promoter-TSS	0.03789	0.609503
ENSG00000260628	RP11-1166P10.1	pseudogene	ENST00000569157	130.79	promoter-TSS	0.042231	0.623918
ENSG00000261580	ENPP7P13	pseudogene	ENST00000567922	130.79	promoter-TSS	0.049007	0.616211
ENSG00000256061	DYX1C1	protein_coding	ENST00000457155	130.69	intron	0.051666	0.658308
ENSG00000252742	Y_RNA	misc_RNA	ENST00000516933	130.62	Intergenic	0.043464	0.617512
ENSG00000174358	SLC6A19	protein_coding	ENST00000304460	130.53	intron	0.033127	0.630752
ENSG00000272821	CTA-384D8.36	antisense	ENST00000608319	130.53	promoter-TSS	0.032258	0.629726
ENSG00000269934	RP5-1139B12.3	antisense	ENST00000602947	130.34	TTS	0.038495	0.635106
ENSG00000050748	MAPK9	protein_coding	ENST00000425491	130.31	intron	0.022742	0.56196
ENSG00000240820	RN7SL695P	misc_RNA	ENST00000462220	130.31	Intergenic	0.043284	0.613721
ENSG00000233708	RP11-342M1.7	pseudogene	ENST00000448759	130.14	exon	0.04396	0.612431
ENSG00000141577	AZI1	protein_coding	ENST00000570482	130.12	TTS	0.035594	0.6375
ENSG00000060069	CTDP1	protein_coding	ENST00000299543	130.08	exon	0.045078	0.582751
ENSG00000214321	CBX1P4	pseudogene	ENST00000439415	130.03	Intergenic	0.057938	0.626316
ENSG00000144488	ESPNL	protein_coding	ENST00000343063	130.01	exon	0.049907	0.667133
ENSG00000238331	AC100791.2	miRNA	ENST00000459144	129.99	Intergenic	0.082216	0.677739
ENSG00000225289	RPL29P29	pseudogene	ENST00000448725	129.96	Intergenic	0.046638	0.619718
ENSG00000175220	ARHGAP1	protein_coding	ENST00000526423	129.88	intron	0.029892	0.605976
ENSG00000233766	AC098617.1	antisense	ENST00000428980	129.87	promoter-TSS	0.046053	0.601314
ENSG00000162591	MEGF6	protein_coding	ENST00000485002	129.73	intron	0.031384	0.636623
ENSG00000229207	SERPINH1P1	pseudogene	ENST00000419794	129.72	exon	0.041467	0.571732
ENSG00000137274	BPHL	protein_coding	ENST00000423798	129.67	intron	0.040565	0.593166
ENSG00000142784	WDTC1	protein_coding	ENST00000361771	129.52	intron	0.052448	0.626674
ENSG00000267486	GLUD1P4	pseudogene	ENST00000590914	129.49	Intergenic	0.039434	0.625253
ENSG00000260532	LA16c-381G6.1	lincRNA	ENST00000561511	129.47	Intergenic	0.040027	0.631878
ENSG00000077454	LRCH4	protein_coding	ENST00000498539	129.26	promoter-TSS	0.030512	0.620719
ENSG00000266199	RN7SL514P	misc_RNA	ENST00000579176	129.24	Intergenic	0.058229	0.649644
ENSG00000235388	AC018696.7	pseudogene	ENST00000437744	129.16	Intergenic	0.068596	0.645956
ENSG00000186314	PRELID2	protein_coding	ENST00000505416	129.14	promoter-TSS	0.082267	0.636861
ENSG00000105664	COMP	protein_coding	ENST00000542601	129.12	exon	0.051528	0.599302
ENSG00000217120	RP1-76C18.1	pseudogene	ENST00000407015	129.04	Intergenic	0.05186	0.609234
ENSG00000231874	TSPY18P	pseudogene	ENST00000441642	129.03	promoter-TSS	0.045955	0.624402
ENSG00000260626	RP11-23E10.3	lincRNA	ENST00000567464	129.02	Intergenic	0.055514	0.567761
ENSG00000161526	SAP30BP	protein_coding	ENST00000579005	128.95	promoter-TSS	0.024677	0.57311
ENSG00000131149	GSE1	protein_coding	ENST00000411612	128.83	intron	0.043716	0.619755
ENSG00000167654	ATCAY	protein_coding	ENST00000398448	128.82	intron	0.056636	0.642736
ENSG00000165171	WBSCR27	protein_coding	ENST00000458679	128.71	intron	0.054606	0.668723
ENSG00000132792	CTNNBL1	protein_coding	ENST00000447935	128.67	intron	0.039637	0.615512
ENSG00000104880	ARHGEF18	protein_coding	ENST00000319670	128.59	intron	0.032163	0.586614
ENSG00000259424	RP11-35O15.1	antisense	ENST00000560221	128.54	promoter-TSS	0.128593	0.768882
ENSG00000141526	SLC16A3	protein_coding	ENST00000581642	128.5	TTS	0.066593	0.681518
ENSG00000150403	TMCO3	protein_coding	ENST00000465556	128.46	intron	0.040411	0.584437
ENSG00000266242	GRAMD4P7	pseudogene	ENST00000578182	128.42	Intergenic	0.048849	0.638822
ENSG00000099864	PALM	protein_coding	ENST00000590161	128.38	intron	0.037329	0.592948
ENSG00000204839	MROH6	protein_coding	ENST00000533679	128.31	promoter-TSS	0.046925	0.66033
ENSG00000105289	TJP3	protein_coding	ENST00000587686	128.28	TTS	0.046619	0.612861
ENSG00000187144	SPATA21	protein_coding	ENST00000335496	128.24	exon	0.032407	0.636994
ENSG00000242379	RN7SL261P	misc_RNA	ENST00000460294	128.24	Intergenic	0.042017	0.644281
ENSG00000064201	TSPAN32	protein_coding	ENST00000486011	128.16	promoter-TSS	0.031172	0.667913
ENSG00000178412	RP11-567M16.3	lincRNA	ENST00000317008	128.14	intron	0.031042	0.646733
ENSG00000251350	RP11-328N19.1	lincRNA	ENST00000512678	128.13	Intergenic	0.04717	0.60886
ENSG00000258121	RP11-722P11.4	antisense	ENST00000551847	128.09	intron	0.053216	0.625365
ENSG00000174227	PIGG	protein_coding	ENST00000505800	128.03	Intergenic	0.050558	0.607612
ENSG00000187483	SERPINA13P	pseudogene	ENST00000478994	127.99	Intergenic	0.061037	0.629073
ENSG00000143106	PSMA5	protein_coding	ENST00000484563	127.88	intron	0.032609	0.539204
ENSG00000249966	CTD-2194D22.1	antisense	ENST00000503386	127.84	Intergenic	0.03375	0.626483
ENSG00000182841	RRP7B	pseudogene	ENST00000421116	127.79	TTS	0.031386	0.60322
ENSG00000174516	PELI3	protein_coding	ENST00000526296	127.78	TTS	0.043222	0.673209
ENSG00000182902	SLC25A18	protein_coding	ENST00000327451	127.76	Intergenic	0.05071	0.597973
ENSG00000270864	IGHV3OR16-6	IG_V_pseudogene	ENST00000568775	127.64	Intergenic	0.028025	0.616805
ENSG00000258183	RP11-753N8.1	lincRNA	ENST00000548172	127.61	Intergenic	0.048125	0.574257
ENSG00000137265	IRF4	protein_coding	ENST00000469834	127.52	Intergenic	0.073911	0.67806
ENSG00000214688	C10orf105	protein_coding	ENST00000441508	127.52	exon	0.033166	0.614458
ENSG00000232377	AC016910.1	antisense	ENST00000422799	127.52	Intergenic	0.053778	0.642177
ENSG00000146556	WASH2P	pseudogene	ENST00000326632	127.46	intron	0.021386	0.578482
ENSG00000187260	WDR86	protein_coding	ENST00000477459	127.46	intron	0.034542	0.56428
ENSG00000151148	UBE3B	protein_coding	ENST00000605142	127.44	exon	0.028939	0.587786
ENSG00000170088	TMEM192	protein_coding	ENST00000506087	127.41	intron	0.030208	0.51717
ENSG00000226425	RP11-348J12.2	antisense	ENST00000444965	127.41	promoter-TSS	0.058288	0.590806
ENSG00000245552	RP11-712B9.2	antisense	ENST00000543573	127.3	Intergenic	0.055351	0.640674
ENSG00000184470	TXNRD2	protein_coding	ENST00000462843	127.26	Intergenic	0.02839	0.610017
ENSG00000087206	UIMC1	protein_coding	ENST00000510698	127.17	intron	0.071025	0.696652
ENSG00000260193	RP11-83N9.5	lincRNA	ENST00000563018	127.15	exon	0.03918	0.629518
ENSG00000176788	BASP1	protein_coding	ENST00000606445	127.14	Intergenic	0.053156	0.641593
ENSG00000233569	RP11-500B12.1	lincRNA	ENST00000450938	127.06	Intergenic	0.057586	0.620575
ENSG00000153443	UBALD1	protein_coding	ENST00000591113	127.03	TTS	0.032456	0.625049
ENSG00000254519	CTD-2210P24.1	lincRNA	ENST00000529769	127	intron	0.056891	0.625
ENSG00000111241	FGF6	protein_coding	ENST00000228837	126.92	exon	0.039553	0.591924
ENSG00000183733	FIGLA	protein_coding	ENST00000332372	126.92	promoter-TSS	0.07234	0.600992
ENSG00000253203	GUSBP3	pseudogene	ENST00000513408	126.77	intron	0.036398	0.468451
ENSG00000261692	RP1-168P16.1	sense_intronic	ENST00000567166	126.77	intron	0.041379	0.601378
ENSG00000249483	CTD-2249K22.1	lincRNA	ENST00000512859	126.75	Intergenic	0.040509	0.594563
ENSG00000179364	PACS2	protein_coding	ENST00000546915	126.69	promoter-TSS	0.037411	0.613313
ENSG00000257987	LINC00935	protein_coding	ENST00000548380	126.67	Intergenic	0.043195	0.603785
ENSG00000171219	CDC42BPG	protein_coding	ENST00000491280	126.63	exon	0.033269	0.623391
ENSG00000214894	LINC00243	processed_transcript	ENST00000399196	126.63	intron	0.048807	0.646804
ENSG00000111846	GCNT2	protein_coding	ENST00000265012	126.61	intron	0.044745	0.622661
ENSG00000130653	PNPLA7	protein_coding	ENST00000406427	126.55	intron	0.035211	0.593083
ENSG00000261461	UBE2MP1	pseudogene	ENST00000568522	126.47	exon	0.054366	0.590947
ENSG00000104522	TSTA3	protein_coding	ENST00000528920	126.46	promoter-TSS	0.037001	0.648175
ENSG00000178175	ZNF366	protein_coding	ENST00000514477	126.4	TTS	0.047347	0.59236
ENSG00000115138	POMC	protein_coding	ENST00000264708	126.39	exon	0.056273	0.600103
ENSG00000185262	UBALD2	protein_coding	ENST00000327490	126.35	Intergenic	0.044915	0.602879
ENSG00000113211	PCDHB6	protein_coding	ENST00000231136	126.27	exon	0.077107	0.627482
ENSG00000262601	CTC-786C10.1	protein_coding	ENST00000574293	126.26	Intergenic	0.036567	0.599094
ENSG00000236531	RP5-945F2.2	lincRNA	ENST00000424888	126.15	Intergenic	0.046681	0.622003
ENSG00000244128	RP11-85M11.2	lincRNA	ENST00000496693	126.14	intron	0.046847	0.612961
ENSG00000162881	OXER1	protein_coding	ENST00000378661	126.11	exon	0.038075	0.643934
ENSG00000114439	BBX	protein_coding	ENST00000472032	126.09	intron	0.035181	0.537806
ENSG00000237575	PYY2	pseudogene	ENST00000441253	126.09	Intergenic	0.062199	0.672942
ENSG00000168172	HOOK3	protein_coding	ENST00000527306	126.02	intron	0.053874	0.628205
ENSG00000135298	BAI3	protein_coding	ENST00000546190	126.01	Intergenic	0.03024	0.615625
ENSG00000182851	GPIHBP1	protein_coding	ENST00000330824	125.91	Intergenic	0.027206	0.588578
ENSG00000198431	TXNRD1	protein_coding	ENST00000540716	125.8	intron	0.045987	0.609858
ENSG00000224188	UBE2D3P4	pseudogene	ENST00000441973	125.79	Intergenic	0.059197	0.604013
ENSG00000225706	RP11-75C9.1	lincRNA	ENST00000447950	125.79	promoter-TSS	0.122244	0.718
ENSG00000241870	CTB-14A14.1	pseudogene	ENST00000468453	125.76	Intergenic	0.035945	0.615101
ENSG00000002746	HECW1	protein_coding	ENST00000453890	125.75	exon	0.062208	0.618493
ENSG00000253649	PRSS51	antisense	ENST00000523024	125.74	Intergenic	0.03777	0.620845
ENSG00000089048	ESF1	protein_coding	ENST00000202816	125.73	intron	0.058178	0.648026
ENSG00000127914	AKAP9	protein_coding	ENST00000356239	125.73	intron	0.05792	0.634968
ENSG00000177272	KCNA3	protein_coding	ENST00000369769	125.65	exon	0.063939	0.573254
ENSG00000228078	HLA-U	pseudogene	ENST00000418981	125.61	Intergenic	0.04997	0.637931
ENSG00000272335	RP11-53O19.3	lincRNA	ENST00000607056	125.56	Intergenic	0.046486	0.62203
ENSG00000169718	DUS1L	protein_coding	ENST00000579854	125.51	promoter-TSS	0.03559	0.643879
ENSG00000033170	FUT8	protein_coding	ENST00000417683	125.49	intron	0.058068	0.655134
ENSG00000188029	CTSL3P	pseudogene	ENST00000412179	125.43	Intergenic	0.056047	0.675653
ENSG00000228868	MYLKP1	pseudogene	ENST00000509077	125.41	Intergenic	0.057604	0.636154
ENSG00000227877	LINC00948	lincRNA	ENST00000602051	125.38	promoter-TSS	0.05141	0.616404
ENSG00000233628	VN2R5P	pseudogene	ENST00000425251	125.34	Intergenic	0.039818	0.613636
ENSG00000187605	TET3	protein_coding	ENST00000409262	125.31	exon	0.031912	0.587955
ENSG00000229376	CICP3	pseudogene	ENST00000440782	125.26	exon	0.026732	0.60654
ENSG00000157111	TMEM171	protein_coding	ENST00000454765	125.18	promoter-TSS	0.088682	0.683544
ENSG00000207071	RNU6-1207P	snRNA	ENST00000384343	125.14	Intergenic	0.052866	0.633086
ENSG00000271178	IGHV3OR16-13	IG_V_gene	ENST00000562905	125.08	Intergenic	0.03861	0.625
ENSG00000104714	ERICH1	protein_coding	ENST00000522706	125.07	intron	0.089732	0.627333
ENSG00000237686	RP5-1120P11.1	antisense	ENST00000422059	124.97	intron	0.04038	0.582789
ENSG00000180269	GPR139	protein_coding	ENST00000326571	124.87	promoter-TSS	0.095986	0.726481
ENSG00000264203	AC092377.1	miRNA	ENST00000582003	124.84	Intergenic	0.033754	0.588618
ENSG00000140525	FANCI	protein_coding	ENST00000310775	124.83	intron	0.054469	0.637125
ENSG00000185236	RAB11B	protein_coding	ENST00000601897	124.7	exon	0.041182	0.605032
ENSG00000248517	RP11-386B13.4	lincRNA	ENST00000505053	124.7	Intergenic	0.061093	0.62713
ENSG00000265865	AC069285.1	miRNA	ENST00000581408	124.65	promoter-TSS	0.048309	0.590507
ENSG00000177483	RBM44	protein_coding	ENST00000409864	124.58	promoter-TSS	0.065236	0.554901
ENSG00000101464	PIGU	protein_coding	ENST00000374820	124.55	intron	0.063656	0.675911
ENSG00000196927	AC009093.1	pseudogene	ENST00000355407	124.54	Intergenic	0.03288	0.571453
ENSG00000200648	RNU6-226P	snRNA	ENST00000363778	124.54	Intergenic	0.04195	0.580974
ENSG00000248810	RP11-362F19.1	lincRNA	ENST00000511213	124.45	promoter-TSS	0.054131	0.59795
ENSG00000251122	MKI67IPP2	pseudogene	ENST00000513462	124.43	Intergenic	0.034843	0.63109
ENSG00000251410	AC007106.1	lincRNA	ENST00000509666	124.41	Intergenic	0.066327	0.614679
ENSG00000226592	AC004911.2	pseudogene	ENST00000416316	124.38	Intergenic	0.052052	0.633
ENSG00000261095	RP11-899L11.1	lincRNA	ENST00000566092	124.35	intron	0.046902	0.63097
ENSG00000206190	ATP10A	protein_coding	ENST00000553577	124.32	promoter-TSS	0.11194	0.714286
ENSG00000164867	NOS3	protein_coding	ENST00000475017	124.31	promoter-TSS	0.042774	0.632772
ENSG00000105556	MIER2	protein_coding	ENST00000587966	124.28	intron	0.029674	0.604237
ENSG00000127191	TRAF2	protein_coding	ENST00000247668	124.23	intron	0.028428	0.609532
ENSG00000122390	NAA60	protein_coding	ENST00000414063	124.22	TTS	0.030869	0.598781
ENSG00000178429	RPS3AP5	pseudogene	ENST00000389400	124.19	Intergenic	0.038724	0.642776
ENSG00000232605	HMGN2P11	pseudogene	ENST00000416443	124.17	Intergenic	0.064718	0.620438
ENSG00000169918	OTUD7A	protein_coding	ENST00000560536	124.14	intron	0.123457	0.710472
ENSG00000136002	ARHGEF4	protein_coding	ENST00000496764	124.06	TTS	0.050853	0.625043
ENSG00000141564	RPTOR	protein_coding	ENST00000576366	123.96	exon	0.040734	0.609756
ENSG00000196549	MME	protein_coding	ENST00000462745	123.95	promoter-TSS	0.089838	0.717647
ENSG00000122863	CHST3	protein_coding	ENST00000373115	123.9	exon	0.075492	0.651176
ENSG00000249005	FAM90A4P	pseudogene	ENST00000509856	123.89	intron	0.03881	0.558007
ENSG00000236874	RP1-66N13.1	lincRNA	ENST00000446280	123.88	promoter-TSS	0.041847	0.601298
ENSG00000141391	SLMO1	protein_coding	ENST00000336990	123.86	TTS	0.051549	0.577069
ENSG00000086504	MRPL28	protein_coding	ENST00000481453	123.8	exon	0.041406	0.638595
ENSG00000124177	CHD6	protein_coding	ENST00000373233	123.8	intron	0.057059	0.63471
ENSG00000180448	HMHA1	protein_coding	ENST00000543365	123.77	promoter-TSS	0.073147	0.623651
ENSG00000100304	TTLL12	protein_coding	ENST00000216129	123.74	intron	0.031483	0.592214
ENSG00000118257	NRP2	protein_coding	ENST00000483917	123.66	promoter-TSS	0.10087	0.710069
ENSG00000206159	GYG2P1	pseudogene	ENST00000382966	123.66	promoter-TSS	0.070375	0.68254
ENSG00000166501	PRKCB	protein_coding	ENST00000303531	123.62	intron	0.049977	0.625584
ENSG00000236604	RP11-159H20.2	pseudogene	ENST00000417429	123.62	Intergenic	0.053043	0.633362
ENSG00000268230	CTD-2619J13.8	processed_transcript	ENST00000596636	123.62	TTS	0.040849	0.605806
ENSG00000233297	RASA4DP	pseudogene	ENST00000460726	123.49	TTS	0.026969	0.65461
ENSG00000201436	RNU6-660P	snRNA	ENST00000364566	123.41	Intergenic	0.047097	0.618162
ENSG00000142235	LMTK3	protein_coding	ENST00000600059	123.36	intron	0.046584	0.651499
ENSG00000258906	CTD-2552B11.3	pseudogene	ENST00000554853	123.35	Intergenic	0.05624	0.581216
ENSG00000229926	RP11-424E7.3	pseudogene	ENST00000442569	123.27	Intergenic	0.044343	0.606037
ENSG00000108469	RECQL5	protein_coding	ENST00000579739	123.14	promoter-TSS	0.030137	0.626283
ENSG00000219622	RP11-291C6.1	pseudogene	ENST00000407887	122.89	intron	0.062696	0.631524
ENSG00000103266	STUB1	protein_coding	ENST00000565813	122.84	promoter-TSS	0.049825	0.627148
ENSG00000172339	ALG14	protein_coding	ENST00000370205	122.82	Intergenic	0.051784	0.613793
ENSG00000133256	PDE6B	protein_coding	ENST00000496514	122.8	intron	0.034507	0.593493
ENSG00000223559	RP11-700P18.1	pseudogene	ENST00000449426	122.62	promoter-TSS	0.083591	0.613601
ENSG00000265291	MIR4710	miRNA	ENST00000582316	122.58	Intergenic	0.017188	0.560062
ENSG00000161103	AC008132.13	protein_coding	ENST00000342005	122.57	promoter-TSS	0.041897	0.570921
ENSG00000223622	GSTA6P	pseudogene	ENST00000424144	122.52	Intergenic	0.033789	0.586925
ENSG00000143768	LEFTY2	protein_coding	ENST00000474493	122.48	TTS	0.059541	0.632258
ENSG00000123124	WWP1	protein_coding	ENST00000521079	122.39	intron	0.052921	0.631868
ENSG00000141873	SLC39A3	protein_coding	ENST00000589166	122.39	TTS	0.047422	0.63014
ENSG00000163703	CRELD1	protein_coding	ENST00000467713	122.37	promoter-TSS	0.044048	0.610351
ENSG00000243643	TSPY20P	pseudogene	ENST00000450910	122.35	exon	0.037736	0.62004
ENSG00000240764	PCDHGC5	protein_coding	ENST00000252087	122.31	intron	0.097297	0.68691
ENSG00000205275	CSPG4P9	pseudogene	ENST00000558229	122.2	exon	0.021875	0.601718
ENSG00000154102	C16orf74	protein_coding	ENST00000602719	122.18	exon	0.051871	0.623619
ENSG00000139547	RDH16	protein_coding	ENST00000360752	122.12	Intergenic	0.050437	0.635081
ENSG00000184428	TOP1MT	protein_coding	ENST00000523676	122.07	intron	0.037451	0.611295
ENSG00000160953	MUM1	protein_coding	ENST00000344663	121.98	intron	0.042357	0.627329
ENSG00000198835	GJC2	protein_coding	ENST00000366714	121.96	exon	0.093987	0.715869
ENSG00000187545	PRAMEF10	protein_coding	ENST00000235347	121.93	Intergenic	0.050269	0.623318
ENSG00000176476	CCDC101	protein_coding	ENST00000565945	121.91	promoter-TSS	0.026592	0.613986
ENSG00000187642	C1orf170	protein_coding	ENST00000433179	121.75	intron	0.050094	0.647676
ENSG00000169682	SPNS1	protein_coding	ENST00000565975	121.74	exon	0.023438	0.565025
ENSG00000198010	DLGAP2	protein_coding	ENST00000421627	121.71	intron	0.050256	0.64959
ENSG00000215244	RP11-563J2.2	lincRNA	ENST00000399868	121.7	Intergenic	0.030338	0.537296
ENSG00000254381	TUBB8P5	pseudogene	ENST00000445286	121.69	intron	0.038525	0.613432
ENSG00000265313	RP11-567L7.6	lincRNA	ENST00000577478	121.61	intron	0.05391	0.609828
ENSG00000073350	LLGL2	protein_coding	ENST00000578719	121.54	intron	0.034518	0.628709
ENSG00000269746	AC009060.1	protein_coding	ENST00000601706	121.54	TTS	0.052531	0.659666
ENSG00000150732	RP11-134C1.1	pseudogene	ENST00000403060	121.53	Intergenic	0.056582	0.632065
ENSG00000266522	RP11-805F19.4	pseudogene	ENST00000580065	121.42	Intergenic	0.078558	0.67534
ENSG00000251490	RP11-237D3.1	lincRNA	ENST00000512464	121.33	Intergenic	0.052496	0.581505
ENSG00000148384	INPP5E	protein_coding	ENST00000371712	121.32	intron	0.047891	0.621976
ENSG00000173230	GOLGB1	protein_coding	ENST00000393667	121.29	intron	0.048638	0.594297
ENSG00000132356	PRKAA1	protein_coding	ENST00000354209	121.27	Intergenic	0.057104	0.652174
ENSG00000270773	RP13-685P2.7	pseudogene	ENST00000603123	121.19	Intergenic	0.06352	0.678609
ENSG00000235641	LINC00484	lincRNA	ENST00000608240	121.16	intron	0.04232	0.627852
ENSG00000130703	OSBPL2	protein_coding	ENST00000358053	121.12	Intergenic	0.022002	0.613187
ENSG00000222205	RNA5SP266	rRNA	ENST00000410273	120.98	Intergenic	0.043796	0.582786
ENSG00000225661	RPL14P5	pseudogene	ENST00000436474	120.98	Intergenic	0.035398	0.509934
ENSG00000257829	RP11-845M18.6	antisense	ENST00000552441	120.98	promoter-TSS	0.058193	0.597859
ENSG00000133250	ZNF414	protein_coding	ENST00000602128	120.95	promoter-TSS	0.054395	0.65252
ENSG00000183617	MRPL54	protein_coding	ENST00000330133	120.94	TTS	0.031716	0.626107
ENSG00000141337	ARSG	protein_coding	ENST00000452479	120.93	intron	0.019608	0.498695
ENSG00000171811	TTC40	protein_coding	ENST00000448925	120.93	intron	0.038256	0.640011
ENSG00000259349	RP11-15E18.1	antisense	ENST00000558027	120.9	TTS	0.065369	0.677943
ENSG00000204434	POTEKP	pseudogene	ENST00000397487	120.89	promoter-TSS	0.04481	0.603741
ENSG00000163964	PIGX	protein_coding	ENST00000495440	120.85	intron	0.024722	0.492593
ENSG00000108010	GLRX3	protein_coding	ENST00000496195	120.83	Intergenic	0.050974	0.690326
ENSG00000174233	ADCY6	protein_coding	ENST00000551435	120.83	TTS	0.035528	0.623173
ENSG00000266889	RN7SL88P	misc_RNA	ENST00000480166	120.83	Intergenic	0.044211	0.572665
ENSG00000196233	LCOR	protein_coding	ENST00000493486	120.82	intron	0.058016	0.641877
ENSG00000142945	KIF2C	protein_coding	ENST00000452259	120.74	Intergenic	0.063366	0.641939
ENSG00000133835	HSD17B4	protein_coding	ENST00000515235	120.72	intron	0.041534	0.614894
ENSG00000251883	RNU6ATAC17P	snRNA	ENST00000516074	120.72	Intergenic	0.051613	0.554243
ENSG00000142973	CYP4B1	protein_coding	ENST00000546128	120.67	intron	0.023055	0.590211
ENSG00000166428	PLD4	protein_coding	ENST00000472702	120.67	TTS	0.068088	0.685799
ENSG00000204956	PCDHGA1	protein_coding	ENST00000517417	120.66	exon	0.066726	0.606222
ENSG00000167642	SPINT2	protein_coding	ENST00000587334	120.58	promoter-TSS	0.025715	0.573798
ENSG00000106123	EPHB6	protein_coding	ENST00000422643	120.5	intron	0.031649	0.619898
ENSG00000145687	SSBP2	protein_coding	ENST00000507968	120.48	exon	0.049133	0.546898
ENSG00000165672	PRDX3	protein_coding	ENST00000298510	120.46	Intergenic	0.059353	0.669862
ENSG00000265439	RN7SL811P	misc_RNA	ENST00000580735	120.44	Intergenic	0.043922	0.626531
ENSG00000069696	DRD4	protein_coding	ENST00000528733	120.35	promoter-TSS	0.050094	0.606383
ENSG00000121900	TMEM54	protein_coding	ENST00000482771	120.34	promoter-TSS	0.026471	0.629775
ENSG00000168993	CPLX1	protein_coding	ENST00000505203	120.32	intron	0.039508	0.63301
ENSG00000163864	NMNAT3	protein_coding	ENST00000511444	120.2	promoter-TSS	0.088129	0.658887
ENSG00000237742	RP11-624M8.1	antisense	ENST00000427852	120.17	intron	0.044086	0.606874
ENSG00000183665	TRMT12	protein_coding	ENST00000328599	120.12	Intergenic	0.050119	0.604651
ENSG00000105655	ISYNA1	protein_coding	ENST00000581672	120.08	promoter-TSS	0.060744	0.649318
ENSG00000169570	DTWD2	protein_coding	ENST00000506980	120.06	intron	0.057677	0.63961
ENSG00000196535	MYO18A	protein_coding	ENST00000532867	120.03	promoter-TSS	0.057577	0.615562
ENSG00000173826	KCNH6	protein_coding	ENST00000583465	120	promoter-TSS	0.089514	0.709184
ENSG00000165714	LOH12CR1	protein_coding	ENST00000314565	119.97	intron	0.055046	0.662876
ENSG00000234830	FAM197Y9	pseudogene	ENST00000451062	119.95	TTS	0.026277	0.562682
ENSG00000260242	CTA-481E9.3	lincRNA	ENST00000563866	119.92	intron	0.026895	0.578049
ENSG00000253664	RP11-401H2.1	antisense	ENST00000521294	119.87	Intergenic	0.048482	0.633653
ENSG00000161996	WDR90	protein_coding	ENST00000548603	119.82	promoter-TSS	0.047098	0.641866
ENSG00000198933	TBKBP1	protein_coding	ENST00000361722	119.7	exon	0.079029	0.68408
ENSG00000071894	CPSF1	protein_coding	ENST00000531683	119.69	TTS	0.041957	0.660681
ENSG00000173918	C1QTNF1	protein_coding	ENST00000582625	119.69	intron	0.044255	0.57224
ENSG00000186583	SPATC1	protein_coding	ENST00000447830	119.58	exon	0.029889	0.635928
ENSG00000172247	C1QTNF4	protein_coding	ENST00000302514	119.51	exon	0.079113	0.626016
ENSG00000156219	ART3	protein_coding	ENST00000504914	119.41	intron	0.039411	0.568581
ENSG00000261273	LA16c-444G7.1	lincRNA	ENST00000563190	119.41	Intergenic	0.036492	0.615294
ENSG00000167123	CERCAM	protein_coding	ENST00000420034	119.34	Intergenic	0.036232	0.61158
ENSG00000054611	TBC1D22A	protein_coding	ENST00000337137	119.3	TTS	0.034454	0.606066
ENSG00000173846	PLK3	protein_coding	ENST00000493100	119.3	TTS	0.058333	0.644459
ENSG00000166262	FAM227B	protein_coding	ENST00000561064	119.19	intron	0.058061	0.661972
ENSG00000164199	GPR98	protein_coding	ENST00000505845	119.01	intron	0.033557	0.597765
ENSG00000138101	DTNB	protein_coding	ENST00000398951	118.96	intron	0.053047	0.64278
ENSG00000105229	PIAS4	protein_coding	ENST00000599999	118.93	intron	0.033999	0.614926
ENSG00000259990	RP11-598D12.1	pseudogene	ENST00000568778	118.88	Intergenic	0.02153	0.634768
ENSG00000130669	PAK4	protein_coding	ENST00000597715	118.86	promoter-TSS	0.043531	0.664551
ENSG00000171483	SSX6	pseudogene	ENST00000412590	118.8	TTS	0.047942	0.608906
ENSG00000168246	UBTD2	protein_coding	ENST00000393792	118.78	Intergenic	0.06993	0.550279
ENSG00000234233	KCNH1-IT1	sense_intronic	ENST00000438597	118.78	promoter-TSS	0.053571	0.631683
ENSG00000266333	AC117372.1	miRNA	ENST00000401168	118.68	Intergenic	0.04873	0.611797
ENSG00000131653	TRAF7	protein_coding	ENST00000569686	118.67	TTS	0.04733	0.674108
ENSG00000087460	GNAS	protein_coding	ENST00000450130	118.66	promoter-TSS	0.074721	0.648829
ENSG00000149418	ST14	protein_coding	ENST00000530376	118.59	exon	0.03805	0.589316
ENSG00000236130	RP11-23B15.1	lincRNA	ENST00000430058	118.57	Intergenic	0.052247	0.636159
ENSG00000058600	POLR3E	protein_coding	ENST00000569787	118.55	TTS	0.04446	0.625529
ENSG00000072609	CHFR	protein_coding	ENST00000541341	118.53	intron	0.029686	0.598022
ENSG00000123136	DDX39A	protein_coding	ENST00000590556	118.5	TTS	0.040499	0.611336
ENSG00000175164	ABO	processed_transcript	ENST00000453660	118.49	promoter-TSS	0.070727	0.606675
ENSG00000187191	DAZ3	protein_coding	ENST00000446723	118.49	intron	0.049713	0.587898
ENSG00000088538	DOCK3	protein_coding	ENST00000266037	118.45	intron	0.062373	0.656868
ENSG00000253697	RP11-1081K18.1	pseudogene	ENST00000520383	118.44	TTS	0.060759	0.652328
ENSG00000143845	ETNK2	protein_coding	ENST00000429525	118.38	exon	0.05654	0.644182
ENSG00000115762	PLEKHB2	protein_coding	ENST00000303908	118.37	intron	0.049029	0.628294
ENSG00000239516	FLYWCH1P1	pseudogene	ENST00000460917	118.36	exon	0.047219	0.6308
ENSG00000243444	PALM2	protein_coding	ENST00000374531	118.35	promoter-TSS	0.096866	0.69559
ENSG00000227265	AC073464.4	pseudogene	ENST00000424978	118.31	promoter-TSS	0.059625	0.527211
ENSG00000132825	PPP1R3D	protein_coding	ENST00000370996	118.27	exon	0.098947	0.663512
ENSG00000169242	EFNA1	protein_coding	ENST00000368407	118.27	Intergenic	0.053044	0.61747
ENSG00000215148	PRSS41	pseudogene	ENST00000421271	118.26	intron	0.048309	0.592034
ENSG00000162522	KIAA1522	protein_coding	ENST00000373480	118.18	exon	0.042467	0.647674
ENSG00000100346	CACNA1I	protein_coding	ENST00000400164	118.16	exon	0.048355	0.66443
ENSG00000250127	CTD-2117L12.1	protein_coding	ENST00000504333	118.16	Intergenic	0.043671	0.63263
ENSG00000074181	NOTCH3	protein_coding	ENST00000263388	118.15	intron	0.035992	0.620321
ENSG00000182272	B4GALNT4	protein_coding	ENST00000526584	118.1	intron	0.067483	0.670223
ENSG00000100441	KHNYN	protein_coding	ENST00000251343	118.05	promoter-TSS	0.025	0.62217
ENSG00000260096	DNM1P33	pseudogene	ENST00000565222	118.05	Intergenic	0.048667	0.649306
ENSG00000067057	PFKP	protein_coding	ENST00000381075	118.02	intron	0.036459	0.584122
ENSG00000235295	XXbac-B476C20.17	lincRNA	ENST00000443243	118.01	Intergenic	0.045567	0.580198
ENSG00000110900	TSPAN11	protein_coding	ENST00000535215	118	intron	0.022976	0.602186
ENSG00000236053	LINC01067	lincRNA	ENST00000432575	117.98	exon	0.051546	0.627575
ENSG00000204644	ZFP57	protein_coding	ENST00000376883	117.96	intron	0.047834	0.571042
ENSG00000160191	PDE9A	protein_coding	ENST00000460989	117.84	intron	0.035433	0.611017
ENSG00000234409	AC006547.14	protein_coding	ENST00000540078	117.84	TTS	0.033908	0.677222
ENSG00000251026	RP11-138J23.1	lincRNA	ENST00000514769	117.82	Intergenic	0.036058	0.620648
ENSG00000260982	RP5-1077H22.2	lincRNA	ENST00000569502	117.66	Intergenic	0.042487	0.55176
ENSG00000139714	MORN3	protein_coding	ENST00000392462	117.62	exon	0.02765	0.615031
ENSG00000235338	DUSP5P2	pseudogene	ENST00000426873	117.61	Intergenic	0.052459	0.621622
ENSG00000235701	PCBP2P1	pseudogene	ENST00000437262	117.61	Intergenic	0.06	0.658815
ENSG00000145451	GLRA3	protein_coding	ENST00000274093	117.6	promoter-TSS	0.069124	0.586207
ENSG00000161270	NPHS1	protein_coding	ENST00000585400	117.54	intron	0.059574	0.628895
ENSG00000177728	KIAA0195	protein_coding	ENST00000581867	117.53	promoter-TSS	0.029491	0.607773
ENSG00000223880	LINC01078	lincRNA	ENST00000434832	117.5	Intergenic	0.039414	0.618673
ENSG00000140545	MFGE8	protein_coding	ENST00000558018	117.47	intron	0.03481	0.603476
ENSG00000165462	PHOX2A	protein_coding	ENST00000298231	117.47	exon	0.10401	0.714643
ENSG00000144230	GPR17	protein_coding	ENST00000272644	117.46	promoter-TSS	0.034184	0.599184
ENSG00000249142	CTD-2290P7.1	pseudogene	ENST00000503901	117.4	promoter-TSS	0.045775	0.553603
ENSG00000017260	ATP2C1	protein_coding	ENST00000393221	117.39	intron	0.057183	0.658007
ENSG00000203396	RP11-217O12.1	pseudogene	ENST00000269395	117.38	Intergenic	0.051692	0.637559
ENSG00000236423	RP13-15E13.1	lincRNA	ENST00000439488	117.36	intron	0.026054	0.58193
ENSG00000172270	BSG	protein_coding	ENST00000574970	117.25	TTS	0.045199	0.640528
ENSG00000011451	WIZ	protein_coding	ENST00000600632	117.23	promoter-TSS	0.052544	0.663903
ENSG00000248807	KRTAP9-12P	pseudogene	ENST00000514388	117.23	Intergenic	0.029928	0.539175
ENSG00000174917	C19orf70	protein_coding	ENST00000585605	117.09	TTS	0.029152	0.612785
ENSG00000259425	RP11-566K19.5	pseudogene	ENST00000558417	117.08	exon	0.026364	0.625804
ENSG00000068745	IP6K2	protein_coding	ENST00000433104	117.01	intron	0.058442	0.675516
ENSG00000197976	AKAP17A	protein_coding	ENST00000381261	116.99	TTS	0.067013	0.639339
ENSG00000240654	C1QTNF9	protein_coding	ENST00000382071	116.99	intron	0.049359	0.60389
ENSG00000250892	RP11-1365D11.1	pseudogene	ENST00000507880	116.96	promoter-TSS	0.027941	0.603233
ENSG00000010072	SPRTN	protein_coding	ENST00000391858	116.9	Intergenic	0.046154	0.525749
ENSG00000160326	SLC2A6	protein_coding	ENST00000485978	116.86	intron	0.031271	0.641522
ENSG00000258484	SPESP1	protein_coding	ENST00000560188	116.84	intron	0.060095	0.664218
ENSG00000177731	FLII	protein_coding	ENST00000493401	116.82	promoter-TSS	0.047195	0.62993
ENSG00000186350	RXRA	protein_coding	ENST00000481739	116.76	intron	0.032366	0.625923
ENSG00000150990	DHX37	protein_coding	ENST00000308736	116.75	intron	0.028076	0.575949
ENSG00000249099	RP11-351N6.1	lincRNA	ENST00000512939	116.59	Intergenic	0.038125	0.591143
ENSG00000266255	MIR4475	miRNA	ENST00000580479	116.54	Intergenic	0.028944	0.587852
ENSG00000238232	RP11-95P13.2	lincRNA	ENST00000458443	116.5	Intergenic	0.063975	0.673495
ENSG00000173442	EHBP1L1	protein_coding	ENST00000526990	116.44	TTS	0.093391	0.673367
ENSG00000138771	SHROOM3	protein_coding	ENST00000296043	116.37	exon	0.074473	0.660627
ENSG00000241123	KRTAP10-5	protein_coding	ENST00000400372	116.34	exon	0.029827	0.648627
ENSG00000253767	PCDHGA8	protein_coding	ENST00000398604	116.34	exon	0.059389	0.591623
ENSG00000143774	GUK1	protein_coding	ENST00000469973	116.33	TTS	0.031931	0.623346
ENSG00000183741	CBX6	protein_coding	ENST00000407418	116.3	exon	0.059063	0.653435
ENSG00000227082	AL592494.5	lincRNA	ENST00000417218	116.24	promoter-TSS	0.088088	0.645823
ENSG00000146067	FAM193B	protein_coding	ENST00000505241	116.23	promoter-TSS	0.023058	0.616737
ENSG00000137124	ALDH1B1	protein_coding	ENST00000377698	116.22	exon	0.034141	0.570721
ENSG00000172803	SNX32	protein_coding	ENST00000531795	116.22	TTS	0.02747	0.600193
ENSG00000269104	AL035681.1	protein_coding	ENST00000598651	116.22	Intergenic	0.053826	0.640959
ENSG00000164889	SLC4A2	protein_coding	ENST00000461735	116.12	promoter-TSS	0.042553	0.645833
ENSG00000156097	GPR61	protein_coding	ENST00000533959	116.11	TTS	0.030261	0.597938
ENSG00000259199	CTD-2544M6.1	lincRNA	ENST00000560360	116.11	promoter-TSS	0.043603	0.512857
ENSG00000087008	ACOX3	protein_coding	ENST00000413009	116.09	intron	0.036526	0.576542
ENSG00000168096	ANKS3	protein_coding	ENST00000450067	116.04	TTS	0.04	0.613367
ENSG00000180105	AC017081.2	pseudogene	ENST00000420063	116	Intergenic	0.053059	0.654221
ENSG00000234210	AC006372.4	lincRNA	ENST00000444158	116	intron	0.040495	0.540952
ENSG00000116288	PARK7	protein_coding	ENST00000493373	115.94	Intergenic	0.056136	0.633113
ENSG00000151208	DLG5	protein_coding	ENST00000372391	115.94	exon	0.026144	0.582382
ENSG00000258366	RTEL1	protein_coding	ENST00000360203	115.92	intron	0.031645	0.544755
ENSG00000251713	AL050321.1	miRNA	ENST00000515904	115.91	Intergenic	0.049587	0.604193
ENSG00000156535	CD109	protein_coding	ENST00000474094	115.9	Intergenic	0.039312	0.594843
ENSG00000100258	LMF2	protein_coding	ENST00000514938	115.88	TTS	0.042735	0.681003
ENSG00000167962	ZNF598	protein_coding	ENST00000561787	115.81	promoter-TSS	0.048753	0.652902
ENSG00000239389	PCDHA13	protein_coding	ENST00000289272	115.77	exon	0.04618	0.488255
ENSG00000241973	PI4KA	protein_coding	ENST00000492581	115.77	exon	0.027538	0.586077
ENSG00000004777	ARHGAP33	protein_coding	ENST00000591438	115.72	promoter-TSS	0.029774	0.610643
ENSG00000237700	RP11-219C24.6	pseudogene	ENST00000437300	115.71	Intergenic	0.04185	0.590609
ENSG00000183307	CECR6	protein_coding	ENST00000399875	115.66	exon	0.078512	0.683179
ENSG00000249021	CTC-505O3.3	lincRNA	ENST00000333482	115.66	TTS	0.030249	0.545293
ENSG00000268885	AC026740.1	protein_coding	ENST00000594226	115.64	TTS	0.050761	0.649589
ENSG00000184012	TMPRSS2	protein_coding	ENST00000455813	115.63	promoter-TSS	0.083495	0.689922
ENSG00000205037	RP11-863P13.4	lincRNA	ENST00000566351	115.6	intron	0.036659	0.56924
ENSG00000189339	SLC35E2B	protein_coding	ENST00000378662	115.57	exon	0.039436	0.59391
ENSG00000110717	NDUFS8	protein_coding	ENST00000526542	115.54	promoter-TSS	0.031026	0.626118
ENSG00000163121	NEURL3	pseudogene	ENST00000444588	115.54	exon	0.075824	0.652031
ENSG00000255276	RRM1-AS1	antisense	ENST00000529323	115.54	intron	0.05939	0.671211
ENSG00000188316	ENO4	protein_coding	ENST00000341276	115.52	promoter-TSS	0.072261	0.62093
ENSG00000260316	LA16c-306A4.2	sense_intronic	ENST00000564460	115.5	exon	0.044419	0.635666
ENSG00000135898	GPR55	protein_coding	ENST00000392039	115.49	Intergenic	0.04717	0.602094
ENSG00000101197	BIRC7	protein_coding	ENST00000217169	115.44	exon	0.028571	0.651163
ENSG00000105549	THEG	protein_coding	ENST00000342640	115.44	TTS	0.057429	0.57351
ENSG00000250942	ENPP7P11	pseudogene	ENST00000505915	115.44	Intergenic	0.032161	0.603414
ENSG00000082068	WDR70	protein_coding	ENST00000504564	115.41	intron	0.051917	0.613727
ENSG00000181733	OR2Z1	protein_coding	ENST00000324060	115.38	Intergenic	0.060624	0.681477
ENSG00000236403	RP11-447M12.2	lincRNA	ENST00000417054	115.38	Intergenic	0.038367	0.584384
ENSG00000261713	SSTR5-AS1	processed_transcript	ENST00000565992	115.33	promoter-TSS	0.040304	0.655218
ENSG00000258385	RP11-629F19.1	pseudogene	ENST00000554380	115.26	Intergenic	0.06019	0.620253
ENSG00000258977	RP11-799P8.1	lincRNA	ENST00000554211	115.26	Intergenic	0.056202	0.636012
ENSG00000260426	RP5-912I13.1	sense_overlapping	ENST00000569431	115.19	Intergenic	0.035323	0.618005
ENSG00000216522	AC011718.1	pseudogene	ENST00000412874	115.16	intron	0.028184	0.612937
ENSG00000172340	SUCLG2	protein_coding	ENST00000492795	115.14	intron	0.064151	0.690696
ENSG00000173376	NDNF	protein_coding	ENST00000511408	115.12	promoter-TSS	0.110075	0.655493
ENSG00000179142	CYP11B2	protein_coding	ENST00000323110	115.1	Intergenic	0.036281	0.617564
ENSG00000183496	MEX3B	protein_coding	ENST00000329713	115.09	Intergenic	0.064175	0.563073
ENSG00000187664	HAPLN4	protein_coding	ENST00000592862	115.08	TTS	0.06048	0.641901
ENSG00000218891	ZNF579	protein_coding	ENST00000325421	115.06	exon	0.075472	0.677548
ENSG00000248767	WI2-2373I1.2	lincRNA	ENST00000510017	115.06	Intergenic	0.038054	0.594104
ENSG00000231550	PTCHD3P2	pseudogene	ENST00000424937	115.01	exon	0.071371	0.646677
ENSG00000231879	TXNL1P1	pseudogene	ENST00000429528	114.93	Intergenic	0.064516	0.635875
ENSG00000120937	NPPB	protein_coding	ENST00000376468	114.88	exon	0.044728	0.62091
ENSG00000238073	RBMY2HP	pseudogene	ENST00000457961	114.8	Intergenic	0.038571	0.614836
ENSG00000260102	LINC01070	lincRNA	ENST00000561786	114.8	Intergenic	0.054404	0.590164
ENSG00000249790	RP11-20D14.6	lincRNA	ENST00000540299	114.77	promoter-TSS	0.048193	0.647413
ENSG00000142207	URB1	protein_coding	ENST00000382751	114.73	exon	0.024465	0.578411
ENSG00000182378	PLCXD1	protein_coding	ENST00000430923	114.72	TTS	0.044909	0.565854
ENSG00000176014	TUBB6	protein_coding	ENST00000590693	114.71	Intergenic	0.030954	0.54811
ENSG00000115257	PCSK4	protein_coding	ENST00000586074	114.7	promoter-TSS	0.057556	0.651214
ENSG00000136052	SLC41A2	protein_coding	ENST00000437220	114.7	intron	0.034915	0.546347
ENSG00000229747	RP11-567B20.2	pseudogene	ENST00000458156	114.7	Intergenic	0.050758	0.623013
ENSG00000135119	RNFT2	protein_coding	ENST00000319176	114.67	exon	0.041199	0.623441
ENSG00000114656	KIAA1257	protein_coding	ENST00000510149	114.55	promoter-TSS	0.047244	0.597902
ENSG00000100038	TOP3B	protein_coding	ENST00000436282	114.48	exon	0.028721	0.598502
ENSG00000233767	PSMA6P3	pseudogene	ENST00000428242	114.44	Intergenic	0.032538	0.628117
ENSG00000161544	CYGB	protein_coding	ENST00000589342	114.36	intron	0.036889	0.629942
ENSG00000177706	FAM20C	protein_coding	ENST00000313766	114.31	intron	0.041551	0.660821
ENSG00000227061	AC079779.7	antisense	ENST00000437798	114.22	Intergenic	0.05256	0.611187
ENSG00000261710	RP11-953B20.1	lincRNA	ENST00000562989	114.17	Intergenic	0.038036	0.618037
ENSG00000270242	RP11-295P22.1	pseudogene	ENST00000605584	114.14	Intergenic	0.062918	0.622148
ENSG00000203616	RHOT1P2	pseudogene	ENST00000366423	114.07	promoter-TSS	0.040564	0.507042
ENSG00000125746	EML2	protein_coding	ENST00000587152	113.91	Intergenic	0.051167	0.601166
ENSG00000139287	TPH2	protein_coding	ENST00000547348	113.87	intron	0.040704	0.631868
ENSG00000235994	RP3-470B24.5	lincRNA	ENST00000538528	113.87	promoter-TSS	0.049224	0.637411
ENSG00000188089	PLA2G4E	protein_coding	ENST00000399518	113.86	intron	0.041184	0.639871
ENSG00000125618	PAX8	protein_coding	ENST00000263334	113.83	intron	0.097691	0.659574
ENSG00000133619	KRBA1	protein_coding	ENST00000486744	113.82	Intergenic	0.070621	0.596615
ENSG00000204965	PCDHA5	protein_coding	ENST00000529859	113.81	exon	0.087843	0.63132
ENSG00000227922	SPTLC1P5	pseudogene	ENST00000450718	113.74	Intergenic	0.03702	0.610324
ENSG00000228347	FTLP17	pseudogene	ENST00000432567	113.74	Intergenic	0.033557	0.597701
ENSG00000269191	AC005387.2	antisense	ENST00000596596	113.71	promoter-TSS	0.023343	0.607276
ENSG00000149115	TNKS1BP1	protein_coding	ENST00000427750	113.68	exon	0.028485	0.595672
ENSG00000213434	VTI1BP2	pseudogene	ENST00000394154	113.65	promoter-TSS	0.044684	0.563727
ENSG00000031691	CENPQ	protein_coding	ENST00000335783	113.63	intron	0.024166	0.613793
ENSG00000132405	TBC1D14	protein_coding	ENST00000409757	113.63	intron	0.053942	0.623223
ENSG00000206960	RNU6-793P	snRNA	ENST00000384233	113.61	Intergenic	0.059837	0.609601
ENSG00000138018	EPT1	protein_coding	ENST00000447170	113.55	intron	0.058423	0.66618
ENSG00000169692	AGPAT2	protein_coding	ENST00000472820	113.53	promoter-TSS	0.038941	0.653172
ENSG00000258814	CTD-2128A3.3	lincRNA	ENST00000554753	113.51	Intergenic	0.047431	0.621643
ENSG00000263475	AL353805.1	miRNA	ENST00000584776	113.49	Intergenic	0.047278	0.625626
ENSG00000130304	SLC27A1	protein_coding	ENST00000593701	113.46	TTS	0.039957	0.626753
ENSG00000110048	OSBP	protein_coding	ENST00000525357	113.42	intron	0.051936	0.603774
ENSG00000127324	TSPAN8	protein_coding	ENST00000549421	113.38	intron	0.053374	0.619718
ENSG00000064687	ABCA7	protein_coding	ENST00000433129	113.37	exon	0.03139	0.632029
ENSG00000253771	TPTE2P1	pseudogene	ENST00000429698	113.34	Intergenic	0.054054	0.62118
ENSG00000078668	VDAC3	protein_coding	ENST00000524291	113.23	Intergenic	0.051689	0.568755
ENSG00000118492	ADGB	protein_coding	ENST00000493950	113.19	promoter-TSS	0.059353	0.581688
ENSG00000137871	ZNF280D	protein_coding	ENST00000559000	113.17	intron	0.039501	0.602285
ENSG00000248403	RP11-19O2.4	pseudogene	ENST00000509572	113.16	Intergenic	0.046154	0.625854
ENSG00000261437	RP11-22C11.2	antisense	ENST00000562760	113.09	exon	0.05791	0.560339
ENSG00000196622	RIMBP3	protein_coding	ENST00000426804	112.98	exon	0.057339	0.634836
ENSG00000096654	ZNF184	protein_coding	ENST00000211936	112.93	Intergenic	0.061754	0.665844
ENSG00000185324	CDK10	protein_coding	ENST00000561477	112.92	TTS	0.037116	0.616391
ENSG00000179832	MROH1	protein_coding	ENST00000534508	112.86	promoter-TSS	0.034483	0.605802
ENSG00000243660	ZNF487	protein_coding	ENST00000456416	112.79	intron	0.059988	0.661928
ENSG00000269692	RP11-45O22.1	pseudogene	ENST00000598909	112.76	Intergenic	0.053299	0.6109
ENSG00000167513	CDT1	protein_coding	ENST00000562747	112.71	TTS	0.041031	0.65422
ENSG00000268908	VN1R92P	pseudogene	ENST00000598511	112.71	Intergenic	0.044618	0.593064
ENSG00000074356	C17orf85	protein_coding	ENST00000389005	112.68	Intergenic	0.042603	0.58072
ENSG00000103089	FA2H	protein_coding	ENST00000567683	112.66	intron	0.029126	0.577612
ENSG00000223517	AC010723.1	lincRNA	ENST00000435111	112.65	Intergenic	0.034139	0.643466
ENSG00000249272	UNC93B8	pseudogene	ENST00000511903	112.61	TTS	0.041474	0.583028
ENSG00000260174	CTD-2022H16.3	pseudogene	ENST00000569699	112.61	exon	0.054282	0.604581
ENSG00000259012	CTD-2320B12.2	pseudogene	ENST00000555160	112.55	Intergenic	0.073045	0.624872
ENSG00000269915	AP006621.9	antisense	ENST00000527021	112.55	Intergenic	0.072377	0.628277
ENSG00000198598	MMP17	protein_coding	ENST00000537848	112.54	promoter-TSS	0.041213	0.596443
ENSG00000234894	RP11-408E5.6	pseudogene	ENST00000433721	112.49	TTS	0.01676	0.576208
ENSG00000134030	CTIF	protein_coding	ENST00000587860	112.45	intron	0.033046	0.596554
ENSG00000149639	SOGA1	protein_coding	ENST00000237536	112.45	exon	0.055249	0.625394
ENSG00000168056	LTBP3	protein_coding	ENST00000530785	112.44	TTS	0.075944	0.67218
ENSG00000143882	ATP6V1C2	protein_coding	ENST00000480289	112.4	promoter-TSS	0.031203	0.580256
ENSG00000102021	LUZP4	protein_coding	ENST00000371920	112.39	Intergenic	0.045997	0.603741
ENSG00000121653	MAPK8IP1	protein_coding	ENST00000241014	112.26	intron	0.028096	0.589704
ENSG00000272214	AC079602.1	protein_coding	ENST00000539163	112.26	Intergenic	0.038576	0.618577
ENSG00000196826	ZNF709	protein_coding	ENST00000428311	112.2	intron	0.050314	0.610308
ENSG00000236471	AF127577.12	lincRNA	ENST00000449746	112.2	Intergenic	0.042062	0.576081
ENSG00000223885	FAM90A13P	pseudogene	ENST00000420657	112.12	intron	0.040095	0.559834
ENSG00000249188	ENPP7P1	pseudogene	ENST00000509557	112.11	exon	0.027586	0.502953
ENSG00000198890	PRMT6	protein_coding	ENST00000361318	112.09	Intergenic	0.048168	0.638075
ENSG00000132359	RAP1GAP2	protein_coding	ENST00000366401	112.08	intron	0.031277	0.557935
ENSG00000137460	FHDC1	protein_coding	ENST00000511601	112.07	exon	0.036972	0.613668
ENSG00000251516	RP11-10G12.2	pseudogene	ENST00000504151	112.07	Intergenic	0.073695	0.616564
ENSG00000230936	RP11-775L16.1	pseudogene	ENST00000421633	111.97	exon	0.060828	0.625032
ENSG00000004779	NDUFAB1	protein_coding	ENST00000567761	111.96	intron	0.054783	0.626634
ENSG00000226450	CYP2D8P1	pseudogene	ENST00000433633	111.96	intron	0.028458	0.602529
ENSG00000228123	RP11-15B24.3	pseudogene	ENST00000438986	111.96	promoter-TSS	0.024229	0.606016
ENSG00000261507	RP11-1437A8.6	lincRNA	ENST00000569199	111.95	intron	0.078049	0.60195
ENSG00000215065	DUSP8P4	pseudogene	ENST00000399538	111.93	exon	0.063286	0.629671
ENSG00000008283	CYB561	protein_coding	ENST00000392975	111.92	promoter-TSS	0.027778	0.581557
ENSG00000003436	TFPI	protein_coding	ENST00000421427	111.85	Intergenic	0.054259	0.631487
ENSG00000260542	RP13-379O24.2	lincRNA	ENST00000569373	111.8	Intergenic	0.029636	0.616472
ENSG00000120008	WDR11	protein_coding	ENST00000604714	111.77	Intergenic	0.054083	0.636653
ENSG00000118004	COLEC11	protein_coding	ENST00000419002	111.76	Intergenic	0.071869	0.706479
ENSG00000124299	PEPD	protein_coding	ENST00000593163	111.75	intron	0.030147	0.623711
ENSG00000186334	SLC36A3	protein_coding	ENST00000335230	111.6	Intergenic	0.04495	0.57127
ENSG00000181781	ODF3L2	protein_coding	ENST00000315489	111.58	Intergenic	0.042732	0.561673
ENSG00000200361	Y_RNA	misc_RNA	ENST00000363491	111.4	Intergenic	0.042463	0.608696
ENSG00000116641	DOCK7	protein_coding	ENST00000404627	111.36	intron	0.037923	0.562682
ENSG00000101337	TM9SF4	protein_coding	ENST00000217315	111.33	intron	0.06372	0.6856
ENSG00000173327	MAP3K11	protein_coding	ENST00000534432	111.31	promoter-TSS	0.056057	0.621083
ENSG00000134247	PTGFRN	protein_coding	ENST00000497385	111.28	promoter-TSS	0.037563	0.523327
ENSG00000214787	MS4A4E	protein_coding	ENST00000532442	111.28	TTS	0.047277	0.625
ENSG00000263522	Z97054.1	miRNA	ENST00000578369	111.25	Intergenic	0.056519	0.638639
ENSG00000226445	XXyac-YX65C7_A.2	antisense	ENST00000444188	111.15	intron	0.04915	0.608854
ENSG00000160392	C19orf47	protein_coding	ENST00000357884	111.09	intron	0.02165	0.567836
ENSG00000160224	AIRE	protein_coding	ENST00000291582	111.08	promoter-TSS	0.0436	0.666563
ENSG00000163694	RBM47	protein_coding	ENST00000511598	111.08	TTS	0.074298	0.589109
ENSG00000186815	TPCN1	protein_coding	ENST00000550543	111.08	TTS	0.032168	0.613173
ENSG00000213793	ZNF888	lincRNA	ENST00000596623	111.03	intron	0.056369	0.618873
ENSG00000242908	RP11-454C18.2	antisense	ENST00000483843	111	promoter-TSS	0.061856	0.624099
ENSG00000255994	CCDC177	protein_coding	ENST00000543986	111	promoter-TSS	0.08	0.655699
ENSG00000270619	RP11-197B12.1	pseudogene	ENST00000605342	110.99	Intergenic	0.024862	0.536552
ENSG00000236294	TSRM	protein_coding	ENST00000433518	110.97	Intergenic	0.058104	0.625255
ENSG00000180891	CUEDC1	protein_coding	ENST00000577840	110.96	intron	0.049856	0.589363
ENSG00000011485	PPP5C	protein_coding	ENST00000478046	110.94	exon	0.029307	0.608696
ENSG00000261536	FAM108A10P	pseudogene	ENST00000561925	110.93	intron	0.03122	0.657225
ENSG00000151779	NBAS	protein_coding	ENST00000281513	110.92	intron	0.04583	0.594322
ENSG00000159871	LYPD5	protein_coding	ENST00000602179	110.92	TTS	0.064151	0.664783
ENSG00000129167	TPH1	protein_coding	ENST00000528338	110.87	Intergenic	0.064463	0.582508
ENSG00000106714	CNTNAP3	protein_coding	ENST00000477002	110.85	TTS	0.075734	0.58179
ENSG00000224027	RP1-231P7P.1	lincRNA	ENST00000415655	110.85	Intergenic	0.072551	0.655797
ENSG00000223116	AL157931.1	miRNA	ENST00000411184	110.84	Intergenic	0.03113	0.598892
ENSG00000253901	RP11-122C21.1	lincRNA	ENST00000518416	110.75	intron	0.039216	0.619816
ENSG00000101049	SGK2	protein_coding	ENST00000412111	110.73	exon	0.018182	0.572607
ENSG00000160111	CPAMD8	protein_coding	ENST00000597335	110.73	TTS	0.026316	0.616692
ENSG00000173011	TADA2B	protein_coding	ENST00000310074	110.73	intron	0.036317	0.594904
ENSG00000250834	KRT18P54	pseudogene	ENST00000513396	110.64	Intergenic	0.035834	0.619687
ENSG00000260715	RP11-744D14.2	lincRNA	ENST00000565257	110.64	Intergenic	0.044824	0.628998
ENSG00000110324	IL10RA	protein_coding	ENST00000227752	110.55	Intergenic	0.038462	0.588965
ENSG00000222399	RNU6-791P	snRNA	ENST00000410467	110.52	Intergenic	0.059846	0.685934
ENSG00000197381	ADARB1	protein_coding	ENST00000460734	110.48	intron	0.071074	0.632535
ENSG00000160796	NBEAL2	protein_coding	ENST00000450053	110.46	exon	0.032258	0.629769
ENSG00000185585	OLFML2A	protein_coding	ENST00000373580	110.45	exon	0.056719	0.599826
ENSG00000147459	DOCK5	protein_coding	ENST00000276440	110.4	promoter-TSS	0.127563	0.738636
ENSG00000006283	CACNA1G	protein_coding	ENST00000507609	110.37	intron	0.027473	0.597146
ENSG00000254269	CTD-2281E23.2	processed_transcript	ENST00000522989	110.37	intron	0.035228	0.612207
ENSG00000107954	NEURL	protein_coding	ENST00000465048	110.35	promoter-TSS	0.035303	0.642909
ENSG00000126216	TUBGCP3	protein_coding	ENST00000469302	110.34	Intergenic	0.0358	0.551962
ENSG00000264303	AC011410.1	miRNA	ENST00000583730	110.33	Intergenic	0.053726	0.598616
ENSG00000225244	RP11-220H4.2	pseudogene	ENST00000438030	110.31	Intergenic	0.082155	0.723742
ENSG00000178222	RNF212	protein_coding	ENST00000514024	110.16	Intergenic	0.048362	0.631141
ENSG00000143776	CDC42BPA	protein_coding	ENST00000366767	110.13	intron	0.051471	0.625722
ENSG00000157764	BRAF	protein_coding	ENST00000288602	110.13	intron	0.037113	0.580844
ENSG00000080603	SRCAP	protein_coding	ENST00000262518	110.12	exon	0.034021	0.615662
ENSG00000201790	RNA5SP189	rRNA	ENST00000364920	110.11	Intergenic	0.052034	0.609641
ENSG00000172650	AGAP5	protein_coding	ENST00000374094	110.07	intron	0.053571	0.632807
ENSG00000237968	AC007322.7	pseudogene	ENST00000426526	110.05	promoter-TSS	0.040741	0.619796
ENSG00000176933	TOB2P1	pseudogene	ENST00000469761	110	Intergenic	0.052288	0.528261
ENSG00000225947	RP11-313E4.1	pseudogene	ENST00000415024	109.98	Intergenic	0.041537	0.608921
ENSG00000165917	RAPSN	protein_coding	ENST00000352508	109.92	exon	0.028512	0.611903
ENSG00000183632	TP53TG3	protein_coding	ENST00000562021	109.87	promoter-TSS	0.044867	0.550741
ENSG00000202423	RNU6-827P	snRNA	ENST00000365553	109.82	Intergenic	0.076075	0.654185
ENSG00000140153	WDR20	protein_coding	ENST00000335263	109.74	intron	0.028508	0.551397
ENSG00000236396	RP11-677O4.3	pseudogene	ENST00000424015	109.74	Intergenic	0.050932	0.648045
ENSG00000232204	TET1P1	pseudogene	ENST00000426627	109.72	Intergenic	0.047666	0.619851
ENSG00000215115	CXorf49	lincRNA	ENST00000535490	109.71	promoter-TSS	0.055589	0.636828
ENSG00000108840	HDAC5	protein_coding	ENST00000592385	109.68	promoter-TSS	0.026985	0.611515
ENSG00000214145	LINC00887	lincRNA	ENST00000456816	109.64	intron	0.050415	0.572021
ENSG00000244459	RP11-1398P2.1	lincRNA	ENST00000466692	109.64	Intergenic	0.056039	0.632097
ENSG00000172399	MYOZ2	protein_coding	ENST00000307128	109.6	intron	0.038855	0.606742
ENSG00000223795	RP11-473E2.2	lincRNA	ENST00000444936	109.6	Intergenic	0.055711	0.688861
ENSG00000249896	RP11-586D19.1	lincRNA	ENST00000508601	109.54	intron	0.07897	0.646655
ENSG00000171121	KCNMB3	protein_coding	ENST00000497599	109.53	Intergenic	0.048312	0.591931
ENSG00000250986	AC141928.1	lincRNA	ENST00000511928	109.52	Intergenic	0.036828	0.626597
ENSG00000184226	PCDH9	protein_coding	ENST00000377865	109.5	intron	0.030303	0.554714
ENSG00000225809	RBMY2KP	pseudogene	ENST00000418221	109.48	Intergenic	0.03751	0.61244
ENSG00000244358	RP11-88H10.2	lincRNA	ENST00000495382	109.48	Intergenic	0.042925	0.555556
ENSG00000184281	TSSC4	protein_coding	ENST00000467308	109.45	promoter-TSS	0.033223	0.628083
ENSG00000270876	CTC-523E23.8	lincRNA	ENST00000604333	109.45	TTS	0.055944	0.62334
ENSG00000105613	MAST1	protein_coding	ENST00000590553	109.42	TTS	0.076473	0.651079
ENSG00000103855	CD276	protein_coding	ENST00000560995	109.3	TTS	0.031222	0.622103
ENSG00000105479	CCDC114	protein_coding	ENST00000474199	109.27	intron	0.038053	0.637025
ENSG00000182871	COL18A1	protein_coding	ENST00000459895	109.25	promoter-TSS	0.037839	0.648262
ENSG00000110237	ARHGEF17	protein_coding	ENST00000544519	109.23	promoter-TSS	0.037307	0.624089
ENSG00000170325	PRDM10	protein_coding	ENST00000360871	109.23	intron	0.047109	0.616043
ENSG00000249948	GBA3	polymorphic_pseudogene	ENST00000508264	109.2	intron	0.044365	0.627545
ENSG00000261925	RP11-388M20.9	lincRNA	ENST00000576745	109.14	Intergenic	0.059283	0.624713
ENSG00000243244	STON1	protein_coding	ENST00000406226	109.13	intron	0.066967	0.709044
ENSG00000244078	RP11-431I8.1	antisense	ENST00000490320	109.12	promoter-TSS	0.103896	0.699784
ENSG00000232548	AC010744.1	lincRNA	ENST00000448431	109.11	Intergenic	0.06789	0.606783
ENSG00000100156	SLC16A8	protein_coding	ENST00000320521	109.09	exon	0.084974	0.662526
ENSG00000182070	OR52A1	protein_coding	ENST00000328942	109.09	Intergenic	0.051314	0.6425
ENSG00000247157	RP11-434C1.1	lincRNA	ENST00000499291	109.09	promoter-TSS	0.042287	0.578571
ENSG00000094975	SUCO	protein_coding	ENST00000610051	109.01	intron	0.038585	0.597111
ENSG00000149923	PPP4C	protein_coding	ENST00000567828	108.99	TTS	0.031778	0.594595
ENSG00000170571	EMB	protein_coding	ENST00000505896	108.96	Intergenic	0.022388	0.611289
ENSG00000237604	AP001056.1	lincRNA	ENST00000411956	108.96	Intergenic	0.032297	0.616487
ENSG00000128011	LRFN1	protein_coding	ENST00000248668	108.94	exon	0.078562	0.651287
ENSG00000265545	RP11-183C12.1	pseudogene	ENST00000579720	108.93	Intergenic	0.013889	0.529086
ENSG00000182621	PLCB1	protein_coding	ENST00000378637	108.88	intron	0.052076	0.604743
ENSG00000229153	EPHA1-AS1	antisense	ENST00000429289	108.81	intron	0.054933	0.634938
ENSG00000052126	PLEKHA5	protein_coding	ENST00000424268	108.79	intron	0.040942	0.600204
ENSG00000260134	RP11-14K3.2	pseudogene	ENST00000568105	108.74	exon	0.052562	0.622517
ENSG00000133121	STARD13	protein_coding	ENST00000439831	108.69	intron	0.069705	0.674699
ENSG00000176533	GNG7	protein_coding	ENST00000382159	108.65	intron	0.027513	0.546512
ENSG00000265273	PGDP1	pseudogene	ENST00000581802	108.58	Intergenic	0.062794	0.677824
ENSG00000213211	KRT18P64	pseudogene	ENST00000434946	108.55	Intergenic	0.047399	0.648961
ENSG00000249613	RP13-612N21.1	lincRNA	ENST00000504132	108.55	Intergenic	0.045096	0.617117
ENSG00000237667	AC113607.1	lincRNA	ENST00000414556	108.54	promoter-TSS	0.091865	0.603982
ENSG00000176715	ACSF3	protein_coding	ENST00000537116	108.51	intron	0.033212	0.587054
ENSG00000151413	NUBPL	protein_coding	ENST00000552814	108.49	intron	0.049844	0.608921
ENSG00000158023	WDR66	protein_coding	ENST00000288912	108.4	intron	0.060651	0.65796
ENSG00000205832	C16orf96	protein_coding	ENST00000444310	108.39	intron	0.0352	0.587365
ENSG00000258987	RP11-131H24.4	protein_coding	ENST00000557646	108.39	promoter-TSS	0.083676	0.608636
ENSG00000245832	RP11-179A16.1	lincRNA	ENST00000532217	108.38	intron	0.050546	0.548431
ENSG00000173727	AP000769.1	protein_coding	ENST00000309775	108.27	Intergenic	0.049057	0.627476
ENSG00000248408	RP11-452C8.1	lincRNA	ENST00000506460	108.2	Intergenic	0.049296	0.548523
ENSG00000272549	RP11-351J23.2	lincRNA	ENST00000609107	108.11	Intergenic	0.040333	0.591811
ENSG00000184545	DUSP8	protein_coding	ENST00000528778	108.1	Intergenic	0.028428	0.563945
ENSG00000215278	RPS7P6	pseudogene	ENST00000485777	108.07	Intergenic	0.058824	0.619209
ENSG00000239986	RP11-366N18.2	pseudogene	ENST00000431451	108.07	Intergenic	0.040895	0.600077
ENSG00000259726	CSPG4P11	pseudogene	ENST00000560634	108.04	exon	0.021301	0.59924
ENSG00000196220	SRGAP3	protein_coding	ENST00000485983	108.02	intron	0.021448	0.57162
ENSG00000214595	EML6	protein_coding	ENST00000356458	107.95	intron	0.018717	0.498667
ENSG00000117868	ESYT2	protein_coding	ENST00000497111	107.91	intron	0.066784	0.538642
ENSG00000239939	RPSAP34	pseudogene	ENST00000476193	107.77	Intergenic	0.055894	0.634403
ENSG00000230031	POTEB2	protein_coding	ENST00000454856	107.75	Intergenic	0.069257	0.643782
ENSG00000204272	RP11-622K12.1	processed_transcript	ENST00000451583	107.73	intron	0.034712	0.558117
ENSG00000250735	RP11-567N4.3	lincRNA	ENST00000507739	107.66	intron	0.038943	0.559722
ENSG00000164363	SLC6A18	protein_coding	ENST00000324642	107.65	intron	0.053794	0.650641
ENSG00000006747	SCIN	protein_coding	ENST00000341757	107.64	Intergenic	0.065306	0.62895
ENSG00000102076	OPN1LW	protein_coding	ENST00000369951	107.61	intron	0.028211	0.589082
ENSG00000090097	PCBP4	protein_coding	ENST00000395014	107.59	promoter-TSS	0.025584	0.613674
ENSG00000100121	GGTLC2	protein_coding	ENST00000480559	107.55	exon	0.02846	0.624651
ENSG00000180776	ZDHHC20	protein_coding	ENST00000400590	107.51	intron	0.057674	0.648266
ENSG00000229982	RP11-515K14.1	pseudogene	ENST00000432585	107.51	Intergenic	0.066594	0.619411
ENSG00000173992	CCS	protein_coding	ENST00000533244	107.5	Intergenic	0.056988	0.66094
ENSG00000164638	SLC29A4	protein_coding	ENST00000396872	107.49	intron	0.040355	0.612344
ENSG00000184497	TMEM255B	protein_coding	ENST00000488362	107.46	intron	0.037708	0.667391
ENSG00000180914	OXTR	protein_coding	ENST00000449615	107.45	promoter-TSS	0.064706	0.634051
ENSG00000111199	TRPV4	protein_coding	ENST00000346520	107.42	intron	0.023173	0.601423
ENSG00000125631	HTR5BP	pseudogene	ENST00000434708	107.39	promoter-TSS	0.07379	0.635631
ENSG00000223422	AC007274.2	pseudogene	ENST00000439805	107.38	promoter-TSS	0.033981	0.579049
ENSG00000176679	TGIF2LY	protein_coding	ENST00000559055	107.35	Intergenic	0.042271	0.652593
ENSG00000139433	GLTP	protein_coding	ENST00000537066	107.34	TTS	0.026861	0.598434
ENSG00000188710	QRFP	protein_coding	ENST00000343079	107.33	Intergenic	0.030434	0.624239
ENSG00000204179	PTPN20A	protein_coding	ENST00000374340	107.32	Intergenic	0.023675	0.581081
ENSG00000164088	PPM1M	protein_coding	ENST00000472955	107.24	promoter-TSS	0.028871	0.620419
ENSG00000105997	HOXA3	protein_coding	ENST00000518451	107.22	promoter-TSS	0.043393	0.616142
ENSG00000258850	RP11-214N1.1	lincRNA	ENST00000554042	107.21	intron	0.038608	0.552182
ENSG00000267036	AC005559.3	pseudogene	ENST00000589661	107.18	exon	0.113402	0.727085
ENSG00000012779	ALOX5	protein_coding	ENST00000542434	107.17	intron	0.053788	0.651779
ENSG00000223663	RP5-890O3.3	pseudogene	ENST00000435351	107.17	Intergenic	0.024817	0.631342
ENSG00000267265	CTC-550B14.7	antisense	ENST00000586961	107.16	promoter-TSS	0.033398	0.605905
ENSG00000163286	ALPPL2	protein_coding	ENST00000295453	107.09	exon	0.053374	0.646842
ENSG00000229781	AC013444.1	pseudogene	ENST00000428909	107.06	Intergenic	0.041181	0.589163
ENSG00000234025	RP11-257K9.3	pseudogene	ENST00000437762	107.06	TTS	0.046147	0.541684
ENSG00000236878	AC012363.7	pseudogene	ENST00000445926	107.03	promoter-TSS	0.020408	0.584639
ENSG00000229471	RP11-95K23.7	pseudogene	ENST00000450268	107.02	Intergenic	0.049275	0.640116
ENSG00000130741	EIF2S3	protein_coding	ENST00000253039	107	Intergenic	0.040134	0.638085
ENSG00000158555	GDPD5	protein_coding	ENST00000531759	106.97	promoter-TSS	0.030043	0.614561
ENSG00000181652	ATG9B	protein_coding	ENST00000498521	106.97	promoter-TSS	0.066007	0.64248
ENSG00000115884	SDC1	protein_coding	ENST00000254351	106.95	intron	0.026954	0.579892
ENSG00000229828	RP11-94I2.1	pseudogene	ENST00000420737	106.95	Intergenic	0.063425	0.620908
ENSG00000157992	KRTCAP3	protein_coding	ENST00000464699	106.85	promoter-TSS	0.059224	0.644218
ENSG00000167394	ZNF668	protein_coding	ENST00000417935	106.78	TTS	0.064423	0.634966
ENSG00000099957	P2RX6	protein_coding	ENST00000336296	106.7	intron	0.024338	0.61731
ENSG00000172932	ANKRD13D	protein_coding	ENST00000504186	106.7	promoter-TSS	0.032787	0.624277
ENSG00000197165	SULT1A2	protein_coding	ENST00000335715	106.7	Intergenic	0.042668	0.602867
ENSG00000110497	AMBRA1	protein_coding	ENST00000528950	106.66	exon	0.029466	0.595216
ENSG00000178226	PRSS36	protein_coding	ENST00000562390	106.65	TTS	0.055757	0.638205
ENSG00000129351	ILF3	protein_coding	ENST00000590869	106.64	promoter-TSS	0.031714	0.578652
ENSG00000228156	RP11-410N8.1	antisense	ENST00000457213	106.62	intron	0.030449	0.6208
ENSG00000199151	MIR337	miRNA	ENST00000362281	106.58	promoter-TSS	0.028169	0.652602
ENSG00000102858	MGRN1	protein_coding	ENST00000587747	106.57	intron	0.035065	0.623353
ENSG00000263958	RP11-676J15.1	lincRNA	ENST00000578967	106.57	intron	0.070568	0.627148
ENSG00000168070	C11orf85	protein_coding	ENST00000301896	106.53	promoter-TSS	0.056828	0.583443
ENSG00000239268	RP11-384F7.2	lincRNA	ENST00000484092	106.51	intron	0.072581	0.624799
ENSG00000259444	RP11-736N17.8	sense_overlapping	ENST00000559843	106.51	Intergenic	0.058544	0.628458
ENSG00000210678	RNU6ATAC2P	snRNA	ENST00000387943	106.5	Intergenic	0.03341	0.614499
ENSG00000226317	LINC00351	lincRNA	ENST00000424926	106.5	Intergenic	0.052682	0.633493
ENSG00000109572	CLCN3	protein_coding	ENST00000502998	106.49	promoter-TSS	0.054448	0.613793
ENSG00000146083	RNF44	protein_coding	ENST00000509404	106.46	TTS	0.033479	0.632
ENSG00000258125	RP11-1041F24.1	lincRNA	ENST00000550035	106.46	Intergenic	0.052308	0.609631
ENSG00000252297	RNU6-875P	snRNA	ENST00000516488	106.44	Intergenic	0.058059	0.680381
ENSG00000134571	MYBPC3	protein_coding	ENST00000399249	106.34	intron	0.042162	0.576674
ENSG00000165621	OXGR1	protein_coding	ENST00000543457	106.34	promoter-TSS	0.085253	0.724138
ENSG00000254192	CTC-558O2.2	antisense	ENST00000520041	106.33	Intergenic	0.056594	0.638741
ENSG00000157851	DPYSL5	protein_coding	ENST00000434719	106.32	intron	0.065806	0.591495
ENSG00000221659	AC104441.1	miRNA	ENST00000408732	106.32	Intergenic	0.042075	0.599654
ENSG00000254489	RP5-1024C24.1	antisense	ENST00000531002	106.3	promoter-TSS	0.052889	0.568493
ENSG00000188282	RUFY4	protein_coding	ENST00000497857	106.25	Intergenic	0.051007	0.671582
ENSG00000217929	CICP18	pseudogene	ENST00000406017	106.2	Intergenic	0.053526	0.629032
ENSG00000226023	CT47A6	protein_coding	ENST00000443600	106.2	exon	0.060681	0.617574
ENSG00000221029	AC016194.1	miRNA	ENST00000408102	106.17	Intergenic	0.051724	0.608612
ENSG00000167378	IRGQ	protein_coding	ENST00000602269	106.1	exon	0.054995	0.628951
ENSG00000089486	CDIP1	protein_coding	ENST00000588381	106.09	TTS	0.022766	0.609941
ENSG00000153814	JAZF1	protein_coding	ENST00000420835	106.08	intron	0.039954	0.599772
ENSG00000142549	IGLON5	protein_coding	ENST00000270642	106.07	intron	0.066975	0.675894
ENSG00000169635	HIC2	protein_coding	ENST00000443632	106.07	exon	0.04197	0.618844
ENSG00000229142	HCG4P8	pseudogene	ENST00000443049	106.07	promoter-TSS	0.060556	0.633987
ENSG00000105738	SIPA1L3	protein_coding	ENST00000595495	106.05	promoter-TSS	0.033373	0.592019
ENSG00000132510	KDM6B	protein_coding	ENST00000448097	106.04	TTS	0.055821	0.608346
ENSG00000169696	ASPSCR1	protein_coding	ENST00000306739	105.99	intron	0.041623	0.601934
ENSG00000249923	XXbac-B444P24.8	antisense	ENST00000506039	105.99	promoter-TSS	0.032443	0.617928
ENSG00000188451	SRP72P2	pseudogene	ENST00000344851	105.95	intron	0.064768	0.689366
ENSG00000128298	BAIAP2L2	protein_coding	ENST00000381669	105.92	intron	0.036504	0.630939
ENSG00000165617	DACT1	protein_coding	ENST00000541264	105.86	Intergenic	0.030864	0.594039
ENSG00000253399	AC078852.2	sense_intronic	ENST00000515842	105.77	TTS	0.037591	0.579121
ENSG00000087077	TRIP6	protein_coding	ENST00000200457	105.76	promoter-TSS	0.050279	0.663477
ENSG00000188384	CSPG4P8	pseudogene	ENST00000549901	105.73	exon	0.022776	0.611664
ENSG00000070404	FSTL3	protein_coding	ENST00000589185	105.71	promoter-TSS	0.031486	0.618868
ENSG00000185290	NUPR1L	protein_coding	ENST00000329309	105.7	promoter-TSS	0.048143	0.569203
ENSG00000172869	DMXL1	protein_coding	ENST00000311085	105.67	intron	0.056026	0.656941
ENSG00000267205	AC005954.4	antisense	ENST00000586503	105.65	promoter-TSS	0.045631	0.637553
ENSG00000179044	EXOC3L1	protein_coding	ENST00000314586	105.64	exon	0.081797	0.677791
ENSG00000243957	RN7SL647P	misc_RNA	ENST00000485429	105.62	Intergenic	0.034483	0.585311
ENSG00000259989	CTD-2555A7.1	lincRNA	ENST00000562040	105.62	Intergenic	0.024921	0.605378
ENSG00000147604	RPL7	protein_coding	ENST00000487500	105.61	Intergenic	0.045253	0.630319
ENSG00000132768	DPH2	protein_coding	ENST00000534786	105.55	TTS	0.02144	0.57967
ENSG00000163993	S100P	protein_coding	ENST00000296370	105.54	exon	0.027059	0.583774
ENSG00000197362	ZNF786	protein_coding	ENST00000316286	105.49	exon	0.049714	0.598945
ENSG00000059145	UNKL	protein_coding	ENST00000513783	105.47	TTS	0.039716	0.621369
ENSG00000169738	DCXR	protein_coding	ENST00000579004	105.47	promoter-TSS	0.036595	0.635135
ENSG00000235514	AP000226.9	pseudogene	ENST00000436405	105.45	Intergenic	0.057459	0.631347
ENSG00000234419	CICP13	pseudogene	ENST00000422015	105.41	exon	0.023091	0.596236
ENSG00000160202	CRYAA	protein_coding	ENST00000291554	105.22	exon	0.044118	0.628087
ENSG00000234476	RP11-496N12.6	sense_intronic	ENST00000428642	105.12	Intergenic	0.044711	0.639434
ENSG00000253320	KB-1507C5.2	protein_coding	ENST00000517389	105.11	intron	0.052679	0.647636
ENSG00000133401	PDZD2	protein_coding	ENST00000502824	105.1	promoter-TSS	0.037436	0.590466
ENSG00000205424	AL592528.1	antisense	ENST00000380008	105.08	intron	0.036824	0.612421
ENSG00000215853	RPTN	protein_coding	ENST00000316073	105.06	Intergenic	0.03973	0.623221
ENSG00000104331	IMPAD1	protein_coding	ENST00000262644	105.02	Intergenic	0.057616	0.669897
ENSG00000228010	AC073343.13	antisense	ENST00000430844	105	intron	0.087001	0.711656
ENSG00000138443	ABI2	protein_coding	ENST00000261017	104.98	intron	0.052599	0.612469
ENSG00000196542	SPTSSB	protein_coding	ENST00000359175	104.98	promoter-TSS	0.072897	0.625
ENSG00000256001	RP11-575F12.2	lincRNA	ENST00000535022	104.96	promoter-TSS	0.076355	0.630845
ENSG00000198520	C1orf228	protein_coding	ENST00000427336	104.95	TTS	0.055738	0.625
ENSG00000234166	ARHGEF19-AS1	antisense	ENST00000457809	104.93	TTS	0.015734	0.598604
ENSG00000158486	DNAH3	protein_coding	ENST00000415178	104.92	intron	0.048421	0.610936
ENSG00000214210	RP11-208P4.1	pseudogene	ENST00000483240	104.92	promoter-TSS	0.036279	0.564093
ENSG00000222512	AL137019.1	miRNA	ENST00000410580	104.92	Intergenic	0.042129	0.630122
ENSG00000100197	CYP2D6	protein_coding	ENST00000360608	104.89	intron	0.037204	0.621705
ENSG00000075275	CELSR1	protein_coding	ENST00000497509	104.87	promoter-TSS	0.073782	0.630029
ENSG00000119820	YIPF4	protein_coding	ENST00000238831	104.83	intron	0.052632	0.6361
ENSG00000224821	COL4A2-AS2	antisense	ENST00000458403	104.83	intron	0.037117	0.591859
ENSG00000164123	C4orf45	protein_coding	ENST00000508011	104.82	intron	0.035556	0.605993
ENSG00000230898	RP11-9L18.3	sense_intronic	ENST00000451784	104.81	promoter-TSS	0.085271	0.65764
ENSG00000226992	AC144525.1	lincRNA	ENST00000441444	104.74	Intergenic	0.034014	0.583277
ENSG00000183675	PTPN20B	protein_coding	ENST00000395674	104.72	promoter-TSS	0.054808	0.626321
ENSG00000172482	AGXT	protein_coding	ENST00000470255	104.71	intron	0.035119	0.657347
ENSG00000264040	RP11-29O13.1	pseudogene	ENST00000580252	104.69	promoter-TSS	0.030303	0.549061
ENSG00000205730	ITPRIPL2	protein_coding	ENST00000381440	104.67	exon	0.064826	0.65087
ENSG00000102763	VWA8	protein_coding	ENST00000379310	104.65	intron	0.058668	0.646904
ENSG00000261744	RP11-21B21.4	antisense	ENST00000563243	104.65	TTS	0.032051	0.645023
ENSG00000186185	KIF18B	protein_coding	ENST00000585687	104.62	promoter-TSS	0.029224	0.61179
ENSG00000171596	NMUR1	protein_coding	ENST00000305141	104.61	exon	0.037178	0.62
ENSG00000258762	CTD-2320B12.3	pseudogene	ENST00000556706	104.59	Intergenic	0.049684	0.629061
ENSG00000213931	HBE1	protein_coding	ENST00000380237	104.56	intron	0.040936	0.5852
ENSG00000262090	RP11-23E10.5	pseudogene	ENST00000573021	104.52	Intergenic	0.027586	0.616127
ENSG00000159251	ACTC1	protein_coding	ENST00000290378	104.51	exon	0.054674	0.609155
ENSG00000104852	SNRNP70	protein_coding	ENST00000544278	104.37	promoter-TSS	0.033696	0.633008
ENSG00000107020	PLGRKT	protein_coding	ENST00000482696	104.35	intron	0.058779	0.653146
ENSG00000158748	HTR6	protein_coding	ENST00000289753	104.34	exon	0.062124	0.648865
ENSG00000160801	PTH1R	protein_coding	ENST00000430002	104.34	TTS	0.02439	0.63474
ENSG00000163435	ELF3	protein_coding	ENST00000475698	104.33	promoter-TSS	0.030474	0.604061
ENSG00000119965	C10orf88	protein_coding	ENST00000481909	104.32	promoter-TSS	0.066751	0.583648
ENSG00000133812	SBF2	protein_coding	ENST00000256190	104.29	intron	0.023432	0.626722
ENSG00000164366	CCDC127	protein_coding	ENST00000441693	104.28	intron	0.049612	0.573012
ENSG00000161217	PCYT1A	protein_coding	ENST00000488235	104.26	intron	0.053054	0.609125
ENSG00000252359	SNORD112	snoRNA	ENST00000516550	104.26	Intergenic	0.068889	0.605322
ENSG00000170871	KIAA0232	protein_coding	ENST00000503278	104.23	Intergenic	0.040342	0.617827
ENSG00000105520	DKFZP761J1410	protein_coding	ENST00000587801	104.22	exon	0.052511	0.631699
ENSG00000223847	RP5-925F19.1	pseudogene	ENST00000451797	104.22	Intergenic	0.04	0.615551
ENSG00000052749	RRP12	protein_coding	ENST00000414986	104.19	intron	0.023622	0.618361
ENSG00000219992	RP11-420L9.2	pseudogene	ENST00000402155	104.19	Intergenic	0.06738	0.648504
ENSG00000224051	GLTPD1	protein_coding	ENST00000488011	104.18	TTS	0.045437	0.649618
ENSG00000129159	KCNC1	protein_coding	ENST00000526029	104.13	promoter-TSS	0.033103	0.611992
ENSG00000206176	AC023490.1	lincRNA	ENST00000544204	104.13	TTS	0.024752	0.487636
ENSG00000120324	PCDHB10	protein_coding	ENST00000239446	104.08	exon	0.081367	0.642276
ENSG00000242612	DECR2	protein_coding	ENST00000397710	104.08	TTS	0.041784	0.595258
ENSG00000233179	RP11-536P6.3	lincRNA	ENST00000453866	104.05	Intergenic	0.033537	0.540102
ENSG00000260903	XKR7	protein_coding	ENST00000562532	104.02	exon	0.047619	0.626207
ENSG00000136152	COG3	protein_coding	ENST00000349995	104.01	intron	0.053728	0.628493
ENSG00000153885	KCTD15	protein_coding	ENST00000587658	104.01	Intergenic	0.041003	0.605352
ENSG00000149527	PLCH2	protein_coding	ENST00000609981	103.95	intron	0.034352	0.635955
ENSG00000160949	TONSL	protein_coding	ENST00000497613	103.95	exon	0.033228	0.611199
ENSG00000186862	PDZD7	protein_coding	ENST00000474125	103.93	TTS	0.04329	0.654054
ENSG00000270090	RP11-529E10.7	lincRNA	ENST00000602641	103.91	Intergenic	0.046249	0.648177
ENSG00000167676	PLIN4	protein_coding	ENST00000301286	103.9	promoter-TSS	0.032609	0.636787
ENSG00000112893	MAN2A1	protein_coding	ENST00000261483	103.84	intron	0.050595	0.630483
ENSG00000141401	IMPA2	protein_coding	ENST00000588752	103.83	Intergenic	0.051546	0.62009
ENSG00000212451	RNU11-4P	snRNA	ENST00000391149	103.8	Intergenic	0.058824	0.638144
ENSG00000174498	IGDCC3	protein_coding	ENST00000558354	103.79	TTS	0.030501	0.619739
ENSG00000223040	RN7SKP144	misc_RNA	ENST00000411108	103.79	Intergenic	0.060888	0.625773
ENSG00000171124	FUT3	protein_coding	ENST00000587048	103.76	TTS	0.040794	0.613774
ENSG00000156453	PCDH1	protein_coding	ENST00000514773	103.75	intron	0.078591	0.683784
ENSG00000144357	UBR3	protein_coding	ENST00000272793	103.7	intron	0.048071	0.596713
ENSG00000230417	LINC00856	lincRNA	ENST00000510550	103.68	intron	0.052901	0.635588
ENSG00000204946	ZNF783	protein_coding	ENST00000434415	103.66	exon	0.053586	0.671334
ENSG00000117139	KDM5B	protein_coding	ENST00000367264	103.63	intron	0.05096	0.617712
ENSG00000165795	NDRG2	protein_coding	ENST00000556366	103.63	TTS	0.032227	0.574811
ENSG00000177335	C8orf31	protein_coding	ENST00000395172	103.63	promoter-TSS	0.03888	0.608392
ENSG00000214518	KRTAP2-2	protein_coding	ENST00000398477	103.63	exon	0.040049	0.629091
ENSG00000170835	CEL	protein_coding	ENST00000351304	103.6	intron	0.031281	0.597656
ENSG00000231062	AC103563.9	antisense	ENST00000442200	103.59	Intergenic	0.019212	0.570058
ENSG00000174080	CTSF	protein_coding	ENST00000530565	103.56	TTS	0.024745	0.610465
ENSG00000218890	NUFIP1P	pseudogene	ENST00000402902	103.54	Intergenic	0.042618	0.609125
ENSG00000239941	RP11-246A10.1	lincRNA	ENST00000482382	103.51	promoter-TSS	0.050054	0.620652
ENSG00000112096	SOD2	protein_coding	ENST00000535459	103.47	Intergenic	0.034772	0.572455
ENSG00000114738	MAPKAPK3	protein_coding	ENST00000486712	103.45	Intergenic	0.020642	0.558352
ENSG00000181378	CCDC108	protein_coding	ENST00000453220	103.45	exon	0.097727	0.662132
ENSG00000271455	RP11-269M20.2	pseudogene	ENST00000604345	103.44	Intergenic	0.047059	0.628631
ENSG00000258702	RP11-433J8.1	lincRNA	ENST00000555496	103.42	exon	0.05317	0.618367
ENSG00000179104	TMTC2	protein_coding	ENST00000546590	103.41	intron	0.034378	0.60303
ENSG00000204913	LRRC3C	protein_coding	ENST00000377924	103.38	exon	0.029175	0.629146
ENSG00000130182	ZSCAN10	protein_coding	ENST00000572548	103.31	TTS	0.070954	0.636251
ENSG00000266431	MIR5580	miRNA	ENST00000580850	103.26	Intergenic	0.065509	0.625394
ENSG00000170017	ALCAM	protein_coding	ENST00000306107	103.2	Intergenic	0.057239	0.584874
ENSG00000250611	RP11-339D20.1	pseudogene	ENST00000504991	103.13	Intergenic	0.053483	0.601266
ENSG00000130640	TUBGCP2	protein_coding	ENST00000417178	103.06	intron	0.040712	0.575608
ENSG00000134245	WNT2B	protein_coding	ENST00000369684	103.06	intron	0.078396	0.648452
ENSG00000100426	ZBED4	protein_coding	ENST00000216268	102.99	exon	0.046951	0.546429
ENSG00000256527	AP002833.1	pseudogene	ENST00000404882	102.98	promoter-TSS	0.091778	0.698473
ENSG00000050555	LAMC3	protein_coding	ENST00000361069	102.94	intron	0.073096	0.624746
ENSG00000243679	RP11-274B21.3	pseudogene	ENST00000450885	102.9	promoter-TSS	0.041958	0.630199
ENSG00000111907	TPD52L1	protein_coding	ENST00000532429	102.88	intron	0.088172	0.667382
ENSG00000080546	SESN1	protein_coding	ENST00000436639	102.87	intron	0.059768	0.658739
ENSG00000176472	ZNF575	protein_coding	ENST00000600154	102.87	TTS	0.036122	0.57685
ENSG00000260159	RP11-483E23.4	pseudogene	ENST00000564639	102.86	intron	0.047607	0.629564
ENSG00000111046	MYF6	protein_coding	ENST00000228641	102.84	intron	0.062155	0.536552
ENSG00000211772	TRBC2	TR_C_gene	ENST00000466254	102.73	exon	0.02963	0.576923
ENSG00000242111	RP11-86L19.2	pseudogene	ENST00000493279	102.73	Intergenic	0.054136	0.631611
ENSG00000207061	Y_RNA	misc_RNA	ENST00000384333	102.72	Intergenic	0.012579	0.472803
ENSG00000271530	RP1-24O22.5	pseudogene	ENST00000604449	102.72	Intergenic	0.015534	0.585271
ENSG00000184465	WDR27	protein_coding	ENST00000448612	102.53	intron	0.032797	0.536215
ENSG00000136717	BIN1	protein_coding	ENST00000316724	102.52	Intergenic	0.025904	0.605057
ENSG00000152467	ZSCAN1	protein_coding	ENST00000601162	102.52	promoter-TSS	0.073529	0.620045
ENSG00000234241	RP4-775C13.1	pseudogene	ENST00000434910	102.48	promoter-TSS	0.045889	0.56447
ENSG00000134115	CNTN6	protein_coding	ENST00000539053	102.47	intron	0.041612	0.548052
ENSG00000134324	LPIN1	protein_coding	ENST00000256720	102.47	intron	0.054194	0.618956
ENSG00000257008	GPR142	protein_coding	ENST00000582579	102.47	intron	0.022026	0.614961
ENSG00000254007	RP11-281H11.1	lincRNA	ENST00000518926	102.42	Intergenic	0.0474	0.594079
ENSG00000261263	RP11-586K12.13	pseudogene	ENST00000561744	102.4	promoter-TSS	0.07089	0.609646
ENSG00000142279	WTIP	protein_coding	ENST00000270288	102.39	intron	0.03229	0.592375
ENSG00000224028	AC073928.2	lincRNA	ENST00000417715	102.39	Intergenic	0.04679	0.618478
ENSG00000249347	RP11-747H12.4	pseudogene	ENST00000510116	102.39	Intergenic	0.069176	0.654472
ENSG00000053438	NNAT	protein_coding	ENST00000346199	102.38	promoter-TSS	0.051152	0.557715
ENSG00000079337	RAPGEF3	protein_coding	ENST00000548434	102.37	TTS	0.025412	0.596431
ENSG00000197070	ARRDC1	protein_coding	ENST00000471125	102.36	TTS	0.032584	0.641707
ENSG00000172782	FADS6	protein_coding	ENST00000310226	102.34	Intergenic	0.045908	0.631107
ENSG00000256889	AC093847.1	pseudogene	ENST00000544445	102.34	Intergenic	0.044349	0.542857
ENSG00000100154	TTC28	protein_coding	ENST00000480563	102.3	TTS	0.030681	0.550936
ENSG00000266731	AL732314.1	miRNA	ENST00000577553	102.27	Intergenic	0.060964	0.616896
ENSG00000252337	SNORA31	snoRNA	ENST00000516528	102.26	Intergenic	0.035132	0.557644
ENSG00000237854	LINC00674	pseudogene	ENST00000435469	102.25	TTS	0.04339	0.573848
ENSG00000223972	DDX11L1	pseudogene	ENST00000450305	102.21	promoter-TSS	0.052048	0.59483
ENSG00000145632	PLK2	protein_coding	ENST00000511326	102.2	Intergenic	0.050671	0.568452
ENSG00000180817	PPA1	protein_coding	ENST00000495346	102.2	Intergenic	0.047185	0.623943
ENSG00000226900	RP11-432J24.5	lincRNA	ENST00000455414	102.2	Intergenic	0.028358	0.624441
ENSG00000127666	TICAM1	protein_coding	ENST00000248244	102.19	exon	0.035346	0.604829
ENSG00000110046	ATG2A	protein_coding	ENST00000418259	102.16	intron	0.030375	0.599941
ENSG00000260382	RP11-540B6.2	pseudogene	ENST00000561684	102.15	Intergenic	0.034856	0.55976
ENSG00000129968	ABHD17A	protein_coding	ENST00000590661	102.14	promoter-TSS	0.057411	0.688525
ENSG00000189275	AL450307.1	protein_coding	ENST00000341866	102.14	Intergenic	0.029324	0.604597
ENSG00000198555	RP11-598D12.4	pseudogene	ENST00000568600	102.13	intron	0.025384	0.614749
ENSG00000225488	RP11-760D2.1	lincRNA	ENST00000436042	102.1	promoter-TSS	0.042194	0.564667
ENSG00000078018	MAP2	protein_coding	ENST00000199940	102.08	Intergenic	0.053215	0.584718
ENSG00000178342	KCNG2	protein_coding	ENST00000590307	102.05	intron	0.047243	0.616695
ENSG00000196150	ZNF250	protein_coding	ENST00000543949	102.05	intron	0.028846	0.632653
ENSG00000225544	KB-1027C11.4	pseudogene	ENST00000435222	102.04	Intergenic	0.055051	0.632509
ENSG00000172890	NADSYN1	protein_coding	ENST00000526039	101.97	TTS	0.033827	0.607143
ENSG00000203923	SPANXN1	protein_coding	ENST00000370493	101.97	Intergenic	0.052672	0.625477
ENSG00000241852	C8orf58	protein_coding	ENST00000495957	101.95	promoter-TSS	0.030554	0.630952
ENSG00000185838	GNB1L	protein_coding	ENST00000403325	101.93	TTS	0.033222	0.620353
ENSG00000226785	AC073218.1	lincRNA	ENST00000422558	101.86	intron	0.038221	0.590278
ENSG00000129911	KLF16	protein_coding	ENST00000250916	101.84	exon	0.053571	0.65114
ENSG00000163923	RPL39L	protein_coding	ENST00000433055	101.82	intron	0.0299	0.552239
ENSG00000248131	CT49	lincRNA	ENST00000513051	101.82	promoter-TSS	0.063953	0.636892
ENSG00000248826	PCBP2P3	pseudogene	ENST00000509726	101.75	Intergenic	0.055195	0.643243
ENSG00000149600	COMMD7	protein_coding	ENST00000278980	101.71	intron	0.057829	0.642857
ENSG00000222017	AC011997.1	protein_coding	ENST00000409845	101.67	intron	0.056096	0.648749
ENSG00000250509	CTC-573N18.1	lincRNA	ENST00000507681	101.67	Intergenic	0.043907	0.611459
ENSG00000237810	CTD-2571E19.3	pseudogene	ENST00000518921	101.66	exon	0.045502	0.562791
ENSG00000243566	UPK3B	protein_coding	ENST00000257632	101.64	exon	0.033654	0.649629
ENSG00000160325	CACFD1	protein_coding	ENST00000444798	101.63	TTS	0.027337	0.579781
ENSG00000227809	RP11-171A24.2	lincRNA	ENST00000423681	101.61	Intergenic	0.046589	0.638581
ENSG00000144504	ANKMY1	protein_coding	ENST00000391988	101.58	promoter-TSS	0.037304	0.55218
ENSG00000133315	MACROD1	protein_coding	ENST00000545464	101.55	Intergenic	0.064296	0.690485
ENSG00000234622	RP13-297E16.5	lincRNA	ENST00000453953	101.52	Intergenic	0.035067	0.56401
ENSG00000232019	AC074183.4	lincRNA	ENST00000439105	101.47	exon	0.041509	0.603015
ENSG00000198842	DUSP27	protein_coding	ENST00000361200	101.46	exon	0.040691	0.606285
ENSG00000142409	ZNF787	protein_coding	ENST00000586787	101.44	promoter-TSS	0.082615	0.661601
ENSG00000007314	SCN4A	protein_coding	ENST00000435607	101.43	exon	0.040676	0.609293
ENSG00000106266	SNX8	protein_coding	ENST00000479689	101.37	intron	0.055947	0.656587
ENSG00000238026	RP11-78E6.1	pseudogene	ENST00000419971	101.36	Intergenic	0.054765	0.622538
ENSG00000010295	IFFO1	protein_coding	ENST00000336604	101.28	exon	0.032457	0.589189
ENSG00000121904	CSMD2	protein_coding	ENST00000241312	101.28	intron	0.09322	0.692047
ENSG00000172830	SSH3	protein_coding	ENST00000525913	101.28	promoter-TSS	0.027928	0.632614
ENSG00000064545	TMEM161A	protein_coding	ENST00000591031	101.27	TTS	0.036136	0.628398
ENSG00000229373	LINC00452	lincRNA	ENST00000609661	101.27	intron	0.036861	0.582634
ENSG00000238094	AC009892.5	pseudogene	ENST00000432400	101.24	TTS	0.035499	0.546185
ENSG00000132846	ZBED3	protein_coding	ENST00000511587	101.2	TTS	0.069444	0.64869
ENSG00000077044	DGKD	protein_coding	ENST00000495901	101.19	promoter-TSS	0.033553	0.572327
ENSG00000153165	RGPD3	protein_coding	ENST00000409886	101.19	intron	0.115156	0.703606
ENSG00000240189	RN7SL621P	misc_RNA	ENST00000472565	101.12	Intergenic	0.042084	0.617618
ENSG00000216753	HMGA1P7	pseudogene	ENST00000406908	101.08	exon	0.043547	0.580696
ENSG00000232895	RP4-543J13.1	lincRNA	ENST00000420156	101.07	intron	0.043345	0.605505
ENSG00000196814	MVB12B	protein_coding	ENST00000361171	101.03	TTS	0.028361	0.591601
ENSG00000232917	RP11-450D21.1	pseudogene	ENST00000479457	101	Intergenic	0.050538	0.613319
ENSG00000233523	PHBP5	pseudogene	ENST00000449310	100.99	exon	0.028536	0.550186
ENSG00000198064	RP11-347C12.1	protein_coding	ENST00000520915	100.96	exon	0.04828	0.563636
ENSG00000263342	RP1-4G17.2	antisense	ENST00000576271	100.96	promoter-TSS	0.028555	0.619292
ENSG00000135766	EGLN1	protein_coding	ENST00000366641	100.94	Intergenic	0.033543	0.612565
ENSG00000258491	ZFP64P1	pseudogene	ENST00000553836	100.92	exon	0.035583	0.550582
ENSG00000271184	RP4-800O15.3	pseudogene	ENST00000604518	100.91	Intergenic	0.054004	0.573201
ENSG00000197081	IGF2R	protein_coding	ENST00000475834	100.9	TTS	0.052802	0.608181
ENSG00000221721	AC010455.1	miRNA	ENST00000408794	100.9	Intergenic	0.042532	0.607708
ENSG00000103253	HAGHL	protein_coding	ENST00000569604	100.81	promoter-TSS	0.041342	0.633863
ENSG00000184110	EIF3C	protein_coding	ENST00000566501	100.79	intron	0.060147	0.662986
ENSG00000225255	LA16c-83F12.6	lincRNA	ENST00000453395	100.77	intron	0.045352	0.637317
ENSG00000268743	CTD-2538G9.5	sense_intronic	ENST00000600987	100.76	TTS	0.030008	0.583208
ENSG00000124198	ARFGEF2	protein_coding	ENST00000371917	100.74	intron	0.053737	0.658025
ENSG00000233070	ZFY-AS1	antisense	ENST00000417305	100.69	intron	0.045292	0.639286
ENSG00000214941	ZSWIM7	protein_coding	ENST00000486655	100.68	intron	0.042868	0.616691
ENSG00000215018	COL28A1	protein_coding	ENST00000399429	100.67	intron	0.033333	0.604579
ENSG00000229211	RP11-363L24.2	pseudogene	ENST00000522306	100.66	Intergenic	0.022673	0.531585
ENSG00000224999	XXyac-YX65C7_A.4	pseudogene	ENST00000414044	100.62	Intergenic	0.033333	0.535142
ENSG00000250417	CTD-2194D22.2	lincRNA	ENST00000509455	100.6	Intergenic	0.03543	0.608676
ENSG00000250439	FGD5P1	pseudogene	ENST00000502451	100.59	promoter-TSS	0.058147	0.607748
ENSG00000099814	CEP170B	protein_coding	ENST00000453495	100.56	intron	0.031698	0.62942
ENSG00000222783	RN7SKP212	misc_RNA	ENST00000410851	100.56	Intergenic	0.040909	0.611805
ENSG00000244219	GS1-259H13.2	lincRNA	ENST00000429679	100.51	intron	0.043738	0.602649
ENSG00000165304	MELK	protein_coding	ENST00000541717	100.49	intron	0.053885	0.636621
ENSG00000228518	SURF6P1	pseudogene	ENST00000451854	100.49	Intergenic	0.045455	0.667125
ENSG00000249726	TUBB1P1	pseudogene	ENST00000503144	100.49	intron	0.046183	0.615819
ENSG00000185634	SHC4	protein_coding	ENST00000332408	100.47	exon	0.04679	0.594565
ENSG00000236505	RP1-63P18.2	pseudogene	ENST00000414105	100.47	Intergenic	0.047938	0.638085
ENSG00000201770	RNU6-384P	snRNA	ENST00000364900	100.44	Intergenic	0.047952	0.625749
ENSG00000142621	FHAD1	protein_coding	ENST00000358897	100.43	promoter-TSS	0.083871	0.681159
ENSG00000248347	RP11-1134I14.2	pseudogene	ENST00000509729	100.42	intron	0.036511	0.553191
ENSG00000259881	RP11-830F9.5	antisense	ENST00000562405	100.41	promoter-TSS	0.046896	0.639225
ENSG00000163013	FBXO41	protein_coding	ENST00000520530	100.38	intron	0.028715	0.633938
ENSG00000266117	LOC732538	pseudogene	ENST00000579006	100.38	Intergenic	0.050976	0.619718
ENSG00000255275	RP13-279N23.2	protein_coding	ENST00000494072	100.35	exon	0.048544	0.612875
ENSG00000165449	SLC16A9	protein_coding	ENST00000395347	100.33	intron	0.055914	0.65043
ENSG00000110063	DCPS	protein_coding	ENST00000263579	100.26	intron	0.032371	0.618007
ENSG00000168065	SLC22A11	protein_coding	ENST00000478051	100.26	intron	0.026923	0.613399
ENSG00000256715	AL050302.1	protein_coding	ENST00000540061	100.24	Intergenic	0.036768	0.638208
ENSG00000160271	RALGDS	protein_coding	ENST00000542690	100.22	intron	0.03026	0.595498
ENSG00000253159	PCDHGA12	protein_coding	ENST00000252085	100.22	exon	0.066548	0.548759
ENSG00000167751	KLK2	protein_coding	ENST00000601743	100.2	exon	0.013962	0.578397
ENSG00000214872	SMTNL1	protein_coding	ENST00000457912	100.2	exon	0.022059	0.621671
ENSG00000054967	RELT	protein_coding	ENST00000537771	100.16	TTS	0.03252	0.640743
ENSG00000151640	DPYSL4	protein_coding	ENST00000493882	100.16	TTS	0.031527	0.639527
ENSG00000249069	LINC01033	lincRNA	ENST00000517934	100.15	intron	0.059315	0.627713
ENSG00000233435	AGGF1P2	pseudogene	ENST00000426656	100.14	Intergenic	0.078889	0.599334
ENSG00000131459	GFPT2	protein_coding	ENST00000253778	100.1	intron	0.081655	0.648045
ENSG00000160360	GPSM1	protein_coding	ENST00000291775	100.04	promoter-TSS	0.04843	0.677005
ENSG00000199932	RNU1-18P	snRNA	ENST00000363062	100.04	Intergenic	0.055135	0.62527
[truncated: 5,790 more rows]

## Sheet: Additional file 6C
Additional file 6C: Commonly hypermethylated genes between IGHV mutated and unmutated prognostic groips in PBMC comparison
Commonly hypermethylated genes between IGHV-mutated & IGHV-unmutated - Associated gene information (DMGs)	GeneInfo		Hypermethylated regions information (DMRs) in IGHV-mutated prognostic Group over PBMC normal					Hypermethylated regions information (DMRs) in IGHV-unmutated prognostic Group over PBMC normal
GeneID	GeneSymbol	Class	Associated TranscriptID	Methylated Peak score	Peak site	CpG Freq	GC%	Associated TranscriptID	Methylated Peak score	Peak site	CpG Freq	GC%
ENSG00000078399	HOXA9	protein_coding	ENST00000396345	1446.87	promoter-TSS	0.072389	0.603266	ENST00000396345	565.05	exon	0.085653	0.604278
ENSG00000141433	ADCYAP1	protein_coding	ENST00000581602	972.51	promoter-TSS	0.080935	0.647623	ENST00000269200	1090.18	promoter-TSS	0.076962	0.631976
ENSG00000167178	ISLR2	protein_coding	ENST00000561740	913.82	TTS	0.076622	0.625664	ENST00000561740	691.68	TTS	0.079602	0.63382
ENSG00000176435	CLEC14A	protein_coding	ENST00000342213	912.39	exon	0.070623	0.62402	ENST00000342213	737.16	exon	0.087888	0.673063
ENSG00000253471	RP11-175E9.1	antisense	ENST00000523874	895.1	promoter-TSS	0.068072	0.604491	ENST00000523874	770.32	promoter-TSS	0.066003	0.603117
ENSG00000147596	PRDM14	protein_coding	ENST00000276594	873.96	promoter-TSS	0.08625	0.656537	ENST00000426346	1075.29	intron	0.082718	0.646161
ENSG00000201277	Y_RNA	misc_RNA	ENST00000364407	858.12	Intergenic	0.067578	0.576597	ENST00000364407	84.56	Intergenic	0.063084	0.54259
ENSG00000236544	AC008060.8	lincRNA	ENST00000419225	842.03	intron	0.077034	0.654957	ENST00000419225	387.22	intron	0.085606	0.662231
ENSG00000144366	GULP1	protein_coding	ENST00000359135	833.02	promoter-TSS	0.074561	0.629305	ENST00000359135	217.28	promoter-TSS	0.07592	0.635249
ENSG00000136099	PCDH8	protein_coding	ENST00000338862	828.06	exon	0.103364	0.675075	ENST00000338862	106.21	exon	0.108709	0.685224
ENSG00000164093	PITX2	protein_coding	ENST00000511990	813.72	intron	0.076659	0.629051	ENST00000607868	171.25	promoter-TSS	0.05347	0.568182
ENSG00000169856	ONECUT1	protein_coding	ENST00000570208	794.11	intron	0.061439	0.630055	ENST00000570208	976.55	intron	0.060848	0.630608
ENSG00000125798	FOXA2	protein_coding	ENST00000419308	792.93	exon	0.085401	0.679354	ENST00000419308	649.48	exon	0.084726	0.679724
ENSG00000121207	LRAT	protein_coding	ENST00000336356	751.25	promoter-TSS	0.065184	0.59798	ENST00000510919	367.78	promoter-TSS	0.059653	0.580488
ENSG00000134259	NGF	protein_coding	ENST00000369512	739.98	intron	0.077931	0.683666	ENST00000369512	406.85	intron	0.090119	0.68872
ENSG00000134762	DSC3	protein_coding	ENST00000360428	735.8	intron	0.075502	0.623747	ENST00000360428	816.59	intron	0.074342	0.617647
ENSG00000237732	AC010980.2	pseudogene	ENST00000587192	730.94	Intergenic	0.059239	0.563281	ENST00000587192	337.84	Intergenic	0.063114	0.574632
ENSG00000268388	FENDRR	lincRNA	ENST00000593604	723.47	intron	0.087393	0.662133	ENST00000593604	629.52	intron	0.093664	0.662385
ENSG00000134853	PDGFRA	protein_coding	ENST00000504461	723.44	intron	0.072864	0.63787	ENST00000504461	603.38	intron	0.067299	0.624138
ENSG00000272157	CTD-2168K21.2	antisense	ENST00000607735	715.1	promoter-TSS	0.101231	0.650034	ENST00000607735	1131.42	promoter-TSS	0.096835	0.649589
ENSG00000135312	HTR1B	protein_coding	ENST00000369947	691.79	exon	0.061901	0.597202	ENST00000369947	490.18	exon	0.06655	0.601925
ENSG00000175879	HOXD8	protein_coding	ENST00000450510	690.27	promoter-TSS	0.088905	0.633973	ENST00000450510	812	promoter-TSS	0.116831	0.687283
ENSG00000229520	LINC00404	lincRNA	ENST00000418660	689.04	Intergenic	0.08102	0.646044	ENST00000418660	797.57	Intergenic	0.087719	0.663327
ENSG00000183729	NPBWR1	protein_coding	ENST00000331251	684.95	exon	0.095606	0.668249	ENST00000331251	895.59	exon	0.096946	0.665561
ENSG00000259542	RP11-522B15.4	lincRNA	ENST00000558246	684.81	Intergenic	0.075547	0.613907	ENST00000558246	535.05	Intergenic	0.077724	0.619972
ENSG00000232638	RP11-379F12.4	lincRNA	ENST00000418270	679.55	promoter-TSS	0.082593	0.648355	ENST00000418270	255.25	Intergenic	0.058824	0.594126
ENSG00000258507	RP13-582L3.4	sense_intronic	ENST00000557144	669.86	promoter-TSS	0.110923	0.714044	ENST00000557144	1204.22	promoter-TSS	0.096124	0.690043
ENSG00000112837	TBX18	protein_coding	ENST00000606325	666.6	promoter-TSS	0.080156	0.609788	ENST00000369663	1344.45	Intergenic	0.086781	0.638931
ENSG00000188779	SKOR1	protein_coding	ENST00000554240	665.35	intron	0.075848	0.615461	ENST00000554240	1192.59	intron	0.088477	0.657272
ENSG00000170549	IRX1	protein_coding	ENST00000302006	662.38	Intergenic	0.099554	0.687454	ENST00000302006	685.05	Intergenic	0.100521	0.6875
ENSG00000265629	AC011897.1	protein_coding	ENST00000581929	655.79	promoter-TSS	0.081183	0.660882	ENST00000581929	820.76	promoter-TSS	0.082658	0.666307
ENSG00000249149	RP11-79P5.3	pseudogene	ENST00000505955	651.53	promoter-TSS	0.086509	0.666868	ENST00000505955	928.97	promoter-TSS	0.088346	0.675016
ENSG00000188620	HMX3	protein_coding	ENST00000357878	636.04	promoter-TSS	0.086529	0.640295	ENST00000357878	1086.51	promoter-TSS	0.091017	0.645009
ENSG00000183242	WT1-AS	antisense	ENST00000494911	634.87	promoter-TSS	0.080075	0.65678	ENST00000494911	181.23	promoter-TSS	0.111786	0.724515
ENSG00000170178	HOXD12	protein_coding	ENST00000404162	620.38	exon	0.070833	0.618084	ENST00000406506	62.73	Intergenic	0.07989	0.648352
ENSG00000120149	MSX2	protein_coding	ENST00000239243	616.21	exon	0.093633	0.663237	ENST00000239243	587.15	exon	0.092851	0.646568
ENSG00000154975	CA10	protein_coding	ENST00000571371	615.93	promoter-TSS	0.08103	0.64344	ENST00000571371	676.97	promoter-TSS	0.078899	0.637531
ENSG00000128652	HOXD3	protein_coding	ENST00000410016	612.39	promoter-TSS	0.063599	0.628941	ENST00000432796	364.76	promoter-TSS	0.085784	0.647491
ENSG00000132130	LHX1	protein_coding	ENST00000589584	609.64	intron	0.091439	0.667055	ENST00000559572	204.43	exon	0.065722	0.624196
ENSG00000237187	NR2F1-AS1	processed_transcript	ENST00000504474	604.56	intron	0.081532	0.620988	ENST00000504474	742.17	intron	0.065258	0.606211
ENSG00000164379	FOXQ1	protein_coding	ENST00000296839	600.53	promoter-TSS	0.111873	0.697257	ENST00000296839	670.95	exon	0.126179	0.725987
ENSG00000180818	HOXC10	protein_coding	ENST00000514415	600.13	promoter-TSS	0.075922	0.636561	ENST00000514415	728.85	promoter-TSS	0.077803	0.639482
ENSG00000119042	SATB2	protein_coding	ENST00000457245	599.11	intron	0.0777	0.631988	ENST00000457245	394.18	intron	0.066347	0.628161
ENSG00000183072	NKX2-5	protein_coding	ENST00000521848	597.07	TTS	0.086988	0.639883	ENST00000521848	577.14	TTS	0.089922	0.652208
ENSG00000185885	IFITM1	protein_coding	ENST00000525554	593.49	Intergenic	0.070984	0.637212	ENST00000525554	645.4	Intergenic	0.069259	0.628415
ENSG00000135903	PAX3	protein_coding	ENST00000350526	591.78	promoter-TSS	0.071304	0.631625	ENST00000350526	525.02	promoter-TSS	0.069865	0.629941
ENSG00000174279	EVX2	protein_coding	ENST00000308618	588.97	exon	0.06313	0.567785	ENST00000308618	469.75	intron	0.088377	0.647793
ENSG00000166148	AVPR1A	protein_coding	ENST00000550940	587.12	promoter-TSS	0.077567	0.614612	ENST00000550940	684.25	promoter-TSS	0.080155	0.624031
ENSG00000133937	GSC	protein_coding	ENST00000238558	579.98	intron	0.08969	0.628141	ENST00000238558	728.09	intron	0.085537	0.620047
ENSG00000200275	RNA5SP199	rRNA	ENST00000363405	579.02	Intergenic	0.076889	0.63812	ENST00000363405	923.65	Intergenic	0.081805	0.649653
ENSG00000159182	PRAC1	protein_coding	ENST00000290294	576.52	Intergenic	0.089814	0.602845	ENST00000290294	715.28	Intergenic	0.070941	0.594538
ENSG00000162951	LRRTM1	protein_coding	ENST00000452811	572.15	TTS	0.068157	0.60436	ENST00000452811	466.83	TTS	0.073074	0.620395
ENSG00000252049	SNORA40	snoRNA	ENST00000516240	572.06	Intergenic	0.09788	0.679128	ENST00000516240	688.45	Intergenic	0.097605	0.685817
ENSG00000263053	RP11-1055B8.6	protein_coding	ENST00000574717	567.08	intron	0.102941	0.669606	ENST00000574717	827.32	intron	0.101787	0.669372
ENSG00000258661	RP11-964E11.2	antisense	ENST00000555107	566.88	exon	0.08365	0.656745	ENST00000555107	369.8	exon	0.086924	0.670379
ENSG00000272781	MDGA2	protein_coding	ENST00000439988	566.21	promoter-TSS	0.090411	0.670089	ENST00000439988	641.83	promoter-TSS	0.088889	0.666898
ENSG00000104332	SFRP1	protein_coding	ENST00000220772	564.63	exon	0.098618	0.679558	ENST00000220772	739.52	exon	0.101165	0.66973
ENSG00000196632	WNK3	protein_coding	ENST00000354646	564.13	promoter-TSS	0.074093	0.612594	ENST00000458404	157.84	promoter-TSS	0.058104	0.578411
ENSG00000233639	AC018730.1	antisense	ENST00000458253	563.5	intron	0.09085	0.681582	ENST00000458253	463.72	intron	0.101957	0.704733
ENSG00000134595	SOX3	protein_coding	ENST00000370536	563.42	promoter-TSS	0.078728	0.624117	ENST00000370536	86.58	TTS	0.060086	0.531049
ENSG00000188158	NHS	protein_coding	ENST00000380060	561.6	exon	0.079438	0.639279	ENST00000380060	100.32	exon	0.107824	0.711153
ENSG00000168875	SOX14	protein_coding	ENST00000306087	559.97	exon	0.070807	0.654873	ENST00000306087	642.79	exon	0.067887	0.652439
ENSG00000266496	AC131951.1	miRNA	ENST00000584757	557.22	promoter-TSS	0.101935	0.657249	ENST00000584757	701.01	promoter-TSS	0.111404	0.670619
ENSG00000259439	RP11-89K21.1	lincRNA	ENST00000430847	549.44	TTS	0.098106	0.70453	ENST00000444871	152.35	intron	0.050932	0.58933
ENSG00000126778	SIX1	protein_coding	ENST00000247182	548.97	TTS	0.063842	0.631671	ENST00000247182	1027.93	exon	0.08918	0.663172
ENSG00000185070	FLRT2	protein_coding	ENST00000557419	547.74	intron	0.067568	0.578536	ENST00000557419	127.15	intron	0.05838	0.603383
ENSG00000176842	IRX5	protein_coding	ENST00000320990	547.12	exon	0.092669	0.642931	ENST00000558597	1110.97	promoter-TSS	0.09287	0.656371
ENSG00000103241	FOXF1	protein_coding	ENST00000262426	545.54	Intergenic	0.073637	0.622472	ENST00000262426	827.86	Intergenic	0.079012	0.632401
ENSG00000112246	SIM1	protein_coding	ENST00000511871	544.78	exon	0.076531	0.613129	ENST00000511871	672.82	exon	0.075518	0.608643
ENSG00000162761	LMX1A	protein_coding	ENST00000294816	539.57	promoter-TSS	0.088652	0.681077	ENST00000294816	657.22	promoter-TSS	0.089158	0.680684
ENSG00000164066	INTU	protein_coding	ENST00000504491	537.69	promoter-TSS	0.080808	0.663303	ENST00000504491	402.31	promoter-TSS	0.083107	0.658845
ENSG00000164651	SP8	protein_coding	ENST00000418710	525.17	exon	0.102894	0.690231	ENST00000418710	160.82	promoter-TSS	0.069421	0.585809
ENSG00000142700	DMRTA2	protein_coding	ENST00000404795	523.99	Intergenic	0.064404	0.586957	ENST00000418121	615.47	exon	0.101958	0.705128
ENSG00000250451	HOXC-AS1	antisense	ENST00000512427	520.7	promoter-TSS	0.084211	0.619215	ENST00000512427	432.19	promoter-TSS	0.106684	0.648267
ENSG00000235436	DPY19L2P4	pseudogene	ENST00000497063	520.6	promoter-TSS	0.072016	0.607951	ENST00000497063	207.76	promoter-TSS	0.084352	0.663004
ENSG00000169594	BNC1	protein_coding	ENST00000569704	518.41	promoter-TSS	0.11054	0.682363	ENST00000569704	1165.67	promoter-TSS	0.104571	0.667084
ENSG00000154734	ADAMTS1	protein_coding	ENST00000284984	517.66	exon	0.095381	0.66247	ENST00000517452	375.29	promoter-TSS	0.109815	0.662136
ENSG00000007372	PAX6	protein_coding	ENST00000379132	513.36	promoter-TSS	0.066532	0.64149	ENST00000534353	312.11	promoter-TSS	0.075284	0.635461
ENSG00000245694	CRNDE	lincRNA	ENST00000557792	513.09	promoter-TSS	0.078796	0.631882	ENST00000559598	176.97	promoter-TSS	0.141509	0.752941
ENSG00000089250	NOS1	protein_coding	ENST00000477584	512.01	intron	0.094723	0.68615	ENST00000477584	248.62	intron	0.110329	0.704572
ENSG00000124302	CHST8	protein_coding	ENST00000604556	500.13	intron	0.11335	0.713656	ENST00000604556	640.34	intron	0.109185	0.710739
ENSG00000259721	RP11-758N13.1	lincRNA	ENST00000560363	499.07	TTS	0.114443	0.704587	ENST00000558441	471.7	exon	0.121346	0.707965
ENSG00000231156	AC093702.1	lincRNA	ENST00000423433	497.32	promoter-TSS	0.093421	0.679816	ENST00000423433	263.96	promoter-TSS	0.095287	0.686796
ENSG00000168505	GBX2	protein_coding	ENST00000465889	496.6	Intergenic	0.084645	0.683839	ENST00000465889	1447.08	promoter-TSS	0.098897	0.666785
ENSG00000176887	SOX11	protein_coding	ENST00000322002	494.93	exon	0.111049	0.683857	ENST00000322002	1602.44	promoter-TSS	0.103817	0.672161
ENSG00000113389	NPR3	protein_coding	ENST00000507141	493.03	promoter-TSS	0.092679	0.652918	ENST00000265074	665.08	exon	0.087365	0.641414
ENSG00000171004	HS6ST2	protein_coding	ENST00000370833	492.53	promoter-TSS	0.088119	0.648631	ENST00000370833	224.4	promoter-TSS	0.095932	0.662831
ENSG00000006128	TAC1	protein_coding	ENST00000491437	492.05	promoter-TSS	0.069136	0.620066	ENST00000491437	492.05	promoter-TSS	0.070518	0.62309
ENSG00000121068	TBX2	protein_coding	ENST00000419047	490.7	intron	0.076625	0.641145	ENST00000419047	161.98	intron	0.068215	0.610145
ENSG00000128052	KDR	protein_coding	ENST00000512566	490.45	promoter-TSS	0.061093	0.588645	ENST00000263923	384.31	intron	0.064461	0.603763
ENSG00000064218	DMRT3	protein_coding	ENST00000190165	487.6	Intergenic	0.06921	0.600177	ENST00000190165	706.87	Intergenic	0.071382	0.619533
ENSG00000261238	AC009166.5	antisense	ENST00000570060	486.78	TTS	0.064026	0.608839	ENST00000570060	144.26	TTS	0.076087	0.670282
ENSG00000239216	RP4-712E4.2	lincRNA	ENST00000449439	483.97	Intergenic	0.08226	0.632987	ENST00000449439	220.22	Intergenic	0.082198	0.639437
ENSG00000271776	RP11-52L5.6	antisense	ENST00000607269	483.27	exon	0.071733	0.582625	ENST00000607269	435.06	exon	0.077307	0.600498
ENSG00000271090	AC012531.23	lincRNA	ENST00000603432	480.37	Intergenic	0.093812	0.671984	ENST00000603432	659.18	Intergenic	0.086409	0.647946
ENSG00000128710	HOXD10	protein_coding	ENST00000249501	478.11	promoter-TSS	0.068607	0.636552	ENST00000549469	208.57	intron	0.047203	0.638743
ENSG00000106689	LHX2	protein_coding	ENST00000373615	476.05	intron	0.092715	0.688091	ENST00000560961	308.03	TTS	0.072833	0.647744
ENSG00000235934	AC007405.8	antisense	ENST00000455988	475.72	promoter-TSS	0.077232	0.644289	ENST00000455988	726.38	promoter-TSS	0.07671	0.645429
ENSG00000133958	UNC79	protein_coding	ENST00000393151	475.22	promoter-TSS	0.061185	0.625597	ENST00000393151	299.35	promoter-TSS	0.065844	0.635149
ENSG00000184302	SIX6	protein_coding	ENST00000327720	472.25	intron	0.072155	0.603512	ENST00000327720	762.52	exon	0.077331	0.637879
ENSG00000189238	LINC00943	lincRNA	ENST00000539315	471.93	intron	0.061951	0.594203	ENST00000541359	333.86	promoter-TSS	0.066076	0.60177
ENSG00000115507	OTX1	protein_coding	ENST00000476383	469.2	Intergenic	0.083265	0.6771	ENST00000476383	497.56	Intergenic	0.084945	0.686555
ENSG00000257935	RP11-82C23.2	antisense	ENST00000551357	467.46	promoter-TSS	0.079017	0.629825	ENST00000551357	513.27	promoter-TSS	0.080292	0.6375
ENSG00000245870	LINC00682	lincRNA	ENST00000498940	466.49	promoter-TSS	0.095482	0.67632	ENST00000504870	203.38	intron	0.059754	0.612281
ENSG00000258197	NKX2-2-AS1	antisense	ENST00000549659	464.56	TTS	0.090909	0.666315	ENST00000549659	417.54	TTS	0.086957	0.669492
ENSG00000016082	ISL1	protein_coding	ENST00000511384	463.62	promoter-TSS	0.077966	0.614733	ENST00000511384	626.7	promoter-TSS	0.078673	0.633523
ENSG00000157168	NRG1	protein_coding	ENST00000521670	461.92	promoter-TSS	0.103926	0.698788	ENST00000521670	1080.36	promoter-TSS	0.101067	0.687991
ENSG00000170370	EMX2	protein_coding	ENST00000442245	461.54	intron	0.107417	0.693356	ENST00000442245	945.37	intron	0.100813	0.682372
ENSG00000101438	SLC32A1	protein_coding	ENST00000217420	459.52	exon	0.087097	0.626692	ENST00000217420	876.67	exon	0.082693	0.622196
ENSG00000187714	SLC18A3	protein_coding	ENST00000374115	458.45	exon	0.088745	0.667742	ENST00000374115	1357.24	exon	0.089179	0.6716
ENSG00000233593	RP4-665J23.1	lincRNA	ENST00000455680	458.06	exon	0.080172	0.653747	ENST00000606660	429.32	intron	0.080108	0.651079
ENSG00000250167	CTC-321K16.1	antisense	ENST00000514446	453.55	promoter-TSS	0.087369	0.660342	ENST00000514446	697.52	promoter-TSS	0.083107	0.648014
ENSG00000150394	CDH8	protein_coding	ENST00000583382	452.97	promoter-TSS	0.071058	0.618455	ENST00000583382	656.63	promoter-TSS	0.071756	0.618006
ENSG00000156150	ALX3	protein_coding	ENST00000369792	452.06	intron	0.086272	0.673379	ENST00000369792	146.01	intron	0.076259	0.643678
ENSG00000165152	TMEM246	protein_coding	ENST00000374847	451.82	intron	0.081283	0.669896	ENST00000374847	269.4	intron	0.082386	0.672658
ENSG00000228478	RP1-290I10.3	lincRNA	ENST00000420389	450.81	TTS	0.047813	0.595528	ENST00000420389	148.99	intron	0.044944	0.482243
ENSG00000137273	FOXF2	protein_coding	ENST00000259806	449.89	intron	0.086802	0.677876	ENST00000259806	444.7	exon	0.115607	0.712871
ENSG00000136327	NKX2-8	protein_coding	ENST00000258829	449.07	exon	0.086311	0.643956	ENST00000258829	1011.41	exon	0.083429	0.642693
ENSG00000248918	CTD-2089N3.3	lincRNA	ENST00000508923	447.64	promoter-TSS	0.069525	0.601852	ENST00000508923	107.23	promoter-TSS	0.069606	0.585648
ENSG00000265179	RP11-672L10.2	processed_transcript	ENST00000582921	446.47	promoter-TSS	0.06158	0.596656	ENST00000582921	303.98	promoter-TSS	0.062898	0.615819
ENSG00000091664	SLC17A6	protein_coding	ENST00000263160	445.26	intron	0.055238	0.618459	ENST00000263160	455.23	intron	0.053394	0.614828
ENSG00000178726	THBD	protein_coding	ENST00000377103	444.28	exon	0.087259	0.65602	ENST00000377103	462.13	exon	0.084425	0.645005
ENSG00000125813	PAX1	protein_coding	ENST00000398485	442.33	exon	0.082984	0.664992	ENST00000444366	713.7	exon	0.091184	0.677731
ENSG00000174963	ZIC4	protein_coding	ENST00000493664	441.53	promoter-TSS	0.048722	0.565044	ENST00000493664	231.13	promoter-TSS	0.050473	0.576832
ENSG00000249326	CTD-2194D22.4	antisense	ENST00000514569	440.74	promoter-TSS	0.087189	0.696	ENST00000514569	643.71	promoter-TSS	0.093153	0.700186
ENSG00000215612	HMX1	protein_coding	ENST00000400677	436.05	Intergenic	0.095238	0.693484	ENST00000400677	577.55	Intergenic	0.066923	0.634896
ENSG00000174611	KY	protein_coding	ENST00000508956	435.95	exon	0.089286	0.682521	ENST00000508956	214.29	exon	0.091029	0.671937
ENSG00000081138	CDH7	protein_coding	ENST00000397968	429.65	promoter-TSS	0.096469	0.685886	ENST00000397968	287.12	promoter-TSS	0.108791	0.711306
ENSG00000103449	SALL1	protein_coding	ENST00000562674	429.31	Intergenic	0.08589	0.653728	ENST00000570206	353.59	promoter-TSS	0.090728	0.648406
ENSG00000105880	DLX5	protein_coding	ENST00000486603	428.77	TTS	0.071193	0.615283	ENST00000486603	622.38	TTS	0.073325	0.610234
ENSG00000270163	RP11-1085N6.6	lincRNA	ENST00000602485	425.6	Intergenic	0.073502	0.658025	ENST00000602485	307.53	Intergenic	0.067764	0.621519
ENSG00000178394	HTR1A	protein_coding	ENST00000506598	423.7	TTS	0.063785	0.597998	ENST00000506598	305.88	TTS	0.062971	0.594406
ENSG00000205927	OLIG2	protein_coding	ENST00000333337	419.85	promoter-TSS	0.061362	0.595687	ENST00000430860	673.37	TTS	0.095059	0.671875
ENSG00000171540	OTP	protein_coding	ENST00000515716	418.23	promoter-TSS	0.060132	0.583534	ENST00000515716	439.69	intron	0.061516	0.592566
ENSG00000174948	GPR149	protein_coding	ENST00000389740	416.22	exon	0.063425	0.578669	ENST00000389740	216.97	exon	0.07109	0.626183
ENSG00000148704	VAX1	protein_coding	ENST00000277905	415.79	intron	0.086957	0.653194	ENST00000277905	678.34	intron	0.081052	0.660944
ENSG00000101825	MXRA5	protein_coding	ENST00000217939	415.39	promoter-TSS	0.081716	0.688776	ENST00000217939	426.89	promoter-TSS	0.076271	0.67921
ENSG00000162624	LHX8	protein_coding	ENST00000559413	411.96	promoter-TSS	0.083049	0.697727	ENST00000559413	370.16	promoter-TSS	0.076923	0.681514
ENSG00000130962	PRRG1	protein_coding	ENST00000466533	409.4	intron	0.062987	0.604668	ENST00000463135	102.2	promoter-TSS	0.069747	0.616725
ENSG00000272541	XXbac-BPGBPG55C20.1	lincRNA	ENST00000607119	409.24	Intergenic	0.053706	0.545064	ENST00000607119	322.54	Intergenic	0.058691	0.54566
ENSG00000107485	GATA3	protein_coding	ENST00000481743	407.2	TTS	0.090535	0.678314	ENST00000481743	373.76	TTS	0.087475	0.666336
ENSG00000106038	EVX1	protein_coding	ENST00000518886	405.72	Intergenic	0.075601	0.634335	ENST00000518886	479.17	Intergenic	0.073365	0.624701
ENSG00000180806	HOXC9	protein_coding	ENST00000504557	405.3	promoter-TSS	0.066621	0.598505	ENST00000508190	416.26	promoter-TSS	0.078717	0.65534
ENSG00000198807	PAX9	protein_coding	ENST00000555639	404.29	TTS	0.076401	0.635284	ENST00000553267	274.62	exon	0.070838	0.616745
ENSG00000200072	SNORD44	snoRNA	ENST00000363202	401.57	Intergenic	0.073311	0.619753	ENST00000363202	1005.44	Intergenic	0.08554	0.641669
ENSG00000230126	FGF12-AS2	antisense	ENST00000443165	401.36	promoter-TSS	0.07946	0.641199	ENST00000443165	971.92	promoter-TSS	0.076132	0.635367
ENSG00000236333	TRHDE-AS1	processed_transcript	ENST00000435350	401	promoter-TSS	0.085773	0.658111	ENST00000435350	784.68	promoter-TSS	0.092334	0.669463
ENSG00000198785	GRIN3A	protein_coding	ENST00000361820	400.85	exon	0.077048	0.64154	ENST00000361820	128.38	intron	0.047619	0.630021
ENSG00000173157	ADAMTS20	protein_coding	ENST00000553158	400.45	intron	0.069538	0.634855	ENST00000389420	393.07	promoter-TSS	0.07899	0.658259
ENSG00000144057	ST6GAL2	protein_coding	ENST00000409382	400.37	promoter-TSS	0.082734	0.67655	ENST00000419159	933.89	promoter-TSS	0.097202	0.688911
ENSG00000226740	RP11-31L23.3	antisense	ENST00000411459	397.81	Intergenic	0.077253	0.661308	ENST00000411459	225.45	Intergenic	0.078522	0.6609
ENSG00000243479	MNX1-AS1	antisense	ENST00000480284	397.36	Intergenic	0.075887	0.599575	ENST00000480284	271.75	Intergenic	0.093788	0.694647
ENSG00000049449	RCN1	protein_coding	ENST00000532942	396.13	intron	0.055144	0.583882	ENST00000506388	590.04	promoter-TSS	0.079007	0.614213
ENSG00000236502	SIX3-AS1	antisense	ENST00000419364	395.4	promoter-TSS	0.097847	0.680352	ENST00000419364	282.26	promoter-TSS	0.096009	0.672414
ENSG00000123407	HOXC12	protein_coding	ENST00000243103	394.29	exon	0.104932	0.662474	ENST00000243103	605.46	exon	0.104733	0.668008
ENSG00000184731	FAM110C	protein_coding	ENST00000327669	391.76	exon	0.107988	0.707317	ENST00000327669	957.86	exon	0.110222	0.722462
ENSG00000207819	MIR9-3	miRNA	ENST00000385084	391.28	promoter-TSS	0.081766	0.660882	ENST00000385084	447.92	promoter-TSS	0.081761	0.659859
ENSG00000267067	CTB-75G16.3	lincRNA	ENST00000593050	390.98	Intergenic	0.074286	0.65596	ENST00000593050	144.28	Intergenic	0.045872	0.624427
ENSG00000264323	AC093887.1	miRNA	ENST00000584185	390.85	promoter-TSS	0.093366	0.673486	ENST00000584185	640.72	promoter-TSS	0.083836	0.654611
ENSG00000111981	ULBP1	protein_coding	ENST00000229708	389.62	intron	0.113689	0.649923	ENST00000229708	570.95	intron	0.111963	0.64751
ENSG00000229847	EMX2OS	antisense	ENST00000551288	389.06	promoter-TSS	0.082921	0.668727	ENST00000551288	587.68	promoter-TSS	0.0803	0.64492
ENSG00000123576	ESX1	protein_coding	ENST00000372588	388.82	intron	0.067043	0.5625	ENST00000372588	162.89	exon	0.07804	0.58948
ENSG00000106511	MEOX2	protein_coding	ENST00000262041	386.12	intron	0.059484	0.591928	ENST00000262041	380.31	intron	0.056883	0.579545
ENSG00000227128	LBX1-AS1	antisense	ENST00000434878	384.94	promoter-TSS	0.060338	0.616176	ENST00000547077	573.75	Intergenic	0.081206	0.625966
ENSG00000227693	GSTM3P1	pseudogene	ENST00000447621	383.3	Intergenic	0.105793	0.678691	ENST00000447621	608.86	Intergenic	0.11566	0.700409
ENSG00000113196	HAND1	protein_coding	ENST00000231121	381.65	promoter-TSS	0.077874	0.640741	ENST00000231121	309.5	Intergenic	0.058302	0.579747
ENSG00000180053	NKX2-6	protein_coding	ENST00000325017	380.68	exon	0.093468	0.679415	ENST00000325017	363.42	exon	0.092737	0.674107
ENSG00000052850	ALX4	protein_coding	ENST00000329255	380.07	Intergenic	0.060779	0.586338	ENST00000329255	270.04	Intergenic	0.061205	0.587959
ENSG00000247416	RP11-629G13.1	antisense	ENST00000500537	379.77	exon	0.091304	0.682884	ENST00000500537	187.02	promoter-TSS	0.096649	0.684685
ENSG00000170561	IRX2	protein_coding	ENST00000502957	379.63	Intergenic	0.075636	0.59375	ENST00000502957	1427.14	intron	0.113185	0.689277
ENSG00000157064	NMNAT2	protein_coding	ENST00000287713	379.45	intron	0.068212	0.611516	ENST00000287713	301.6	intron	0.071744	0.609702
ENSG00000177551	NHLH2	protein_coding	ENST00000429731	378.7	Intergenic	0.075581	0.587808	ENST00000369506	128.66	exon	0.118353	0.712329
ENSG00000197360	ZNF98	protein_coding	ENST00000593802	378.65	intron	0.060156	0.664325	ENST00000593802	405.42	intron	0.052861	0.638889
ENSG00000266636	AC090340.1	miRNA	ENST00000581316	377	TTS	0.083333	0.649285	ENST00000581316	371.99	TTS	0.087099	0.657635
ENSG00000256463	SALL3	protein_coding	ENST00000537592	375.2	intron	0.092708	0.634755	ENST00000537592	837.55	intron	0.117435	0.699064
ENSG00000204612	FOXB2	protein_coding	ENST00000376708	374.71	promoter-TSS	0.079775	0.650954	ENST00000376708	931.63	exon	0.094039	0.677452
ENSG00000205562	RP11-497E19.1	lincRNA	ENST00000380722	373.98	promoter-TSS	0.068694	0.5973	ENST00000380722	223.39	promoter-TSS	0.077922	0.615883
ENSG00000204335	SP5	protein_coding	ENST00000487037	373.61	TTS	0.091324	0.669327	ENST00000487037	1035.7	TTS	0.103763	0.701773
ENSG00000069011	PITX1	protein_coding	ENST00000504936	370.5	TTS	0.091675	0.64297	ENST00000506438	243.78	TTS	0.069453	0.628824
ENSG00000108813	DLX4	protein_coding	ENST00000411890	369.65	promoter-TSS	0.076401	0.66497	ENST00000411890	262.45	promoter-TSS	0.075561	0.674528
ENSG00000246022	ALDH1L1-AS2	antisense	ENST00000500525	369.54	Intergenic	0.080616	0.659729	ENST00000500525	106.55	Intergenic	0.068924	0.631643
ENSG00000119547	ONECUT2	protein_coding	ENST00000491143	368.99	Intergenic	0.10158	0.683023	ENST00000491143	384.1	intron	0.080906	0.633621
ENSG00000101542	CDH20	protein_coding	ENST00000538374	368.94	promoter-TSS	0.08545	0.670769	ENST00000538374	506.39	promoter-TSS	0.088944	0.687708
ENSG00000196368	NUDT11	protein_coding	ENST00000375992	367.55	promoter-TSS	0.089751	0.617386	ENST00000375992	54.75	promoter-TSS	0.1136	0.659744
ENSG00000115648	MLPH	protein_coding	ENST00000477222	366.57	promoter-TSS	0.076517	0.651285	ENST00000477222	256.75	promoter-TSS	0.079398	0.653899
ENSG00000253405	EVX1-AS	antisense	ENST00000519050	366.1	promoter-TSS	0.07315	0.61711	ENST00000519050	487.78	promoter-TSS	0.070054	0.614615
ENSG00000082175	PGR	protein_coding	ENST00000534780	360.3	exon	0.094313	0.691615	ENST00000534780	97.22	exon	0.093168	0.689682
ENSG00000131668	BARX1	protein_coding	ENST00000401724	360.29	promoter-TSS	0.073604	0.639822	ENST00000401724	337.37	promoter-TSS	0.072807	0.665206
ENSG00000109158	GABRA4	protein_coding	ENST00000502874	359.08	promoter-TSS	0.071918	0.624857	ENST00000502874	538.96	promoter-TSS	0.068089	0.604061
ENSG00000170919	TPT1-AS1	antisense	ENST00000524062	358	intron	0.030897	0.610497	ENST00000524062	122.19	intron	0.030242	0.60112
ENSG00000254377	LINC00966	lincRNA	ENST00000519741	355.84	promoter-TSS	0.069109	0.618136	ENST00000519741	443.37	promoter-TSS	0.075107	0.647374
ENSG00000261730	RP4-668J24.2	antisense	ENST00000568244	355.81	Intergenic	0.102197	0.658397	ENST00000568244	517.34	exon	0.07899	0.661513
ENSG00000181965	NEUROG1	protein_coding	ENST00000314744	354.55	exon	0.112206	0.703788	ENST00000314744	836.21	exon	0.101421	0.677857
ENSG00000165588	OTX2	protein_coding	ENST00000555804	352.51	intron	0.075708	0.592105	ENST00000555804	521.69	intron	0.072827	0.58104
ENSG00000250208	FZD10-AS1	processed_transcript	ENST00000509760	351.86	exon	0.088799	0.680444	ENST00000509760	109.71	promoter-TSS	0.134783	0.746204
ENSG00000150361	KLHL1	protein_coding	ENST00000545028	351.77	promoter-TSS	0.059959	0.607107	ENST00000545028	269.48	promoter-TSS	0.066434	0.637951
ENSG00000260738	LINC00554	antisense	ENST00000564841	350.11	Intergenic	0.046077	0.587065	ENST00000564841	53.62	promoter-TSS	0.057957	0.581671
ENSG00000141582	CBX4	protein_coding	ENST00000269397	348.3	Intergenic	0.093186	0.682683	ENST00000269397	334.38	Intergenic	0.089054	0.681186
ENSG00000123388	HOXC11	protein_coding	ENST00000243082	348.05	exon	0.077375	0.611546	ENST00000243082	458.1	exon	0.080439	0.621005
ENSG00000184792	OSBP2	protein_coding	ENST00000424224	346.9	promoter-TSS	0.093651	0.679873	ENST00000424224	253.22	promoter-TSS	0.098981	0.697674
ENSG00000196711	FAM150A	protein_coding	ENST00000523939	346.88	promoter-TSS	0.111824	0.734432	ENST00000358543	190.61	intron	0.038158	0.562418
ENSG00000227987	AC092675.4	sense_intronic	ENST00000413274	345.62	promoter-TSS	0.072886	0.65534	ENST00000413274	237.66	promoter-TSS	0.07644	0.645397
ENSG00000165970	SLC6A5	protein_coding	ENST00000525748	344.76	exon	0.079004	0.650811	ENST00000525748	301.68	Intergenic	0.071586	0.645765
ENSG00000219041	IGKV1OR2-118	IG_V_pseudogene	ENST00000455863	343.84	Intergenic	0.136511	0.690476	ENST00000455863	129.29	Intergenic	0.135817	0.692677
ENSG00000224189	HOXD-AS1	antisense	ENST00000417086	343.74	promoter-TSS	0.115741	0.715079	ENST00000417086	897.98	promoter-TSS	0.09575	0.660753
ENSG00000267073	AC005256.1	lincRNA	ENST00000586506	343.51	TTS	0.10729	0.70378	ENST00000586506	333.36	TTS	0.108605	0.704508
ENSG00000130649	CYP2E1	protein_coding	ENST00000480558	341.58	promoter-TSS	0.062265	0.60944	ENST00000480558	168.51	promoter-TSS	0.063989	0.610057
ENSG00000145920	CPLX2	protein_coding	ENST00000359546	341.48	intron	0.108325	0.720441	ENST00000359546	513.4	intron	0.106403	0.720602
ENSG00000259702	RP11-236L14.1	lincRNA	ENST00000558860	339.53	intron	0.051724	0.584256	ENST00000558860	62.03	intron	0.062842	0.632153
ENSG00000272066	RP3-326L13.2	antisense	ENST00000607095	338.76	exon	0.060781	0.584399	ENST00000607095	183.69	exon	0.060322	0.584729
ENSG00000128610	FEZF1	protein_coding	ENST00000418046	338.01	Intergenic	0.067655	0.609259	ENST00000418046	423.41	Intergenic	0.071721	0.619243
ENSG00000140015	KCNH5	protein_coding	ENST00000322893	337.84	promoter-TSS	0.09933	0.710145	ENST00000322893	442.18	promoter-TSS	0.104461	0.718478
ENSG00000186288	PABPC1L2A	protein_coding	ENST00000453389	335.86	promoter-TSS	0.095338	0.670376	ENST00000453389	176.62	Intergenic	0.041653	0.656145
ENSG00000263146	RP11-849I19.1	lincRNA	ENST00000583511	335.34	TTS	0.055315	0.517271	ENST00000573860	471.78	promoter-TSS	0.125	0.730356
ENSG00000112238	PRDM13	protein_coding	ENST00000369215	335.31	exon	0.065672	0.607356	ENST00000369215	300.22	exon	0.078747	0.62775
ENSG00000111432	FZD10	protein_coding	ENST00000229030	335.15	exon	0.100247	0.676209	ENST00000229030	698.18	promoter-TSS	0.089172	0.679822
ENSG00000178053	MLF1	protein_coding	ENST00000471745	335.11	promoter-TSS	0.067004	0.55303	ENST00000471745	137.17	promoter-TSS	0.08316	0.59751
ENSG00000109705	NKX3-2	protein_coding	ENST00000382438	334.69	exon	0.099022	0.683761	ENST00000382438	286.44	exon	0.104167	0.691329
ENSG00000242407	CTD-2377D24.4	lincRNA	ENST00000495536	334.24	Intergenic	0.070048	0.623643	ENST00000495536	505.57	Intergenic	0.064171	0.595085
ENSG00000164129	NPY5R	protein_coding	ENST00000515560	333.37	promoter-TSS	0.092093	0.695167	ENST00000338566	51.02	promoter-TSS	0.109959	0.751553
ENSG00000159263	SIM2	protein_coding	ENST00000460783	333.21	Intergenic	0.063467	0.593194	ENST00000481185	371.12	promoter-TSS	0.106349	0.720856
ENSG00000187013	C17orf82	protein_coding	ENST00000335108	331.97	promoter-TSS	0.080816	0.673962	ENST00000335108	115.51	exon	0.092843	0.725869
ENSG00000237751	AC007040.5	lincRNA	ENST00000449073	331.81	intron	0.085197	0.590426	ENST00000449073	281.59	exon	0.068394	0.619048
ENSG00000250025	CTC-359M8.1	antisense	ENST00000515598	331.56	intron	0.097656	0.663199	ENST00000515598	314.95	intron	0.102384	0.67507
ENSG00000186867	QRFPR	protein_coding	ENST00000334383	328.29	promoter-TSS	0.07854	0.641989	ENST00000334383	181.26	promoter-TSS	0.079686	0.643498
ENSG00000137203	TFAP2A	protein_coding	ENST00000497266	328.25	promoter-TSS	0.071364	0.561372	ENST00000475264	247.45	promoter-TSS	0.062119	0.596107
ENSG00000124615	MOCS1	protein_coding	ENST00000373188	327.7	intron	0.063063	0.658098	ENST00000340692	289.87	promoter-TSS	0.069111	0.670423
ENSG00000146352	CLVS2	protein_coding	ENST00000368438	326.2	promoter-TSS	0.086505	0.665899	ENST00000368438	377.91	promoter-TSS	0.087156	0.659794
ENSG00000233917	POTEB	protein_coding	ENST00000570157	326.03	Intergenic	0.067712	0.630975	ENST00000570157	63.51	Intergenic	0.067998	0.631336
ENSG00000128713	HOXD11	protein_coding	ENST00000498438	325.88	intron	0.076	0.636485	ENST00000249504	504.94	exon	0.124192	0.726686
ENSG00000253379	RP11-1102P16.1	protein_coding	ENST00000523327	324.2	intron	0.082117	0.667274	ENST00000523327	302.84	intron	0.076471	0.652393
ENSG00000204466	DGKK	processed_transcript	ENST00000546288	323.44	exon	0.059883	0.629684	ENST00000546288	59.05	promoter-TSS	0.057214	0.590571
ENSG00000232046	AC007392.3	lincRNA	ENST00000433396	321.77	intron	0.079262	0.635575	ENST00000433396	387.07	intron	0.076087	0.634093
ENSG00000105509	HAS1	protein_coding	ENST00000601667	320.38	promoter-TSS	0.096257	0.669872	ENST00000601667	378.69	promoter-TSS	0.07783	0.630008
ENSG00000143632	ACTA1	protein_coding	ENST00000366684	319.77	exon	0.088375	0.659832	ENST00000366684	791.15	exon	0.083373	0.652462
ENSG00000122420	PTGFR	protein_coding	ENST00000497923	319.69	intron	0.06875	0.609781	ENST00000370756	147.99	promoter-TSS	0.076923	0.629559
ENSG00000149488	TMC2	protein_coding	ENST00000358864	319.26	exon	0.067713	0.642157	ENST00000358864	166.73	exon	0.069	0.644356
ENSG00000272729	RP11-387A1.5	antisense	ENST00000608941	318.86	exon	0.065359	0.561633	ENST00000608941	284.8	exon	0.071942	0.594456
ENSG00000223414	LINC00473	lincRNA	ENST00000581850	318.63	promoter-TSS	0.072019	0.652123	ENST00000584911	118.31	Intergenic	0.076633	0.606023
ENSG00000225953	SATB2-AS1	antisense	ENST00000446911	317.5	TTS	0.068323	0.6091	ENST00000446911	252.63	TTS	0.054404	0.592497
ENSG00000168267	PTF1A	protein_coding	ENST00000376504	316.96	TTS	0.080317	0.631638	ENST00000376504	520.63	TTS	0.077088	0.618182
ENSG00000164438	TLX3	protein_coding	ENST00000296921	316.6	TTS	0.084364	0.635955	ENST00000296921	433.11	Intergenic	0.072024	0.620464
ENSG00000115963	RND3	protein_coding	ENST00000409557	315.67	promoter-TSS	0.089069	0.655207	ENST00000439275	624.08	intron	0.088235	0.642938
ENSG00000138136	LBX1	protein_coding	ENST00000370193	314.97	exon	0.097561	0.671096	ENST00000370193	520.31	exon	0.090535	0.659815
ENSG00000145248	SLC10A4	protein_coding	ENST00000273861	314.75	exon	0.095557	0.667504	ENST00000273861	121.24	exon	0.125691	0.733793
ENSG00000182968	SOX1	protein_coding	ENST00000330949	314.41	promoter-TSS	0.113376	0.729008	ENST00000330949	908.9	promoter-TSS	0.109127	0.704016
ENSG00000177283	FZD8	protein_coding	ENST00000374694	313.97	exon	0.104423	0.682209	ENST00000374694	366.1	exon	0.106538	0.68682
ENSG00000253563	NKX2-1-AS1	antisense	ENST00000521292	313.97	TTS	0.062833	0.606383	ENST00000521292	214.53	TTS	0.056886	0.58296
ENSG00000125285	SOX21	protein_coding	ENST00000376945	313.27	promoter-TSS	0.105717	0.679957	ENST00000376945	200.06	promoter-TSS	0.112987	0.682231
ENSG00000169297	NR0B1	protein_coding	ENST00000378963	311.94	promoter-TSS	0.082955	0.658679	ENST00000378963	123.77	promoter-TSS	0.081789	0.655172
ENSG00000172878	METAP1D	protein_coding	ENST00000488581	311.83	TTS	0.046861	0.553004	ENST00000488581	277.73	TTS	0.051463	0.571573
ENSG00000177519	RPRM	protein_coding	ENST00000325926	311.38	exon	0.094579	0.645161	ENST00000325926	671.78	exon	0.088993	0.647426
ENSG00000163623	NKX6-1	protein_coding	ENST00000515820	311.27	Intergenic	0.059709	0.582237	ENST00000515820	453.76	Intergenic	0.058769	0.579556
ENSG00000224269	AP000697.6	antisense	ENST00000430607	310.37	TTS	0.072993	0.664506	ENST00000430607	135.46	exon	0.087969	0.697674
ENSG00000163081	CCDC140	protein_coding	ENST00000295226	307.47	intron	0.044266	0.571859	ENST00000295226	153.45	intron	0.047695	0.577778
ENSG00000241684	ADAMTS9-AS2	antisense	ENST00000474768	306.32	intron	0.058698	0.604478	ENST00000474768	99.9	intron	0.060484	0.589537
ENSG00000121075	TBX4	protein_coding	ENST00000393853	306.19	promoter-TSS	0.094048	0.708517	ENST00000589003	466.89	intron	0.080262	0.672668
ENSG00000165084	C8orf34	protein_coding	ENST00000523686	306.07	promoter-TSS	0.08517	0.637638	ENST00000523686	429.38	promoter-TSS	0.098997	0.664581
ENSG00000231824	C18orf42	protein_coding	ENST00000580650	306.01	intron	0.068052	0.599141	ENST00000580650	568.29	intron	0.068052	0.601288
ENSG00000140600	SH3GL3	protein_coding	ENST00000535412	305.95	intron	0.095823	0.717791	ENST00000535412	422.77	intron	0.094216	0.698975
ENSG00000165556	CDX2	protein_coding	ENST00000381020	305.25	exon	0.100418	0.693144	ENST00000381020	138.71	intron	0.07783	0.694118
ENSG00000106483	SFRP4	protein_coding	ENST00000436072	303.52	exon	0.094131	0.669248	ENST00000447200	104.72	Intergenic	0.032258	0.62953
ENSG00000072041	SLC6A15	protein_coding	ENST00000551388	302.24	promoter-TSS	0.073256	0.643438	ENST00000549540	336.13	promoter-TSS	0.073913	0.644951
ENSG00000225156	AC012354.6	lincRNA	ENST00000425325	302.21	intron	0.062044	0.601641	ENST00000425325	169.96	intron	0.070209	0.598485
ENSG00000171189	GRIK1	protein_coding	ENST00000535441	297.86	promoter-TSS	0.064985	0.624141	ENST00000535441	207.56	promoter-TSS	0.078915	0.666256
ENSG00000255496	RP11-587D21.4	sense_overlapping	ENST00000530663	297.53	intron	0.079075	0.671932	ENST00000530663	314.97	intron	0.0799	0.673317
ENSG00000164794	KCNV1	protein_coding	ENST00000524391	296.77	exon	0.084928	0.669056	ENST00000524391	396.42	exon	0.083144	0.668942
ENSG00000112183	RBM24	protein_coding	ENST00000318204	296.63	promoter-TSS	0.092352	0.667147	ENST00000379052	184.91	promoter-TSS	0.076471	0.651982
ENSG00000065320	NTN1	protein_coding	ENST00000546090	295.25	exon	0.127737	0.690737	ENST00000546090	266.67	exon	0.123563	0.692032
ENSG00000232140	AC073257.1	lincRNA	ENST00000432474	294.21	Intergenic	0.055749	0.641531	ENST00000432474	175.85	Intergenic	0.055629	0.642857
ENSG00000257520	RP11-896J10.3	processed_transcript	ENST00000521945	294.21	intron	0.084065	0.640351	ENST00000521945	419.76	intron	0.082007	0.630807
ENSG00000266010	GATA6-AS1	lincRNA	ENST00000584201	294.21	TTS	0.052516	0.493989	ENST00000584373	811.2	Intergenic	0.074903	0.5965
ENSG00000188816	HMX2	protein_coding	ENST00000339992	293.73	Intergenic	0.05914	0.614393	ENST00000339992	394.21	Intergenic	0.067715	0.624396
ENSG00000238230	LINC00391	lincRNA	ENST00000433569	293.43	exon	0.058394	0.584802	ENST00000433569	60.21	Intergenic	0.058824	0.536
ENSG00000227344	HAUS6P1	pseudogene	ENST00000421150	292.73	Intergenic	0.052452	0.563781	ENST00000421150	165.82	Intergenic	0.064784	0.60199
ENSG00000229365	RP4-639J15.2	pseudogene	ENST00000467608	292.14	Intergenic	0.049252	0.56942	ENST00000467608	227.62	Intergenic	0.052941	0.587659
ENSG00000125533	BHLHE23	protein_coding	ENST00000370346	291.49	TTS	0.106061	0.690699	ENST00000370346	228.49	TTS	0.107325	0.684255
ENSG00000248896	CTD-2135J3.3	antisense	ENST00000519568	291.3	intron	0.08286	0.633787	ENST00000519568	375.93	intron	0.072199	0.614808
ENSG00000150551	LYPD1	protein_coding	ENST00000397463	289.43	promoter-TSS	0.077135	0.679505	ENST00000345008	458.46	intron	0.090711	0.655547
ENSG00000165379	LRFN5	protein_coding	ENST00000555279	288.52	promoter-TSS	0.082707	0.597598	ENST00000298119	167.54	intron	0.064576	0.692733
ENSG00000186564	FOXD2	protein_coding	ENST00000334793	288.21	Intergenic	0.059009	0.532632	ENST00000334793	891.82	Intergenic	0.072705	0.573276
ENSG00000198914	POU3F3	protein_coding	ENST00000361360	286.44	exon	0.114543	0.686375	ENST00000361360	536.27	exon	0.124242	0.711403
ENSG00000162989	KCNJ3	protein_coding	ENST00000544049	286.18	exon	0.055939	0.557427	ENST00000544049	229.5	promoter-TSS	0.090323	0.698873
ENSG00000106526	ACTR3C	protein_coding	ENST00000252071	285.45	Intergenic	0.064848	0.609053	ENST00000252071	213.93	Intergenic	0.065049	0.633366
ENSG00000173404	INSM1	protein_coding	ENST00000310227	285.21	Intergenic	0.072826	0.614549	ENST00000310227	407.18	Intergenic	0.075157	0.618352
ENSG00000124785	NRN1	protein_coding	ENST00000495850	284.96	promoter-TSS	0.088195	0.624661	ENST00000495850	1323.81	promoter-TSS	0.075188	0.629403
ENSG00000139263	LRIG3	protein_coding	ENST00000548968	284.65	promoter-TSS	0.112971	0.675026	ENST00000548968	640.62	promoter-TSS	0.105893	0.661454
ENSG00000232973	CYP1B1-AS1	antisense	ENST00000431999	283.42	promoter-TSS	0.107651	0.68	ENST00000431999	360.17	promoter-TSS	0.091419	0.650785
ENSG00000233928	RP11-305F18.1	lincRNA	ENST00000439992	282.98	intron	0.045175	0.549744	ENST00000439992	149.19	intron	0.045738	0.554517
ENSG00000125492	BARHL1	protein_coding	ENST00000263610	282.26	Intergenic	0.086514	0.681067	ENST00000263610	247.47	Intergenic	0.086809	0.685811
ENSG00000237396	RP4-788L20.3	lincRNA	ENST00000422494	282.26	TTS	0.067568	0.616734	ENST00000422494	258.89	TTS	0.067747	0.610294
ENSG00000232599	RP1-161N10.1	pseudogene	ENST00000422498	282.22	TTS	0.06821	0.610469	ENST00000422498	138.86	TTS	0.078237	0.636119
ENSG00000230316	FEZF1-AS1	antisense	ENST00000437317	281.83	exon	0.079217	0.61825	ENST00000437317	324.28	TTS	0.076336	0.612011
ENSG00000072832	CRMP1	protein_coding	ENST00000512574	281.1	promoter-TSS	0.064482	0.650475	ENST00000512574	424.04	promoter-TSS	0.065628	0.653333
ENSG00000230798	RP4-792G4.2	antisense	ENST00000427268	281.1	promoter-TSS	0.110697	0.670807	ENST00000431294	1973.19	promoter-TSS	0.11306	0.704588
ENSG00000241549	GUSBP2	pseudogene	ENST00000455720	280.79	Intergenic	0.049166	0.479825	ENST00000455720	232.31	Intergenic	0.062927	0.575137
ENSG00000250786	SNHG18	lincRNA	ENST00000509788	279.93	promoter-TSS	0.096958	0.712251	ENST00000509788	700.89	promoter-TSS	0.093964	0.706648
ENSG00000231764	DLX6-AS1	antisense	ENST00000431497	279.83	exon	0.047468	0.536759	ENST00000430027	107.06	Intergenic	0.063796	0.652866
ENSG00000250344	RP11-647P12.1	lincRNA	ENST00000507782	278.58	promoter-TSS	0.072685	0.617096	ENST00000507782	388.64	promoter-TSS	0.072961	0.62701
ENSG00000259711	CTD-3032H12.2	lincRNA	ENST00000560487	278.25	intron	0.07049	0.597852	ENST00000560487	118.74	intron	0.082258	0.619968
ENSG00000129514	FOXA1	protein_coding	ENST00000545425	278.06	Intergenic	0.065819	0.615097	ENST00000545425	431.26	Intergenic	0.064469	0.610542
ENSG00000249338	HMGB1P47	pseudogene	ENST00000511281	278.02	Intergenic	0.071685	0.583532	ENST00000511281	332.52	Intergenic	0.069767	0.578065
ENSG00000181072	CHRM2	protein_coding	ENST00000445907	277.89	intron	0.068648	0.639713	ENST00000481598	135.92	TTS	0.065259	0.624521
ENSG00000253554	RP11-32K4.1	antisense	ENST00000521958	277.89	Intergenic	0.103575	0.723443	ENST00000521958	617.75	Intergenic	0.095275	0.702786
ENSG00000169174	PCSK9	protein_coding	ENST00000452118	275.69	promoter-TSS	0.077942	0.656542	ENST00000452118	63.43	promoter-TSS	0.077689	0.640159
ENSG00000089225	TBX5	protein_coding	ENST00000552726	275.55	intron	0.062181	0.574338	ENST00000552726	110.66	intron	0.063492	0.572277
ENSG00000112038	OPRM1	protein_coding	ENST00000419506	275.34	promoter-TSS	0.05906	0.613941	ENST00000360422	124.43	exon	0.0608	0.610224
ENSG00000231460	RP11-321L2.1	lincRNA	ENST00000423440	274.72	Intergenic	0.075	0.606742	ENST00000423440	291.22	Intergenic	0.069357	0.599496
ENSG00000113430	IRX4	protein_coding	ENST00000513692	274.07	promoter-TSS	0.093923	0.705298	ENST00000231357	526.37	intron	0.095152	0.674743
ENSG00000112964	GHR	protein_coding	ENST00000513671	272.49	intron	0.074481	0.606098	ENST00000513671	88.62	intron	0.075916	0.634465
ENSG00000170162	VGLL2	protein_coding	ENST00000326274	272.23	promoter-TSS	0.090305	0.653846	ENST00000352536	195.09	exon	0.084071	0.648012
ENSG00000008196	TFAP2B	protein_coding	ENST00000393655	271.82	intron	0.091762	0.633333	ENST00000393655	235.07	intron	0.094298	0.645126
ENSG00000011201	KAL1	protein_coding	ENST00000262648	270.56	intron	0.087624	0.658845	ENST00000262648	54.12	intron	0.071006	0.660767
ENSG00000212747	FAM127C	protein_coding	ENST00000391440	270.15	exon	0.068383	0.645498	ENST00000391440	95.94	promoter-TSS	0.077287	0.640945
ENSG00000148123	LPPR1	protein_coding	ENST00000374874	269.91	intron	0.077844	0.647009	ENST00000374874	220.2	intron	0.053476	0.596796
ENSG00000273238	RP11-1263C18.1	lincRNA	ENST00000610212	269.63	Intergenic	0.036545	0.618363	ENST00000610212	179.36	Intergenic	0.145258	0.77458
ENSG00000153563	CD8A	protein_coding	ENST00000352580	269.47	intron	0.077954	0.642336	ENST00000352580	110.43	intron	0.081967	0.661988
ENSG00000122859	NEUROG3	protein_coding	ENST00000242462	269.21	Intergenic	0.051471	0.584022	ENST00000242462	218.31	Intergenic	0.054245	0.588928
ENSG00000164736	SOX17	protein_coding	ENST00000297316	267.89	Intergenic	0.096774	0.664948	ENST00000297316	1190.07	intron	0.094281	0.679799
ENSG00000151812	SLC35F4	protein_coding	ENST00000556568	267.67	intron	0.078634	0.627198	ENST00000556568	511.14	intron	0.083716	0.649857
ENSG00000223944	RP5-1180C18.1	lincRNA	ENST00000413901	267.04	intron	0.048387	0.585242	ENST00000413901	212.23	intron	0.052889	0.58317
ENSG00000251493	FOXD1	protein_coding	ENST00000513595	266.16	TTS	0.068577	0.574642	ENST00000513595	347.62	TTS	0.065116	0.565985
ENSG00000164600	NEUROD6	protein_coding	ENST00000297142	265.17	TTS	0.071133	0.642975	ENST00000297142	299.92	TTS	0.071912	0.634827
ENSG00000266248	CTC-525D6.2	antisense	ENST00000579268	264.63	intron	0.086957	0.702703	ENST00000579268	219.17	intron	0.0925	0.701623
ENSG00000082556	OPRK1	protein_coding	ENST00000520287	264.56	exon	0.07446	0.6576	ENST00000520287	193.4	exon	0.080112	0.662219
ENSG00000135111	TBX3	protein_coding	ENST00000349155	263.78	Intergenic	0.072776	0.633917	ENST00000349155	176.39	Intergenic	0.05007	0.526389
ENSG00000171759	PAH	protein_coding	ENST00000551337	263.37	promoter-TSS	0.101201	0.657534	ENST00000551337	138.56	promoter-TSS	0.110744	0.674917
ENSG00000134202	GSTM3	protein_coding	ENST00000488824	262.93	exon	0.084127	0.645008	ENST00000361066	52.66	exon	0.079914	0.644397
ENSG00000156925	ZIC3	protein_coding	ENST00000370606	260.97	intron	0.069895	0.607784	ENST00000370606	295.83	intron	0.077059	0.62669
ENSG00000206384	COL6A6	protein_coding	ENST00000453409	260.96	Intergenic	0.063205	0.598647	ENST00000453409	338.58	Intergenic	0.066059	0.605233
ENSG00000115361	ACADL	protein_coding	ENST00000482523	260.44	promoter-TSS	0.093917	0.646055	ENST00000482523	142.12	promoter-TSS	0.090818	0.634098
ENSG00000262198	RP11-124N19.3	lincRNA	ENST00000575845	259.37	Intergenic	0.087231	0.705808	ENST00000575845	158.06	Intergenic	0.090799	0.711004
ENSG00000234899	AC005152.2	processed_transcript	ENST00000533232	258.33	promoter-TSS	0.104887	0.697619	ENST00000533232	731.05	promoter-TSS	0.091393	0.66578
ENSG00000100181	TPTEP1	lincRNA	ENST00000558085	258.22	intron	0.080997	0.576763	ENST00000558085	287.29	intron	0.06383	0.593239
ENSG00000128714	HOXD13	protein_coding	ENST00000392539	257.16	exon	0.096012	0.660767	ENST00000392539	304.76	promoter-TSS	0.082007	0.678484
ENSG00000234474	RP11-501J20.2	lincRNA	ENST00000419373	256.57	intron	0.0625	0.6	ENST00000419373	330.96	intron	0.1	0.712137
ENSG00000240990	HOXA11-AS	antisense	ENST00000520395	256.44	promoter-TSS	0.095632	0.639151	ENST00000520395	271.37	promoter-TSS	0.092968	0.62381
ENSG00000213973	ZNF99	protein_coding	ENST00000596209	255.83	Intergenic	0.066847	0.680162	ENST00000596209	405.15	Intergenic	0.070039	0.674961
ENSG00000136574	GATA4	protein_coding	ENST00000532977	255.8	TTS	0.083481	0.655723	ENST00000532977	607.02	TTS	0.103428	0.684495
ENSG00000254102	RP11-21C4.1	antisense	ENST00000517909	255.51	exon	0.057423	0.587413	ENST00000517909	169.23	exon	0.059791	0.602985
ENSG00000185551	NR2F2	protein_coding	ENST00000394171	254.25	promoter-TSS	0.083961	0.633333	ENST00000394171	491.79	promoter-TSS	0.080661	0.630097
ENSG00000188778	ADRB3	protein_coding	ENST00000520341	253.66	promoter-TSS	0.100207	0.696594	ENST00000520341	472.37	promoter-TSS	0.092593	0.68962
ENSG00000233611	AC079135.1	antisense	ENST00000415226	253.25	intron	0.091375	0.688567	ENST00000415226	209.16	intron	0.073254	0.67517
ENSG00000179008	C14orf39	protein_coding	ENST00000556799	253.16	promoter-TSS	0.086079	0.638004	ENST00000556799	711.22	exon	0.100073	0.662774
ENSG00000134438	RAX	protein_coding	ENST00000256852	252.99	promoter-TSS	0.064851	0.620466	ENST00000591550	527.54	promoter-TSS	0.100382	0.716332
ENSG00000229533	AC003986.5	antisense	ENST00000452700	252.9	exon	0.061605	0.597997	ENST00000452700	164.19	exon	0.06347	0.594366
ENSG00000183873	SCN5A	protein_coding	ENST00000443581	252.76	intron	0.05305	0.623841	ENST00000443581	157.38	intron	0.045171	0.606532
ENSG00000186297	GABRA5	protein_coding	ENST00000554599	252.04	promoter-TSS	0.092203	0.650739	ENST00000554599	492.54	promoter-TSS	0.097853	0.668164
ENSG00000104722	NEFM	protein_coding	ENST00000433454	251.65	promoter-TSS	0.093857	0.658897	ENST00000433454	953.83	promoter-TSS	0.091056	0.646204
ENSG00000259275	RP11-522B15.3	lincRNA	ENST00000558499	251.5	promoter-TSS	0.073701	0.630233	ENST00000558499	282.54	promoter-TSS	0.071856	0.629768
ENSG00000228214	LINC00693	antisense	ENST00000443912	251.34	promoter-TSS	0.086743	0.666667	ENST00000443912	249.42	promoter-TSS	0.10241	0.715789
ENSG00000173253	DMRT2	protein_coding	ENST00000382251	250.52	Intergenic	0.064677	0.588762	ENST00000259622	438.59	exon	0.113033	0.723502
ENSG00000125378	BMP4	protein_coding	ENST00000559642	250.25	Intergenic	0.054152	0.58431	ENST00000559642	315.32	Intergenic	0.056338	0.587242
ENSG00000196581	AJAP1	protein_coding	ENST00000378191	249.63	promoter-TSS	0.099424	0.703597	ENST00000378191	148.16	promoter-TSS	0.177645	0.800797
ENSG00000121871	SLITRK3	protein_coding	ENST00000475390	248.24	promoter-TSS	0.0675	0.578027	ENST00000475390	140.06	promoter-TSS	0.076119	0.590164
ENSG00000106031	HOXA13	protein_coding	ENST00000222753	248.05	exon	0.091339	0.68239	ENST00000222753	336.53	exon	0.109063	0.70092
ENSG00000250846	RP11-807H7.1	lincRNA	ENST00000535369	248.02	promoter-TSS	0.076023	0.662774	ENST00000535369	216.15	promoter-TSS	0.080645	0.652174
ENSG00000129521	EGLN3	protein_coding	ENST00000553215	247.6	promoter-TSS	0.100304	0.671053	ENST00000553215	278.56	promoter-TSS	0.100202	0.67543
ENSG00000101292	PROKR2	protein_coding	ENST00000546004	247.46	promoter-TSS	0.087336	0.667394	ENST00000546004	75.89	promoter-TSS	0.086176	0.668459
ENSG00000205456	TP53TG3D	protein_coding	ENST00000567978	247.46	promoter-TSS	0.050871	0.583804	ENST00000567978	408.34	promoter-TSS	0.045972	0.560487
ENSG00000259280	RP11-122D10.1	processed_transcript	ENST00000561259	247.22	TTS	0.066534	0.589286	ENST00000561259	259.62	TTS	0.069182	0.630653
ENSG00000130711	PRDM12	protein_coding	ENST00000253008	247.16	promoter-TSS	0.096515	0.695536	ENST00000253008	175.14	Intergenic	0.078431	0.668952
ENSG00000187955	COL14A1	protein_coding	ENST00000432943	245.58	exon	0.065775	0.612472	ENST00000247781	121.51	intron	0.057234	0.568254
ENSG00000008197	TFAP2D	protein_coding	ENST00000008391	245.29	intron	0.060825	0.579815	ENST00000008391	102.31	intron	0.039627	0.476744
ENSG00000188916	FAM196A	protein_coding	ENST00000522781	244.45	intron	0.10559	0.699069	ENST00000522781	79.48	promoter-TSS	0.060429	0.682879
ENSG00000172201	ID4	protein_coding	ENST00000378700	243.88	promoter-TSS	0.09375	0.630687	ENST00000378700	686.95	intron	0.112224	0.705706
ENSG00000236154	RP11-343J3.2	antisense	ENST00000428753	243.53	Intergenic	0.061873	0.607679	ENST00000428753	178.24	Intergenic	0.065099	0.624549
ENSG00000121454	LHX4	protein_coding	ENST00000558139	243.28	intron	0.077745	0.605825	ENST00000558139	463.6	intron	0.086563	0.634839
ENSG00000222651	MIR1469	miRNA	ENST00000410719	242.87	Intergenic	0.058642	0.59322	ENST00000410719	449.37	TTS	0.069899	0.615775
ENSG00000139874	SSTR1	protein_coding	ENST00000267377	242.8	exon	0.073803	0.633446	ENST00000267377	652.93	exon	0.071663	0.629306
ENSG00000138083	SIX3	protein_coding	ENST00000260653	242.57	intron	0.077792	0.661654	ENST00000260653	130.11	exon	0.086042	0.679389
ENSG00000147256	ARHGAP36	protein_coding	ENST00000412432	242.43	intron	0.073368	0.606305	ENST00000370921	139.27	promoter-TSS	0.052039	0.588483
ENSG00000164532	TBX20	protein_coding	ENST00000408931	242.37	promoter-TSS	0.077729	0.624793	ENST00000492961	520.36	promoter-TSS	0.087094	0.656646
ENSG00000050165	DKK3	protein_coding	ENST00000525493	241.89	exon	0.090058	0.695093	ENST00000532873	105.71	intron	0.082278	0.68
ENSG00000125820	NKX2-2	protein_coding	ENST00000377142	239.84	Intergenic	0.058154	0.616162	ENST00000377142	252.7	Intergenic	0.0625	0.632987
ENSG00000122584	NXPH1	protein_coding	ENST00000438764	239.61	promoter-TSS	0.068221	0.616048	ENST00000602349	153.66	promoter-TSS	0.071567	0.65444
ENSG00000078549	ADCYAP1R1	protein_coding	ENST00000409363	239.32	intron	0.104991	0.723368	ENST00000409363	380.69	intron	0.102564	0.720222
ENSG00000159184	HOXB13	protein_coding	ENST00000290295	238.97	exon	0.063241	0.628947	ENST00000290295	175.84	exon	0.056645	0.593478
ENSG00000249743	RP11-60A8.1	lincRNA	ENST00000513280	238.48	Intergenic	0.083095	0.636624	ENST00000513280	389.75	Intergenic	0.079	0.653347
ENSG00000137857	DUOX1	protein_coding	ENST00000321429	238.2	exon	0.085917	0.69469	ENST00000561220	110.99	intron	0.09151	0.710352
ENSG00000163377	FAM19A4	protein_coding	ENST00000495737	237.75	exon	0.099437	0.687266	ENST00000495737	112.83	promoter-TSS	0.075873	0.601213
ENSG00000125816	NKX2-4	protein_coding	ENST00000351817	237.5	exon	0.139045	0.747546	ENST00000351817	790.06	exon	0.124442	0.716837
ENSG00000131864	USP29	protein_coding	ENST00000600020	237.41	Intergenic	0.060321	0.639381	ENST00000600020	117.15	Intergenic	0.046578	0.558405
ENSG00000162981	FAM84A	protein_coding	ENST00000331243	236.95	promoter-TSS	0.093468	0.679415	ENST00000331243	681.86	promoter-TSS	0.068776	0.623368
ENSG00000258405	ZNF578	protein_coding	ENST00000596674	236.86	promoter-TSS	0.05848	0.577103	ENST00000596674	120.42	promoter-TSS	0.05988	0.584928
ENSG00000145431	PDGFC	protein_coding	ENST00000513664	236.42	promoter-TSS	0.114856	0.734414	ENST00000513664	242.87	promoter-TSS	0.132716	0.765794
ENSG00000079482	OPHN1	protein_coding	ENST00000540071	235.25	promoter-TSS	0.059917	0.600138	ENST00000540071	121.71	intron	0.067536	0.650888
ENSG00000144891	AGTR1	protein_coding	ENST00000349243	234.13	promoter-TSS	0.091045	0.631893	ENST00000404754	103.77	promoter-TSS	0.10793	0.698901
ENSG00000018236	CNTN1	protein_coding	ENST00000551295	233.99	intron	0.067081	0.64268	ENST00000551295	137.03	intron	0.057828	0.609859
ENSG00000159450	TCHH	protein_coding	ENST00000368804	233.93	exon	0.067431	0.572687	ENST00000368804	73.5	exon	0.072717	0.582514
ENSG00000005073	HOXA11	protein_coding	ENST00000517402	232.79	promoter-TSS	0.059322	0.610719	ENST00000517402	247.26	promoter-TSS	0.055909	0.600254
ENSG00000054598	FOXC1	protein_coding	ENST00000380874	231.96	TTS	0.112608	0.708654	ENST00000380874	463.15	TTS	0.102538	0.670385
ENSG00000143340	FAM163A	protein_coding	ENST00000341785	231.91	promoter-TSS	0.069159	0.597572	ENST00000341785	86.67	intron	0.018681	0.587267
ENSG00000261307	RP11-157P23.2	lincRNA	ENST00000565127	231.77	intron	0.063918	0.646091	ENST00000565127	167.35	intron	0.062249	0.643287
ENSG00000139209	SLC38A4	protein_coding	ENST00000546940	231.51	intron	0.07265	0.633938	ENST00000546940	171.68	intron	0.067343	0.614747
ENSG00000249025	RP11-2H3.2	pseudogene	ENST00000514008	231.04	Intergenic	0.043946	0.53972	ENST00000514008	398.92	Intergenic	0.046558	0.54901
ENSG00000238621	TRNAI2	miRNA	ENST00000459170	230.9	promoter-TSS	0.058669	0.532808	ENST00000459170	211.79	promoter-TSS	0.061355	0.537054
ENSG00000115380	EFEMP1	protein_coding	ENST00000394554	230.7	promoter-TSS	0.077487	0.658996	ENST00000440439	375.26	promoter-TSS	0.080444	0.671745
ENSG00000181449	SOX2	protein_coding	ENST00000325404	230.7	exon	0.111111	0.678436	ENST00000325404	579.67	exon	0.095196	0.668444
ENSG00000167011	NAT16	protein_coding	ENST00000444446	229.98	TTS	0.121693	0.727113	ENST00000444446	348.5	TTS	0.104895	0.712291
ENSG00000237125	HAND2-AS1	antisense	ENST00000515310	229.51	promoter-TSS	0.068408	0.602484	ENST00000515310	194.36	TTS	0.084314	0.667319
ENSG00000250432	RP11-834C11.5	processed_transcript	ENST00000513381	229.36	intron	0.066274	0.626932	ENST00000513381	133	intron	0.066002	0.627301
ENSG00000267280	RP11-332H18.4	antisense	ENST00000589814	228.26	intron	0.083415	0.632663	ENST00000589814	323.1	intron	0.068798	0.575024
ENSG00000230276	RP11-373A6.1	pseudogene	ENST00000450912	227.88	Intergenic	0.079511	0.648855	ENST00000450912	349.47	Intergenic	0.075931	0.635193
ENSG00000166006	KCNC2	protein_coding	ENST00000393288	227.44	promoter-TSS	0.072347	0.635634	ENST00000548513	292.17	exon	0.087629	0.660144
ENSG00000231808	RP11-143M1.4	lincRNA	ENST00000416242	227.4	intron	0.120598	0.688699	ENST00000416242	55.92	promoter-TSS	0.105651	0.681373
ENSG00000135333	EPHA7	protein_coding	ENST00000369303	227.32	intron	0.114162	0.698413	ENST00000369303	460.02	intron	0.097695	0.658991
ENSG00000268241	AC018470.1	protein_coding	ENST00000595354	227.02	Intergenic	0.07355	0.649718	ENST00000595354	299.43	Intergenic	0.091995	0.700477
ENSG00000257319	RP11-478B9.1	antisense	ENST00000548424	226.78	promoter-TSS	0.101617	0.695502	ENST00000548424	315.04	promoter-TSS	0.095847	0.685106
ENSG00000163064	EN1	protein_coding	ENST00000546667	226.53	promoter-TSS	0.069057	0.61008	ENST00000295206	403.9	TTS	0.064795	0.607335
ENSG00000215474	SKOR2	protein_coding	ENST00000425639	226.28	Intergenic	0.083789	0.645455	ENST00000425639	261.42	Intergenic	0.076577	0.629685
ENSG00000136944	LMX1B	protein_coding	ENST00000425646	225.98	intron	0.070381	0.648609	ENST00000425646	280.21	intron	0.10386	0.706152
ENSG00000244578	RP11-548O1.3	lincRNA	ENST00000483650	225.73	TTS	0.051378	0.578223	ENST00000483650	194.84	TTS	0.047138	0.570628
ENSG00000222033	AC007405.2	protein_coding	ENST00000409786	225.6	exon	0.099859	0.671348	ENST00000409786	185.15	exon	0.100413	0.684066
ENSG00000129451	KLK10	protein_coding	ENST00000599987	225.58	promoter-TSS	0.075258	0.625129	ENST00000599987	260.19	promoter-TSS	0.073028	0.624514
ENSG00000249122	RP11-227F19.2	lincRNA	ENST00000510602	225.48	intron	0.058608	0.601463	ENST00000510602	139.12	intron	0.061697	0.612821
ENSG00000259203	RP11-209K10.2	lincRNA	ENST00000560818	225.17	Intergenic	0.081395	0.670539	ENST00000560818	97.33	TTS	0.044757	0.523627
ENSG00000176697	BDNF	protein_coding	ENST00000532997	224.65	promoter-TSS	0.041971	0.537341	ENST00000532997	57.73	promoter-TSS	0.043478	0.52551
ENSG00000103546	SLC6A2	protein_coding	ENST00000566163	224.61	promoter-TSS	0.07817	0.631429	ENST00000566163	277.36	promoter-TSS	0.083596	0.656422
ENSG00000139910	NOVA1	protein_coding	ENST00000549571	224.34	promoter-TSS	0.057175	0.566629	ENST00000483536	218.18	promoter-TSS	0.103532	0.695864
ENSG00000260704	LINC00543	lincRNA	ENST00000567234	223.15	exon	0.103825	0.653479	ENST00000567234	398.84	exon	0.102748	0.652745
ENSG00000105989	WNT2	protein_coding	ENST00000461427	223.04	promoter-TSS	0.096946	0.651194	ENST00000461427	160.86	promoter-TSS	0.099469	0.662252
ENSG00000165300	SLITRK5	protein_coding	ENST00000325089	222.85	promoter-TSS	0.091106	0.702059	ENST00000325089	64.02	exon	0.071429	0.601476
ENSG00000147257	GPC3	protein_coding	ENST00000394299	222.59	intron	0.08086	0.675869	ENST00000394299	54.55	intron	0.07355	0.662429
ENSG00000146151	HMGCLL1	protein_coding	ENST00000515546	222	promoter-TSS	0.05889	0.600679	ENST00000515546	193.68	promoter-TSS	0.062963	0.616523
ENSG00000272191	RP11-445F12.2	antisense	ENST00000607336	221.33	TTS	0.068966	0.569584	ENST00000607336	164.92	TTS	0.069061	0.575172
ENSG00000123364	HOXC13	protein_coding	ENST00000243056	220.2	Intergenic	0.073211	0.576412	ENST00000243056	186.54	Intergenic	0.081937	0.609665
ENSG00000061455	PRDM6	protein_coding	ENST00000407847	220.1	intron	0.063174	0.605851	ENST00000407847	245.85	intron	0.068021	0.631068
ENSG00000258415	RP11-32B5.4	pseudogene	ENST00000554326	219.53	Intergenic	0.048704	0.633508	ENST00000554326	95.94	exon	0.081811	0.654762
ENSG00000136750	GAD2	protein_coding	ENST00000376248	218.9	promoter-TSS	0.097503	0.659145	ENST00000376261	171	promoter-TSS	0.075397	0.615588
ENSG00000134207	SYT6	protein_coding	ENST00000610096	218.84	promoter-TSS	0.05414	0.550079	ENST00000610222	101.33	Intergenic	0.048101	0.616162
ENSG00000270087	RP11-399K21.11	lincRNA	ENST00000418818	217.66	intron	0.085739	0.668363	ENST00000418818	363.15	intron	0.061433	0.602887
ENSG00000163132	MSX1	protein_coding	ENST00000468421	217.35	Intergenic	0.072727	0.649805	ENST00000468421	751.27	Intergenic	0.067987	0.612137
ENSG00000228919	AC097381.1	protein_coding	ENST00000429019	216.76	exon	0.117545	0.722798	ENST00000429019	648.88	exon	0.120472	0.732494
ENSG00000184292	TACSTD2	protein_coding	ENST00000371225	216.58	exon	0.106299	0.662951	ENST00000371225	455.33	exon	0.086832	0.610396
ENSG00000116678	LEPR	protein_coding	ENST00000462765	216.55	promoter-TSS	0.109412	0.73443	ENST00000462765	598.92	promoter-TSS	0.096289	0.701403
ENSG00000072195	SPEG	protein_coding	ENST00000475104	215.92	promoter-TSS	0.082847	0.645688	ENST00000475104	122.58	promoter-TSS	0.081761	0.640704
ENSG00000235118	AC010731.4	lincRNA	ENST00000543490	215.92	promoter-TSS	0.06866	0.628319	ENST00000453816	323.83	promoter-TSS	0.063253	0.611836
ENSG00000177511	ST8SIA3	protein_coding	ENST00000324000	215.77	intron	0.074862	0.638583	ENST00000324000	519.25	intron	0.07086	0.621387
ENSG00000086991	NOX4	protein_coding	ENST00000413594	214.85	promoter-TSS	0.09252	0.707269	ENST00000413594	192.42	promoter-TSS	0.079545	0.659643
ENSG00000234952	RP11-328K15.1	lincRNA	ENST00000445647	214.29	promoter-TSS	0.072961	0.64	ENST00000445647	132.41	promoter-TSS	0.084685	0.656475
ENSG00000207705	MIR129-1	miRNA	ENST00000384972	214.19	Intergenic	0.069193	0.667763	ENST00000384972	70.33	Intergenic	0.069257	0.650927
ENSG00000214111	RP1-258N20.3	pseudogene	ENST00000438281	214.16	Intergenic	0.079057	0.682825	ENST00000438281	192.4	Intergenic	0.07972	0.684358
ENSG00000189212	DPY19L2P1	pseudogene	ENST00000545701	213.34	promoter-TSS	0.087149	0.669617	ENST00000545701	106.56	promoter-TSS	0.09292	0.677704
ENSG00000182263	FIGN	protein_coding	ENST00000409634	211.48	promoter-TSS	0.093291	0.685864	ENST00000409634	317.88	promoter-TSS	0.106796	0.710526
ENSG00000151338	MIPOL1	protein_coding	ENST00000556753	209.53	exon	0.070028	0.563636	ENST00000554930	197.69	promoter-TSS	0.083807	0.614184
ENSG00000253308	RP1-170O19.17	lincRNA	ENST00000523608	209.33	exon	0.074163	0.651135	ENST00000523608	225.5	Intergenic	0.084775	0.639033
ENSG00000106113	CRHR2	protein_coding	ENST00000445981	209.31	TTS	0.107649	0.710042	ENST00000445981	78.86	TTS	0.107509	0.713799
ENSG00000135638	EMX1	protein_coding	ENST00000473732	209.16	intron	0.088534	0.62029	ENST00000473732	343.12	intron	0.092294	0.611459
ENSG00000138162	TACC2	protein_coding	ENST00000369001	209.14	intron	0.089083	0.655323	ENST00000489754	68.28	promoter-TSS	0.037406	0.5299
ENSG00000248429	RP11-597D13.9	antisense	ENST00000505532	209.08	promoter-TSS	0.044577	0.626113	ENST00000505532	90.31	promoter-TSS	0.051095	0.630237
ENSG00000101349	PAK7	protein_coding	ENST00000378423	208.97	promoter-TSS	0.066478	0.668079	ENST00000378429	158.06	intron	0.05303	0.607568
ENSG00000259974	LINC00261	lincRNA	ENST00000564492	208.72	intron	0.063422	0.60972	ENST00000564492	307.94	intron	0.076766	0.657464
ENSG00000270718	RP11-421H10.2	pseudogene	ENST00000603311	208.44	Intergenic	0.088685	0.645531	ENST00000603311	323.92	Intergenic	0.086053	0.634544
ENSG00000255833	TIFAB	protein_coding	ENST00000537858	208.01	Intergenic	0.08519	0.647906	ENST00000537858	257.56	Intergenic	0.075444	0.623338
ENSG00000154678	PDE1C	protein_coding	ENST00000495221	207.49	TTS	0.064576	0.581952	ENST00000495221	153.4	TTS	0.07177	0.603819
ENSG00000156466	GDF6	protein_coding	ENST00000287020	206.9	exon	0.072513	0.649832	ENST00000287020	200.69	intron	0.061198	0.603381
ENSG00000229950	TFAP2A-AS1	antisense	ENST00000443546	206.46	promoter-TSS	0.057041	0.592527	ENST00000443546	119.22	promoter-TSS	0.06326	0.614078
ENSG00000121742	GJB6	protein_coding	ENST00000241124	205.92	promoter-TSS	0.086918	0.649955	ENST00000356192	82.74	Intergenic	0.051572	0.570352
ENSG00000182103	FAM181B	protein_coding	ENST00000329203	205.55	exon	0.106509	0.695035	ENST00000329203	343.86	exon	0.112703	0.705153
ENSG00000259961	RP4-597A16.2	antisense	ENST00000563570	205.34	promoter-TSS	0.093502	0.681962	ENST00000563570	66.36	promoter-TSS	0.074713	0.684814
ENSG00000176165	FOXG1	protein_coding	ENST00000313071	205.33	exon	0.093333	0.651865	ENST00000313071	294.7	exon	0.094814	0.653441
ENSG00000149091	DGKZ	protein_coding	ENST00000533376	204.91	intron	0.034722	0.625325	ENST00000533376	197.75	intron	0.031514	0.609063
ENSG00000164128	NPY1R	protein_coding	ENST00000515701	204.77	promoter-TSS	0.086957	0.618263	ENST00000515701	362.37	promoter-TSS	0.076923	0.597274
ENSG00000175143	OR2T1	protein_coding	ENST00000366474	204.63	Intergenic	0.025265	0.492671	ENST00000366474	343.47	Intergenic	0.024467	0.490536
ENSG00000147402	GABRQ	protein_coding	ENST00000370306	204.55	intron	0.066852	0.631872	ENST00000370306	116.9	promoter-TSS	0.061224	0.629874
ENSG00000235244	RP11-761E20.1	lincRNA	ENST00000430756	204.43	intron	0.056086	0.612634	ENST00000430756	57.27	promoter-TSS	0.050761	0.617722
ENSG00000109132	PHOX2B	protein_coding	ENST00000510424	204.25	TTS	0.07717	0.65008	ENST00000510424	671.81	intron	0.065024	0.581761
ENSG00000227242	NBPF13P	pseudogene	ENST00000444082	204.04	intron	0.056311	0.581365	ENST00000444082	379.9	intron	0.056852	0.580486
ENSG00000165186	PTCHD1	protein_coding	ENST00000456522	203.72	intron	0.083799	0.665272	ENST00000456522	122.26	intron	0.07815	0.660828
ENSG00000207418	RNVU1-7	snRNA	ENST00000384687	203.72	Intergenic	0.063584	0.605769	ENST00000384687	88.61	Intergenic	0.067391	0.609544
ENSG00000079102	RUNX1T1	protein_coding	ENST00000519577	203.57	intron	0.081522	0.652803	ENST00000519577	192.06	intron	0.081967	0.641818
ENSG00000205035	RP11-707M1.1	pseudogene	ENST00000527477	203.16	intron	0.04717	0.574697	ENST00000534201	178.52	promoter-TSS	0.063768	0.625181
ENSG00000269364	CTC-457E21.2	lincRNA	ENST00000601708	203.16	promoter-TSS	0.051793	0.62069	ENST00000601708	140.91	promoter-TSS	0.055732	0.629571
ENSG00000175745	NR2F1	protein_coding	ENST00000502982	203.15	exon	0.093258	0.664422	ENST00000502982	438.44	TTS	0.093007	0.65269
ENSG00000258952	RP11-1042B17.5	lincRNA	ENST00000555871	203.05	Intergenic	0.077381	0.708767	ENST00000555871	1013.59	exon	0.060606	0.623039
ENSG00000186960	C14orf23	protein_coding	ENST00000548213	202.6	intron	0.061828	0.587919	ENST00000550266	226.4	promoter-TSS	0.071596	0.599062
ENSG00000170485	NPAS2	protein_coding	ENST00000427413	201.26	promoter-TSS	0.109319	0.703041	ENST00000427413	226.3	promoter-TSS	0.095486	0.682842
ENSG00000170419	VSTM2A	protein_coding	ENST00000302287	200.52	promoter-TSS	0.077586	0.637146	ENST00000469952	345.91	promoter-TSS	0.10274	0.721779
ENSG00000258498	DIO3OS	lincRNA	ENST00000408206	200.37	TTS	0.097198	0.688539	ENST00000408206	252.87	TTS	0.110738	0.714286
ENSG00000170743	SYT9	protein_coding	ENST00000532592	199.87	intron	0.082192	0.66791	ENST00000318881	614.8	promoter-TSS	0.088747	0.691956
ENSG00000165966	PDZRN4	protein_coding	ENST00000402685	199.13	promoter-TSS	0.076459	0.60603	ENST00000402685	115.35	exon	0.112676	0.730924
ENSG00000245067	IGFBP7-AS1	antisense	ENST00000508328	199	promoter-TSS	0.112299	0.69395	ENST00000515865	68.71	Intergenic	0.050469	0.610231
ENSG00000119147	C2orf40	protein_coding	ENST00000238044	198.37	intron	0.065886	0.642282	ENST00000493478	60.75	Intergenic	0.020367	0.542683
ENSG00000235601	RP11-231K24.2	lincRNA	ENST00000453045	198.35	Intergenic	0.077482	0.629988	ENST00000453045	102.84	Intergenic	0.079602	0.639752
ENSG00000244694	PTCHD4	protein_coding	ENST00000339488	197.95	promoter-TSS	0.073438	0.664587	ENST00000339488	239.45	promoter-TSS	0.072271	0.66863
ENSG00000075388	FGF4	protein_coding	ENST00000168712	197.91	intron	0.099303	0.726719	ENST00000168712	267.71	intron	0.106157	0.737624
ENSG00000172943	PHF8	protein_coding	ENST00000338946	197.9	promoter-TSS	0.083394	0.624269	ENST00000338154	73.1	intron	0.05972	0.665652
ENSG00000080573	COL5A3	protein_coding	ENST00000264828	197.73	exon	0.04829	0.605025	ENST00000264828	83.74	intron	0.073034	0.674766
ENSG00000142408	CACNG8	protein_coding	ENST00000270458	197.69	intron	0.069221	0.618519	ENST00000270458	120.48	exon	0.077922	0.695135
ENSG00000189108	IL1RAPL2	protein_coding	ENST00000372582	197.49	intron	0.059237	0.610832	ENST00000372582	54.6	intron	0.061303	0.612245
ENSG00000268532	RP11-514D23.1	lincRNA	ENST00000599486	197.33	intron	0.065463	0.638106	ENST00000599486	83.31	intron	0.084	0.700599
ENSG00000258710	CT60	lincRNA	ENST00000553416	197	intron	0.03908	0.584004	ENST00000553416	58.1	intron	0.038839	0.582229
ENSG00000148798	INA	protein_coding	ENST00000369849	196.88	exon	0.079855	0.6165	ENST00000369849	82.55	exon	0.106509	0.691285
ENSG00000115085	ZAP70	protein_coding	ENST00000483781	196.83	intron	0.025571	0.600365	ENST00000451498	143.24	promoter-TSS	0.039003	0.613052
ENSG00000130675	MNX1	protein_coding	ENST00000543409	196.65	TTS	0.078105	0.657289	ENST00000543409	399.74	TTS	0.067156	0.621593
ENSG00000206585	RNVU1-9	snRNA	ENST00000383858	196.36	Intergenic	0.061296	0.592657	ENST00000383858	94.13	Intergenic	0.067941	0.597458
ENSG00000231977	RP5-963E22.4	lincRNA	ENST00000423020	196.3	intron	0.101974	0.704272	ENST00000423020	295.62	intron	0.130769	0.723381
ENSG00000112333	NR2E1	protein_coding	ENST00000426403	195.9	promoter-TSS	0.071331	0.660274	ENST00000426403	222.68	intron	0.072993	0.64723
ENSG00000224765	RP1-137H15.2	antisense	ENST00000456631	194.46	Intergenic	0.056	0.553957	ENST00000456631	73.2	Intergenic	0.050786	0.524155
ENSG00000232783	AC073135.3	pseudogene	ENST00000453982	193.81	Intergenic	0.09015	0.621667	ENST00000453982	325.65	Intergenic	0.090301	0.616027
ENSG00000134640	MTNR1B	protein_coding	ENST00000528076	193.78	promoter-TSS	0.065502	0.613438	ENST00000528076	234.12	promoter-TSS	0.061932	0.60231
ENSG00000263891	AC092634.1	miRNA	ENST00000585312	193.34	promoter-TSS	0.052113	0.594907	ENST00000585312	140.25	promoter-TSS	0.051704	0.594833
ENSG00000150893	FREM2	protein_coding	ENST00000280481	193.24	exon	0.060442	0.627142	ENST00000280481	89.19	promoter-TSS	0.085317	0.659406
ENSG00000183317	EPHA10	protein_coding	ENST00000373048	193.02	intron	0.061701	0.623308	ENST00000319637	198.9	exon	0.066383	0.612245
ENSG00000187624	C17orf97	protein_coding	ENST00000575151	192.76	promoter-TSS	0.044212	0.573494	ENST00000571106	58.82	intron	0.022298	0.55137
ENSG00000171873	ADRA1D	protein_coding	ENST00000379453	192.25	exon	0.115321	0.700658	ENST00000379453	313.67	exon	0.096491	0.680851
ENSG00000120318	ARAP3	protein_coding	ENST00000239440	192.18	Intergenic	0.064384	0.648427	ENST00000239440	76.3	Intergenic	0.065217	0.627219
ENSG00000083307	GRHL2	protein_coding	ENST00000395927	192.09	intron	0.115572	0.730255	ENST00000521085	461.72	TTS	0.111836	0.726257
ENSG00000141448	GATA6	protein_coding	ENST00000581694	191.54	promoter-TSS	0.08548	0.649123	ENST00000581694	536.01	exon	0.121319	0.729412
ENSG00000205362	MT1A	protein_coding	ENST00000290705	191.41	promoter-TSS	0.074241	0.621348	ENST00000290705	134.22	promoter-TSS	0.080645	0.650073
ENSG00000197406	DIO3	protein_coding	ENST00000510508	191.35	Intergenic	0.066971	0.583587	ENST00000510508	86.47	Intergenic	0.078712	0.641071
ENSG00000243831	RP1-81D8.4	pseudogene	ENST00000452651	191.16	Intergenic	0.049464	0.566722	ENST00000452651	307.07	Intergenic	0.064039	0.655597
ENSG00000105357	MYH14	protein_coding	ENST00000376970	191.01	promoter-TSS	0.077399	0.627997	ENST00000599920	96.27	intron	0.042771	0.598435
ENSG00000144355	DLX1	protein_coding	ENST00000550686	191	TTS	0.049288	0.588621	ENST00000550686	324.43	promoter-TSS	0.06082	0.594633
ENSG00000224825	RP11-171A24.3	antisense	ENST00000417576	190.95	exon	0.089122	0.668848	ENST00000417576	177.53	exon	0.088398	0.649007
ENSG00000254558	RP11-81M19.3	pseudogene	ENST00000529293	190.57	exon	0.065388	0.619338	ENST00000529293	136.64	exon	0.06769	0.62128
ENSG00000076716	GPC4	protein_coding	ENST00000535467	190.3	promoter-TSS	0.099458	0.690453	ENST00000370828	134.39	promoter-TSS	0.107527	0.710668
ENSG00000267785	CTD-3194G12.2	lincRNA	ENST00000591939	190.12	Intergenic	0.065997	0.659026	ENST00000591939	222.89	Intergenic	0.064516	0.648322
ENSG00000075891	PAX2	protein_coding	ENST00000553492	189.6	Intergenic	0.070225	0.573633	ENST00000554172	114.46	exon	0.065934	0.628527
ENSG00000128683	GAD1	protein_coding	ENST00000445006	189.24	TTS	0.063181	0.618063	ENST00000493875	306.59	promoter-TSS	0.087023	0.635671
ENSG00000187135	VSTM2B	protein_coding	ENST00000335523	188.75	exon	0.102652	0.683761	ENST00000335523	434.46	exon	0.101504	0.68169
ENSG00000109099	PMP22	protein_coding	ENST00000580497	188.73	promoter-TSS	0.051971	0.613596	ENST00000580497	115.98	promoter-TSS	0.057007	0.63981
ENSG00000226490	AC138647.1	protein_coding	ENST00000427937	187.01	intron	0.089109	0.679121	ENST00000427937	276.22	intron	0.074561	0.6617
ENSG00000116035	VAX2	protein_coding	ENST00000234392	186.85	intron	0.096257	0.648865	ENST00000234392	83.17	intron	0.060109	0.603744
ENSG00000245864	CTC-467M3.1	antisense	ENST00000510274	186.6	intron	0.054859	0.57277	ENST00000510274	197.59	intron	0.053735	0.581152
ENSG00000134873	CLDN10	protein_coding	ENST00000299339	186.31	promoter-TSS	0.090339	0.705514	ENST00000299339	116.32	promoter-TSS	0.062556	0.6125
ENSG00000257126	RP11-966I7.1	antisense	ENST00000546560	186.29	promoter-TSS	0.068447	0.576667	ENST00000546560	278.13	promoter-TSS	0.068792	0.562814
ENSG00000108219	TSPAN14	protein_coding	ENST00000372158	185.83	intron	0.023679	0.609091	ENST00000372158	189.85	intron	0.023179	0.563636
ENSG00000204793	FOXD4L6	protein_coding	ENST00000377473	184.58	Intergenic	0.063256	0.60251	ENST00000377473	385.71	Intergenic	0.057529	0.578927
ENSG00000197956	S100A6	protein_coding	ENST00000368720	183.59	TTS	0.025974	0.557235	ENST00000368720	138.57	TTS	0.022928	0.559859
ENSG00000146678	IGFBP1	protein_coding	ENST00000468955	183.5	promoter-TSS	0.098485	0.665658	ENST00000468955	204.26	promoter-TSS	0.092382	0.65534
ENSG00000204588	AC013268.5	lincRNA	ENST00000419296	183.3	promoter-TSS	0.057054	0.62487	ENST00000336905	71.15	promoter-TSS	0.071964	0.594311
ENSG00000231069	BX842568.4	pseudogene	ENST00000418104	183.29	exon	0.089082	0.649933	ENST00000418104	99.31	exon	0.095412	0.665939
ENSG00000106278	PTPRZ1	protein_coding	ENST00000449182	182.96	intron	0.083624	0.608696	ENST00000449182	289.58	promoter-TSS	0.090379	0.633981
ENSG00000221818	EBF2	protein_coding	ENST00000520164	182.57	Intergenic	0.072089	0.601476	ENST00000520164	425.41	promoter-TSS	0.070785	0.623393
ENSG00000266890	MIR4634	miRNA	ENST00000583531	182.54	promoter-TSS	0.109903	0.683957	ENST00000583531	408.93	promoter-TSS	0.093069	0.660732
ENSG00000237404	RP3-471C18.2	lincRNA	ENST00000450310	182.3	intron	0.062691	0.574046	ENST00000450310	230.76	intron	0.065079	0.580032
ENSG00000153976	HS3ST3A1	protein_coding	ENST00000284110	182.07	exon	0.105733	0.704613	ENST00000284110	140.63	exon	0.102544	0.701849
ENSG00000217236	SP9	protein_coding	ENST00000394967	181.99	promoter-TSS	0.086444	0.637255	ENST00000394967	289.03	promoter-TSS	0.085603	0.63301
ENSG00000272457	RP11-1070A24.2	antisense	ENST00000606037	181.67	promoter-TSS	0.090756	0.65604	ENST00000606037	168.84	promoter-TSS	0.100379	0.674858
ENSG00000110680	CALCA	protein_coding	ENST00000396372	181.49	promoter-TSS	0.046935	0.578947	ENST00000486207	117.25	promoter-TSS	0.058405	0.608819
ENSG00000187902	SHISA7	protein_coding	ENST00000416792	181.47	intron	0.053208	0.640625	ENST00000376325	147.16	exon	0.068282	0.666178
ENSG00000258776	RP11-1085N6.5	lincRNA	ENST00000554149	181.47	TTS	0.070336	0.635115	ENST00000554149	247.34	TTS	0.068927	0.633183
ENSG00000183654	MARCH11	protein_coding	ENST00000332432	181.29	promoter-TSS	0.123687	0.747086	ENST00000332432	404.31	promoter-TSS	0.121844	0.745614
ENSG00000266782	MIR3663	miRNA	ENST00000583207	180.44	promoter-TSS	0.085417	0.673597	ENST00000583207	338.79	promoter-TSS	0.071118	0.636693
ENSG00000107187	LHX3	protein_coding	ENST00000371748	180.23	intron	0.067049	0.651971	ENST00000371746	307.03	intron	0.102987	0.699136
ENSG00000247993	RP11-79P5.2	lincRNA	ENST00000514661	179.96	Intergenic	0.056632	0.566964	ENST00000514661	287.22	Intergenic	0.110701	0.707617
ENSG00000268194	FLJ14816	protein_coding	ENST00000593290	179.21	Intergenic	0.060877	0.631485	ENST00000593290	312	Intergenic	0.064247	0.62069
ENSG00000242169	RP11-219G10.1	pseudogene	ENST00000494861	178.67	Intergenic	0.051126	0.562044	ENST00000494861	256.07	Intergenic	0.063054	0.612205
ENSG00000171815	PCDHB1	protein_coding	ENST00000306549	178.49	Intergenic	0.036048	0.470667	ENST00000306549	83.55	Intergenic	0.036745	0.510471
ENSG00000227213	SPATA13-AS1	antisense	ENST00000430733	178.47	TTS	0.034146	0.563946	ENST00000430733	170.34	TTS	0.032407	0.56185
ENSG00000102287	GABRE	protein_coding	ENST00000417300	178.19	promoter-TSS	0.084811	0.676425	ENST00000417300	123.07	promoter-TSS	0.09282	0.695538
ENSG00000168412	MTNR1A	protein_coding	ENST00000307161	178.14	exon	0.092486	0.663462	ENST00000307161	397.06	promoter-TSS	0.084305	0.610215
ENSG00000056998	GYG2	protein_coding	ENST00000469234	178.12	promoter-TSS	0.082333	0.720651	ENST00000469234	57.1	promoter-TSS	0.070444	0.686544
ENSG00000259430	RP11-168G16.2	antisense	ENST00000560718	177.47	intron	0.115702	0.746392	ENST00000560718	414.46	intron	0.096216	0.715983
ENSG00000257817	RP4-601P9.2	lincRNA	ENST00000551875	175.93	intron	0.064382	0.58195	ENST00000551875	305.6	intron	0.063872	0.582253
ENSG00000250039	RP11-17E2.2	antisense	ENST00000510705	175.71	promoter-TSS	0.07563	0.625839	ENST00000510705	202.97	promoter-TSS	0.093023	0.681435
ENSG00000182752	PAPPA	protein_coding	ENST00000328252	175.7	intron	0.09322	0.668359	ENST00000328252	66.37	intron	0.082005	0.65
ENSG00000123977	DAW1	protein_coding	ENST00000454999	175.49	promoter-TSS	0.069808	0.62892	ENST00000454999	194.98	promoter-TSS	0.062787	0.610092
ENSG00000105650	PDE4C	protein_coding	ENST00000597360	174.75	promoter-TSS	0.069813	0.652259	ENST00000597360	241.55	promoter-TSS	0.062147	0.640323
ENSG00000188909	BSX	protein_coding	ENST00000343035	174.6	intron	0.071512	0.583138	ENST00000343035	246.67	intron	0.067236	0.570362
ENSG00000198028	ZNF560	protein_coding	ENST00000301480	174.04	promoter-TSS	0.045589	0.506509	ENST00000301480	192.42	promoter-TSS	0.054529	0.54663
ENSG00000124205	EDN3	protein_coding	ENST00000371028	173.33	intron	0.077957	0.620134	ENST00000371025	137.75	promoter-TSS	0.090999	0.685771
ENSG00000170775	GPR37	protein_coding	ENST00000303921	172.77	exon	0.046794	0.576125	ENST00000303921	88.33	exon	0.046468	0.57885
ENSG00000225758	RPS17P17	pseudogene	ENST00000419392	172.58	Intergenic	0.068836	0.6275	ENST00000419392	50.38	Intergenic	0.067754	0.622807
ENSG00000143995	MEIS1	protein_coding	ENST00000409622	172.55	promoter-TSS	0.06405	0.624742	ENST00000475239	217.29	intron	0.065781	0.605563
ENSG00000165325	CCDC67	protein_coding	ENST00000531448	172.46	intron	0.084536	0.674897	ENST00000298050	241.71	promoter-TSS	0.105978	0.708277
ENSG00000145191	EIF2B5	protein_coding	ENST00000444495	171.5	intron	0.078462	0.619048	ENST00000444495	75.87	intron	0.076087	0.603978
ENSG00000175556	LONRF3	protein_coding	ENST00000304778	170.98	promoter-TSS	0.064857	0.643072	ENST00000422289	67.85	Intergenic	0.026582	0.63464
ENSG00000152268	SPON1	processed_transcript	ENST00000533633	170.94	promoter-TSS	0.090278	0.613724	ENST00000533633	218.97	promoter-TSS	0.09199	0.621236
ENSG00000130054	FAM155B	protein_coding	ENST00000252338	170.74	promoter-TSS	0.124528	0.751412	ENST00000252338	142.38	promoter-TSS	0.135987	0.769868
ENSG00000215397	SCRT2	protein_coding	ENST00000246104	170.58	Intergenic	0.060742	0.620573	ENST00000246104	449.94	Intergenic	0.061259	0.623583
ENSG00000226954	RP5-983L19.2	lincRNA	ENST00000447372	169.83	Intergenic	0.034314	0.592411	ENST00000447372	121.43	Intergenic	0.033553	0.6167
ENSG00000261804	RP11-44F14.2	lincRNA	ENST00000566383	169.64	promoter-TSS	0.057491	0.590078	ENST00000566383	469.37	promoter-TSS	0.05297	0.567763
ENSG00000251604	RP11-79P5.7	lincRNA	ENST00000512310	169.6	promoter-TSS	0.082603	0.60375	ENST00000512310	424.06	promoter-TSS	0.075201	0.612701
ENSG00000229981	RP11-215N21.1	lincRNA	ENST00000594566	168.96	intron	0.090402	0.681159	ENST00000594566	404.59	intron	0.092045	0.690125
ENSG00000125675	GRIA3	protein_coding	ENST00000541091	168.62	promoter-TSS	0.058824	0.631894	ENST00000541091	79.44	promoter-TSS	0.057457	0.6337
ENSG00000204176	SYT15	protein_coding	ENST00000374321	168.4	promoter-TSS	0.064138	0.658718	ENST00000449358	95.76	promoter-TSS	0.032901	0.60757
ENSG00000131264	CDX4	protein_coding	ENST00000373514	168.34	intron	0.050378	0.520101	ENST00000373514	64.5	intron	0.050239	0.505967
ENSG00000225011	RP11-810H18.1	pseudogene	ENST00000515851	168.25	Intergenic	0.055182	0.646505	ENST00000515851	100.88	Intergenic	0.064018	0.654185
ENSG00000159387	IRX6	protein_coding	ENST00000290552	168.03	promoter-TSS	0.053272	0.61673	ENST00000290552	217.83	exon	0.057206	0.596703
ENSG00000231848	AC012354.8	pseudogene	ENST00000423051	167.67	Intergenic	0.060921	0.62435	ENST00000423051	60.94	Intergenic	0.053446	0.610955
ENSG00000100242	SUN2	protein_coding	ENST00000406622	167.07	intron	0.039728	0.596372	ENST00000430185	80.15	promoter-TSS	0.037889	0.655405
ENSG00000257545	RP11-144F15.1	protein_coding	ENST00000549203	167.07	intron	0.060227	0.583428	ENST00000549203	437.38	intron	0.072502	0.609661
ENSG00000188766	SPRED3	protein_coding	ENST00000586301	166.81	exon	0.087282	0.675249	ENST00000586301	114.1	exon	0.096743	0.694737
ENSG00000130558	OLFM1	protein_coding	ENST00000539529	166.79	promoter-TSS	0.065282	0.666008	ENST00000252854	197.17	promoter-TSS	0.099894	0.727176
ENSG00000149948	HMGA2	protein_coding	ENST00000393578	166.66	intron	0.112186	0.723938	ENST00000393577	177.92	promoter-TSS	0.108911	0.729819
ENSG00000147650	LRP12	protein_coding	ENST00000520770	166.49	promoter-TSS	0.091281	0.685714	ENST00000520770	185.49	promoter-TSS	0.113786	0.719126
ENSG00000229068	TMPOP1	pseudogene	ENST00000424642	166.41	Intergenic	0.059282	0.632399	ENST00000424642	106.62	Intergenic	0.066401	0.657825
ENSG00000184611	KCNH7	protein_coding	ENST00000332142	166.39	promoter-TSS	0.054206	0.610075	ENST00000332142	76.24	intron	0.050902	0.612363
ENSG00000079689	SCGN	protein_coding	ENST00000377961	165.82	promoter-TSS	0.064125	0.588235	ENST00000377961	113.06	promoter-TSS	0.067518	0.591985
ENSG00000124827	GCM2	protein_coding	ENST00000379491	165.82	promoter-TSS	0.052055	0.589603	ENST00000379491	104.69	promoter-TSS	0.056	0.594249
ENSG00000145194	ECE2	protein_coding	ENST00000490579	165.72	promoter-TSS	0.057001	0.679455	ENST00000490579	126.28	TTS	0.02815	0.602948
ENSG00000121413	ZSCAN18	protein_coding	ENST00000595944	165.49	promoter-TSS	0.077689	0.609157	ENST00000595944	161.49	promoter-TSS	0.080468	0.617182
ENSG00000120068	HOXB8	protein_coding	ENST00000468443	165.31	TTS	0.091371	0.653716	ENST00000468443	161.77	TTS	0.094162	0.656015
ENSG00000049130	KITLG	protein_coding	ENST00000357116	165.17	promoter-TSS	0.097122	0.664273	ENST00000357116	131.07	promoter-TSS	0.099138	0.673118
ENSG00000231609	AC009501.4	antisense	ENST00000413549	165.08	promoter-TSS	0.075216	0.599754	ENST00000429952	87.41	promoter-TSS	0.088481	0.63
ENSG00000179571	NBPF23	pseudogene	ENST00000401087	164.67	Intergenic	0.082397	0.662095	ENST00000401087	200.42	Intergenic	0.072577	0.709398
ENSG00000149050	ZNF214	protein_coding	ENST00000536068	164.57	promoter-TSS	0.067944	0.6	ENST00000536068	106.51	promoter-TSS	0.074468	0.60354
ENSG00000244300	RP11-475N22.4	antisense	ENST00000468377	164.39	exon	0.110604	0.701595	ENST00000464242	56.06	exon	0.068393	0.616457
ENSG00000256902	RP11-986G18.1	pseudogene	ENST00000538799	163.92	promoter-TSS	0.05695	0.611383	ENST00000538799	226.63	exon	0.063004	0.625183
ENSG00000260944	RP11-463O9.5	antisense	ENST00000563280	163.21	intron	0.070999	0.573317	ENST00000563280	182.09	intron	0.07537	0.591398
ENSG00000228659	RP1-23K20.2	antisense	ENST00000412420	163.12	promoter-TSS	0.07824	0.680098	ENST00000412420	176.78	promoter-TSS	0.075342	0.669327
ENSG00000205457	TP53TG3C	protein_coding	ENST00000564949	163.07	promoter-TSS	0.050752	0.583842	ENST00000564949	406.07	promoter-TSS	0.05174	0.585331
ENSG00000178919	FOXE1	protein_coding	ENST00000375123	163.01	exon	0.126984	0.675462	ENST00000375123	196.45	exon	0.119808	0.705695
ENSG00000130876	SLC7A10	protein_coding	ENST00000253188	162.9	Intergenic	0.069946	0.672811	ENST00000253188	260.05	Intergenic	0.070423	0.670055
ENSG00000170786	SDR16C5	protein_coding	ENST00000396721	162.77	promoter-TSS	0.055449	0.56879	ENST00000396721	256.99	promoter-TSS	0.055877	0.571245
ENSG00000009709	PAX7	protein_coding	ENST00000375375	162.7	intron	0.064579	0.589844	ENST00000375375	126.1	intron	0.084838	0.607207
ENSG00000167434	CA4	protein_coding	ENST00000586876	162.41	intron	0.103333	0.698835	ENST00000586876	56.5	intron	0.020492	0.529652
ENSG00000172238	ATOH1	protein_coding	ENST00000306011	161.98	Intergenic	0.056988	0.584011	ENST00000306011	182.35	Intergenic	0.052813	0.565367
ENSG00000129152	MYOD1	protein_coding	ENST00000250003	161.28	exon	0.10541	0.690587	ENST00000250003	445.34	exon	0.066146	0.613582
ENSG00000223652	AC106786.1	antisense	ENST00000442777	160.95	TTS	0.071429	0.64588	ENST00000458103	415.33	TTS	0.059961	0.57971
ENSG00000178860	MSC	protein_coding	ENST00000521739	160.76	promoter-TSS	0.092246	0.682243	ENST00000518440	68.08	TTS	0.062777	0.579336
ENSG00000017373	SRCIN1	protein_coding	ENST00000542707	160.49	promoter-TSS	0.094421	0.683084	ENST00000584266	473.16	TTS	0.114518	0.718919
ENSG00000189420	ZFP92	protein_coding	ENST00000338647	160.21	exon	0.064061	0.633911	ENST00000338647	186.49	exon	0.071124	0.649763
ENSG00000083857	FAT1	protein_coding	ENST00000509647	159.9	promoter-TSS	0.11463	0.713855	ENST00000509647	617.21	intron	0.123062	0.704743
ENSG00000225968	ELFN1	protein_coding	ENST00000424383	159.89	Intergenic	0.051627	0.659193	ENST00000541472	72.71	exon	0.069954	0.647698
ENSG00000162510	MATN1	protein_coding	ENST00000494561	159.77	Intergenic	0.067862	0.670077	ENST00000494561	188.53	Intergenic	0.057402	0.642857
ENSG00000175772	AC112229.7	lincRNA	ENST00000436665	159.67	promoter-TSS	0.066872	0.658787	ENST00000436665	106.76	promoter-TSS	0.063224	0.649474
ENSG00000172461	FUT9	protein_coding	ENST00000302103	159.56	promoter-TSS	0.053407	0.613971	ENST00000302103	162.1	promoter-TSS	0.05618	0.632287
ENSG00000142319	SLC6A3	protein_coding	ENST00000270349	159.47	promoter-TSS	0.087296	0.681154	ENST00000270349	74.25	promoter-TSS	0.08541	0.674086
ENSG00000168539	CHRM1	protein_coding	ENST00000543973	159.36	Intergenic	0.069343	0.635701	ENST00000543973	90.17	Intergenic	0.068182	0.630928
ENSG00000010810	FYN	protein_coding	ENST00000462856	159.29	exon	0.018282	0.540146	ENST00000462856	94.73	exon	0.019608	0.530333
ENSG00000226953	AC010890.1	antisense	ENST00000606428	159.29	intron	0.090016	0.718954	ENST00000606428	361.38	intron	0.08078	0.702364
ENSG00000262039	RP11-81K2.1	protein_coding	ENST00000576461	159.28	intron	0.06357	0.663004	ENST00000576461	116.38	intron	0.042141	0.582242
ENSG00000172901	AQPEP	protein_coding	ENST00000357872	158.9	promoter-TSS	0.057453	0.606202	ENST00000357872	203.28	promoter-TSS	0.055336	0.603947
ENSG00000158553	POM121L2	protein_coding	ENST00000444565	158.69	promoter-TSS	0.068238	0.613383	ENST00000429945	91.68	intron	0.039286	0.500891
ENSG00000139515	PDX1	protein_coding	ENST00000381033	158.34	exon	0.107715	0.728198	ENST00000381033	319.82	exon	0.091232	0.681657
ENSG00000135480	KRT7	protein_coding	ENST00000547613	158.32	promoter-TSS	0.078924	0.679211	ENST00000546666	460.53	TTS	0.059676	0.661262
ENSG00000250838	RP11-501C14.5	antisense	ENST00000505903	158.11	intron	0.094937	0.652449	ENST00000505903	140.66	intron	0.110375	0.713656
ENSG00000204632	HLA-G	protein_coding	ENST00000376818	157.91	exon	0.070108	0.650955	ENST00000376818	90.24	promoter-TSS	0.068359	0.647805
ENSG00000106078	COBL	protein_coding	ENST00000395540	157.41	intron	0.097394	0.720548	ENST00000395540	117.39	intron	0.053298	0.623835
ENSG00000170214	ADRA1B	protein_coding	ENST00000306675	157.38	TTS	0.053254	0.565731	ENST00000306675	55.69	exon	0.151899	0.775253
ENSG00000130032	PRRG3	protein_coding	ENST00000370354	156.72	promoter-TSS	0.082599	0.70077	ENST00000370354	124.26	promoter-TSS	0.081788	0.699346
ENSG00000259235	RP11-605F22.2	lincRNA	ENST00000560623	156.29	promoter-TSS	0.043317	0.508035	ENST00000560623	65.09	promoter-TSS	0.048649	0.530576
ENSG00000268182	SMIM17	protein_coding	ENST00000598409	155.35	intron	0.066311	0.638233	ENST00000598409	264.73	intron	0.059946	0.616746
ENSG00000270818	RP11-498M14.1	pseudogene	ENST00000603868	155.2	Intergenic	0.077572	0.705387	ENST00000603868	199.83	Intergenic	0.051595	0.619494
ENSG00000255618	RP11-357K6.1	lincRNA	ENST00000545276	155.03	intron	0.059791	0.613433	ENST00000545276	88.78	intron	0.059633	0.607634
ENSG00000198353	HOXC4	protein_coding	ENST00000507650	154.6	intron	0.070079	0.619197	ENST00000507650	284.89	intron	0.06837	0.617117
ENSG00000003989	SLC7A2	protein_coding	ENST00000522656	154.49	intron	0.093904	0.690789	ENST00000470360	175.51	promoter-TSS	0.111005	0.722753
ENSG00000164743	C8orf48	protein_coding	ENST00000297324	154.26	promoter-TSS	0.063877	0.589011	ENST00000297324	120.15	promoter-TSS	0.062035	0.59901
ENSG00000182255	KCNA4	protein_coding	ENST00000328224	154.26	promoter-TSS	0.076441	0.650814	ENST00000328224	180.3	promoter-TSS	0.076795	0.646667
ENSG00000158805	ZNF276	protein_coding	ENST00000446326	154.21	intron	0.028857	0.592702	ENST00000569426	229.26	promoter-TSS	0.032659	0.630925
ENSG00000184937	WT1	protein_coding	ENST00000332351	154.16	intron	0.056509	0.584468	ENST00000530998	117.41	promoter-TSS	0.062704	0.613507
ENSG00000221417	MIR1257	miRNA	ENST00000408490	153.91	Intergenic	0.099456	0.664853	ENST00000408490	67.4	Intergenic	0.096261	0.691574
ENSG00000227910	RP11-73B2.6	pseudogene	ENST00000434426	153.83	promoter-TSS	0.049459	0.587024	ENST00000434426	149.05	promoter-TSS	0.04878	0.584053
ENSG00000174599	TRAM1L1	protein_coding	ENST00000310754	153.79	exon	0.073874	0.600719	ENST00000310754	80	promoter-TSS	0.084211	0.621849
ENSG00000239513	RP11-2A4.3	lincRNA	ENST00000478772	153.62	Intergenic	0.066461	0.618827	ENST00000478772	349.59	Intergenic	0.063037	0.629771
ENSG00000218672	AC008060.7	protein_coding	ENST00000401499	153.52	exon	0.086493	0.698225	ENST00000401499	50.68	intron	0.026126	0.572457
ENSG00000127863	TNFRSF19	protein_coding	ENST00000248484	153.43	Intergenic	0.056673	0.582117	ENST00000248484	164.92	Intergenic	0.050769	0.55914
ENSG00000259166	RP11-1029J19.2	lincRNA	ENST00000553318	153.36	Intergenic	0.110577	0.745946	ENST00000553318	230.02	Intergenic	0.105492	0.71485
ENSG00000161583	TBC1D3G	protein_coding	ENST00000592987	153.26	Intergenic	0.059322	0.637595	ENST00000592987	156.65	Intergenic	0.06044	0.640784
ENSG00000129474	AJUBA	protein_coding	ENST00000553736	152.97	promoter-TSS	0.103297	0.713502	ENST00000553736	99.21	promoter-TSS	0.100137	0.719178
ENSG00000175718	RBMXL3	protein_coding	ENST00000424776	152.84	exon	0.073367	0.62884	ENST00000424776	98.6	exon	0.074501	0.633221
ENSG00000235510	BX842568.1	pseudogene	ENST00000421222	152.66	promoter-TSS	0.083596	0.661939	ENST00000421222	161.02	promoter-TSS	0.084288	0.656582
ENSG00000204375	XAGE1E	protein_coding	ENST00000375563	152.42	promoter-TSS	0.04642	0.584119	ENST00000375563	226.03	promoter-TSS	0.043605	0.582426
ENSG00000123119	NECAB1	protein_coding	ENST00000417640	152.15	promoter-TSS	0.072043	0.607948	ENST00000417640	201.79	promoter-TSS	0.074944	0.626816
ENSG00000186174	BCL9L	protein_coding	ENST00000532899	152.05	intron	0.027451	0.605744	ENST00000532899	172.18	intron	0.02574	0.600257
ENSG00000169836	TACR3	protein_coding	ENST00000304883	151.79	exon	0.055046	0.590314	ENST00000304883	135.69	exon	0.0608	0.615016
ENSG00000223573	TINCR	lincRNA	ENST00000590789	151.79	Intergenic	0.053635	0.60119	ENST00000590789	160.25	Intergenic	0.056555	0.609756
ENSG00000105472	CLEC11A	protein_coding	ENST00000599973	151.76	exon	0.112121	0.711044	ENST00000599973	839.88	TTS	0.067227	0.636163
ENSG00000204071	TCEAL6	protein_coding	ENST00000372773	151.66	intron	0.055818	0.642577	ENST00000372773	67.09	intron	0.060928	0.656039
ENSG00000250934	RP11-71E19.1	lincRNA	ENST00000511512	151.51	intron	0.043052	0.601619	ENST00000511512	74.56	intron	0.062762	0.640919
ENSG00000251151	HOXC-AS3	antisense	ENST00000567780	151.49	exon	0.03869	0.531947	ENST00000567780	133.55	exon	0.046653	0.572874
ENSG00000136352	NKX2-1	protein_coding	ENST00000518149	151.23	promoter-TSS	0.056838	0.567376	ENST00000518149	449.34	Intergenic	0.058174	0.592347
ENSG00000101680	LAMA1	protein_coding	ENST00000579014	150.82	promoter-TSS	0.086163	0.648936	ENST00000579014	301.7	promoter-TSS	0.085961	0.64667
ENSG00000174652	ZNF266	protein_coding	ENST00000591213	150.78	Intergenic	0.060109	0.622101	ENST00000591213	73.32	Intergenic	0.061047	0.624093
ENSG00000183918	SH2D1A	protein_coding	ENST00000494073	150.09	intron	0.036411	0.576623	ENST00000494073	94.51	intron	0.036601	0.577023
ENSG00000260719	AC009133.17	antisense	ENST00000565600	149.78	promoter-TSS	0.037246	0.676437	ENST00000565600	156.29	promoter-TSS	0.035714	0.67027
ENSG00000177839	PCDHB9	pseudogene	ENST00000316105	148.87	exon	0.07572	0.63898	ENST00000316105	191.27	exon	0.073836	0.629511
ENSG00000254002	RP11-213G6.2	lincRNA	ENST00000520375	148.76	intron	0.092593	0.674253	ENST00000520375	247.26	intron	0.083863	0.634518
ENSG00000205002	AARD	protein_coding	ENST00000523536	148.75	promoter-TSS	0.086231	0.688889	ENST00000523536	332.69	promoter-TSS	0.086648	0.689362
ENSG00000113739	STC2	protein_coding	ENST00000518455	148.54	promoter-TSS	0.087146	0.671382	ENST00000265087	433.5	promoter-TSS	0.082857	0.642245
ENSG00000101463	SYNDIG1	protein_coding	ENST00000376862	148.5	intron	0.072881	0.62775	ENST00000376862	477.55	intron	0.103672	0.725899
ENSG00000133083	DCLK1	protein_coding	ENST00000379892	148.2	promoter-TSS	0.098712	0.721627	ENST00000360631	90.47	Intergenic	0.057607	0.59587
ENSG00000248550	OTX2-AS1	antisense	ENST00000534909	148.03	Intergenic	0.067114	0.613065	ENST00000534909	142.7	Intergenic	0.064024	0.614916
ENSG00000206077	ZDHHC11B	protein_coding	ENST00000382776	147.85	intron	0.024812	0.516724	ENST00000382776	144.96	intron	0.037832	0.644727
ENSG00000244125	AC078882.1	sense_overlapping	ENST00000436132	147.82	TTS	0.059761	0.564612	ENST00000436132	137.06	TTS	0.06203	0.579737
ENSG00000224854	C9orf53	protein_coding	ENST00000441769	147.55	TTS	0.06305	0.556369	ENST00000441769	118.74	TTS	0.065836	0.571936
ENSG00000138738	PRDM5	protein_coding	ENST00000512845	147.21	promoter-TSS	0.107232	0.708955	ENST00000512845	290.95	promoter-TSS	0.112208	0.700448
ENSG00000261584	RP11-457M11.5	lincRNA	ENST00000562904	146.57	Intergenic	0.040675	0.50446	ENST00000562904	232.98	Intergenic	0.065079	0.568938
ENSG00000182983	ZNF662	protein_coding	ENST00000475386	146.34	exon	0.089572	0.714286	ENST00000475386	56.36	promoter-TSS	0.094787	0.723975
ENSG00000173810	PPIAP7	pseudogene	ENST00000454070	146.26	Intergenic	0.030981	0.469072	ENST00000454070	179.03	Intergenic	0.032143	0.479501
ENSG00000216781	RP1-290I10.2	pseudogene	ENST00000405921	146.26	Intergenic	0.080207	0.559432	ENST00000405921	228.63	Intergenic	0.070552	0.646248
ENSG00000166135	HIF1AN	protein_coding	ENST00000478787	146.14	Intergenic	0.07963	0.6642	ENST00000478787	215.27	Intergenic	0.077739	0.661077
ENSG00000205663	RP11-706O15.5	lincRNA	ENST00000381106	145.7	intron	0.064997	0.626341	ENST00000381106	61.16	intron	0.062535	0.623326
ENSG00000183807	FAM162B	protein_coding	ENST00000368557	145.5	intron	0.081218	0.647101	ENST00000368557	66.02	intron	0.061155	0.580317
ENSG00000272702	RP11-44N22.3	processed_transcript	ENST00000610134	145.09	promoter-TSS	0.098947	0.684874	ENST00000610134	123.39	promoter-TSS	0.09073	0.659449
ENSG00000203805	PPAPDC1A	protein_coding	ENST00000439221	144.26	intron	0.071366	0.651408	ENST00000439221	202.64	intron	0.075745	0.659864
ENSG00000165606	DRGX	protein_coding	ENST00000374139	143.87	Intergenic	0.077068	0.65666	ENST00000374139	207.21	intron	0.075758	0.688351
ENSG00000006377	DLX6	protein_coding	ENST00000555308	143.72	promoter-TSS	0.056367	0.602083	ENST00000555308	159.45	promoter-TSS	0.053678	0.597222
ENSG00000180190	TDRP	protein_coding	ENST00000324079	143.67	intron	0.110104	0.697283	ENST00000324079	290.31	intron	0.103665	0.707113
ENSG00000147246	HTR2C	protein_coding	ENST00000276198	143.65	Intergenic	0.056198	0.59901	ENST00000371950	55.21	intron	0.033691	0.542813
ENSG00000070778	PTPN21	protein_coding	ENST00000555243	143.29	promoter-TSS	0.053235	0.544108	ENST00000555243	123.31	promoter-TSS	0.052342	0.549897
ENSG00000259725	CTD-3032H12.1	lincRNA	ENST00000558156	143.11	TTS	0.071923	0.610497	ENST00000558156	522.53	exon	0.068135	0.598349
ENSG00000269908	RP11-1406H17.1	lincRNA	ENST00000602577	143.08	Intergenic	0.065238	0.663873	ENST00000602577	241.93	Intergenic	0.06278	0.658602
ENSG00000135063	FAM189A2	protein_coding	ENST00000455972	143.05	promoter-TSS	0.065268	0.581395	ENST00000455972	96.68	promoter-TSS	0.066815	0.595556
ENSG00000186493	C5orf38	protein_coding	ENST00000397835	142.94	promoter-TSS	0.094656	0.724085	ENST00000397835	451.39	promoter-TSS	0.103608	0.71719
ENSG00000237838	AC133680.1	lincRNA	ENST00000455576	142.91	intron	0.067698	0.640927	ENST00000455576	319.85	intron	0.074388	0.665099
ENSG00000229415	SFTA3	protein_coding	ENST00000521114	142.79	promoter-TSS	0.052548	0.572337	ENST00000521114	192.17	promoter-TSS	0.047431	0.571053
ENSG00000107807	TLX1	protein_coding	ENST00000525019	142.61	promoter-TSS	0.076995	0.642589	ENST00000533319	64.94	promoter-TSS	0.050633	0.621212
ENSG00000221191	AL662890.1	miRNA	ENST00000408264	142.53	promoter-TSS	0.070968	0.566524	ENST00000408264	111.61	promoter-TSS	0.068966	0.543578
ENSG00000235026	AC066593.1	antisense	ENST00000432658	142.4	promoter-TSS	0.110831	0.701005	ENST00000432658	588.98	promoter-TSS	0.106104	0.694413
ENSG00000038295	TLL1	protein_coding	ENST00000506144	142.32	promoter-TSS	0.081136	0.623482	ENST00000506144	110.64	promoter-TSS	0.081197	0.633262
ENSG00000182698	RESP18	protein_coding	ENST00000392083	142.32	promoter-TSS	0.054622	0.658281	ENST00000392083	204.01	promoter-TSS	0.05137	0.617094
ENSG00000217327	RPS7P5	pseudogene	ENST00000441482	141.97	Intergenic	0.106227	0.718293	ENST00000441482	494.94	Intergenic	0.095726	0.660974
ENSG00000244514	RN7SL125P	misc_RNA	ENST00000480790	141.83	Intergenic	0.069803	0.592424	ENST00000480790	214.14	Intergenic	0.070959	0.599738
ENSG00000130052	STARD8	protein_coding	ENST00000374599	141.47	intron	0.078818	0.64918	ENST00000252336	80.12	promoter-TSS	0.054127	0.656757
ENSG00000254293	CTB-158E9.1	lincRNA	ENST00000518984	141.31	TTS	0.047893	0.512428	ENST00000518984	81.66	Intergenic	0.07265	0.599147
ENSG00000168621	GDNF	protein_coding	ENST00000326524	141.11	intron	0.061256	0.611621	ENST00000515058	181.47	promoter-TSS	0.110294	0.697248
ENSG00000141556	TBCD	protein_coding	ENST00000571316	141.02	promoter-TSS	0.036327	0.601883	ENST00000571316	164.53	promoter-TSS	0.036511	0.60223
ENSG00000232301	RP11-132A1.3	antisense	ENST00000429254	140.75	intron	0.057811	0.628611	ENST00000429254	140.86	intron	0.057666	0.627119
ENSG00000101938	CHRDL1	protein_coding	ENST00000218054	140.74	promoter-TSS	0.071508	0.645089	ENST00000218054	68.83	promoter-TSS	0.085868	0.675
ENSG00000121853	GHSR	protein_coding	ENST00000241256	140.67	exon	0.076845	0.642424	ENST00000241256	609.84	exon	0.071942	0.63268
ENSG00000158296	SLC13A3	protein_coding	ENST00000468915	140.57	intron	0.066461	0.625	ENST00000339636	153.17	promoter-TSS	0.054078	0.596103
ENSG00000105143	SLC1A6	protein_coding	ENST00000430939	140.49	promoter-TSS	0.065247	0.615649	ENST00000430939	151.48	promoter-TSS	0.062257	0.596241
ENSG00000119973	PRLHR	protein_coding	ENST00000369169	140.38	promoter-TSS	0.074432	0.635141	ENST00000369169	379.91	promoter-TSS	0.072705	0.63378
ENSG00000203809	LINC00577	lincRNA	ENST00000369123	139.95	promoter-TSS	0.130326	0.732165	ENST00000369123	406.43	promoter-TSS	0.115846	0.673065
ENSG00000008517	IL32	protein_coding	ENST00000552936	139.83	intron	0.026558	0.602384	ENST00000552936	251.14	intron	0.030885	0.607173
ENSG00000230461	PROX1-AS1	antisense	ENST00000601744	139.73	promoter-TSS	0.075901	0.679924	ENST00000598091	147.16	promoter-TSS	0.06199	0.591205
ENSG00000050628	PTGER3	protein_coding	ENST00000351052	139.39	exon	0.076702	0.625479	ENST00000351052	130.15	exon	0.076162	0.626482
ENSG00000269332	CTC-457E21.3	pseudogene	ENST00000600260	139.32	promoter-TSS	0.042105	0.635514	ENST00000600260	102.35	promoter-TSS	0.044329	0.638021
ENSG00000131037	EPS8L1	protein_coding	ENST00000590232	138.28	TTS	0.089119	0.689441	ENST00000245618	94.49	promoter-TSS	0.040096	0.614583
ENSG00000255153	TOLLIP-AS1	antisense	ENST00000530897	138.27	Intergenic	0.103749	0.72561	ENST00000530897	342.56	Intergenic	0.102675	0.72069
ENSG00000043355	ZIC2	protein_coding	ENST00000490085	138.17	promoter-TSS	0.054511	0.525328	ENST00000481565	343.37	promoter-TSS	0.058908	0.639885
ENSG00000261127	RP11-17M15.2	pseudogene	ENST00000562267	138.16	Intergenic	0.036285	0.627652	ENST00000568567	277.85	exon	0.064728	0.601969
ENSG00000142611	PRDM16	protein_coding	ENST00000441472	137.68	intron	0.106533	0.71988	ENST00000441472	138.78	intron	0.03374	0.628333
ENSG00000234740	RP11-272P10.2	sense_intronic	ENST00000442428	137.49	intron	0.063953	0.612079	ENST00000442428	190.68	intron	0.061224	0.605505
ENSG00000140254	DUOXA1	protein_coding	ENST00000430224	137.45	TTS	0.067901	0.632444	ENST00000558377	119.47	promoter-TSS	0.071518	0.670426
ENSG00000141570	CBX8	protein_coding	ENST00000485449	137.42	Intergenic	0.105618	0.674888	ENST00000413392	155.65	promoter-TSS	0.072142	0.626386
ENSG00000171450	CDK5R2	protein_coding	ENST00000302625	137.34	exon	0.113402	0.708405	ENST00000302625	109.47	exon	0.109208	0.702991
ENSG00000215906	LACTBL1	protein_coding	ENST00000426928	136.39	exon	0.09952	0.707784	ENST00000426928	311.19	exon	0.076514	0.635157
ENSG00000180318	ALX1	protein_coding	ENST00000316824	136.26	Intergenic	0.051502	0.554604	ENST00000316824	473	Intergenic	0.049935	0.543098
ENSG00000255085	AF186192.5	pseudogene	ENST00000578723	135.87	promoter-TSS	0.048436	0.629432	ENST00000578723	189.37	promoter-TSS	0.047672	0.626955
ENSG00000260902	RP11-95M5.1	lincRNA	ENST00000566553	135.6	intron	0.108974	0.701493	ENST00000566553	100.52	intron	0.038662	0.574113
ENSG00000196350	ZNF729	protein_coding	ENST00000357491	134.66	promoter-TSS	0.047574	0.586502	ENST00000601693	198.38	intron	0.054645	0.612727
ENSG00000269289	CTB-92J24.3	antisense	ENST00000596326	134.62	Intergenic	0.049059	0.582942	ENST00000596326	173.59	Intergenic	0.046705	0.577366
ENSG00000222521	AC026956.1	miRNA	ENST00000410589	134.31	promoter-TSS	0.075622	0.636002	ENST00000410589	82.92	promoter-TSS	0.075263	0.632825
ENSG00000109851	DBX1	protein_coding	ENST00000524983	134.29	Intergenic	0.07874	0.632613	ENST00000524983	480.98	exon	0.077381	0.650416
ENSG00000229961	RP11-71G12.1	lincRNA	ENST00000457239	134.28	Intergenic	0.069707	0.705073	ENST00000457239	194.82	Intergenic	0.065907	0.697561
ENSG00000173262	SLC2A14	protein_coding	ENST00000539234	133.73	promoter-TSS	0.054458	0.575359	ENST00000539924	107.63	intron	0.046377	0.595221
ENSG00000163508	EOMES	protein_coding	ENST00000537516	133.71	Intergenic	0.057889	0.526077	ENST00000449599	428.65	exon	0.088538	0.674897
ENSG00000092607	TBX15	protein_coding	ENST00000207157	133.5	Intergenic	0.077778	0.617375	ENST00000449873	94.33	Intergenic	0.048502	0.537037
ENSG00000124194	GDAP1L1	protein_coding	ENST00000537864	133.26	intron	0.044444	0.64532	ENST00000372952	73.67	promoter-TSS	0.069414	0.690476
ENSG00000244215	RP11-88I21.2	lincRNA	ENST00000488425	132.79	intron	0.051793	0.593949	ENST00000488425	209.01	intron	0.050887	0.585516
ENSG00000109854	HTATIP2	protein_coding	ENST00000530266	132.72	Intergenic	0.030552	0.576291	ENST00000530266	78.44	Intergenic	0.035813	0.6011
ENSG00000095596	CYP26A1	protein_coding	ENST00000371531	132.65	intron	0.106132	0.658824	ENST00000371531	346.64	intron	0.093185	0.656944
ENSG00000082497	SERTAD4	protein_coding	ENST00000483884	132.57	Intergenic	0.055468	0.587025	ENST00000483884	50.76	Intergenic	0.056042	0.571678
ENSG00000139117	CPNE8	protein_coding	ENST00000331366	132.43	promoter-TSS	0.068093	0.669903	ENST00000360449	107.66	intron	0.050076	0.571212
ENSG00000184261	KCNK12	protein_coding	ENST00000327876	132.43	promoter-TSS	0.093385	0.666019	ENST00000493527	60.13	intron	0.01983	0.519774
ENSG00000259663	CTD-2314G24.2	antisense	ENST00000558403	132.43	TTS	0.038113	0.492754	ENST00000558403	259.89	TTS	0.041456	0.518182
ENSG00000117598	LPPR5	protein_coding	ENST00000263177	132.23	promoter-TSS	0.086553	0.649691	ENST00000534652	209.34	promoter-TSS	0.08104	0.659542
ENSG00000213658	LAT	protein_coding	ENST00000564447	132.16	promoter-TSS	0.028497	0.60414	ENST00000566415	147.55	exon	0.023177	0.603955
ENSG00000164853	UNCX	protein_coding	ENST00000316333	131.96	Intergenic	0.049383	0.539291	ENST00000316333	721.5	exon	0.10734	0.727129
ENSG00000077943	ITGA8	protein_coding	ENST00000378076	131.92	exon	0.104478	0.721277	ENST00000378076	170.68	exon	0.099631	0.709024
ENSG00000153266	FEZF2	protein_coding	ENST00000486811	131.78	Intergenic	0.054196	0.582897	ENST00000486811	213.07	Intergenic	0.070505	0.61385
ENSG00000163637	PRICKLE2	protein_coding	ENST00000498162	131.77	promoter-TSS	0.055785	0.65567	ENST00000569824	106.94	promoter-TSS	0.12963	0.769053
ENSG00000267746	RP11-379L18.1	antisense	ENST00000587528	131.33	TTS	0.078534	0.649826	ENST00000587528	171.33	TTS	0.072993	0.632653
ENSG00000047634	SCML1	protein_coding	ENST00000380041	131.01	promoter-TSS	0.07268	0.610674	ENST00000419185	62.17	promoter-TSS	0.07635	0.613383
ENSG00000207049	Y_RNA	misc_RNA	ENST00000384322	130.5	Intergenic	0.070573	0.679521	ENST00000384322	203.81	Intergenic	0.071879	0.683879
ENSG00000171345	KRT19	protein_coding	ENST00000455635	130.09	promoter-TSS	0.072895	0.637907	ENST00000462611	80.4	TTS	0.028555	0.576005
ENSG00000270705	RP11-736N17.9	pseudogene	ENST00000605531	129.96	Intergenic	0.059741	0.631462	ENST00000605531	333.15	Intergenic	0.070477	0.651692
ENSG00000203808	BVES-AS1	antisense	ENST00000369120	129.57	promoter-TSS	0.071287	0.551383	ENST00000369120	205.52	promoter-TSS	0.063793	0.523236
ENSG00000237975	FLG-AS1	antisense	ENST00000420707	129.33	promoter-TSS	0.070375	0.641723	ENST00000420707	70.41	promoter-TSS	0.069767	0.632985
ENSG00000255258	RP11-448P19.1	lincRNA	ENST00000526254	129.27	intron	0.055728	0.553608	ENST00000526254	100.49	intron	0.055789	0.555205
ENSG00000215452	ZNF663P	pseudogene	ENST00000400371	129.21	promoter-TSS	0.064103	0.588486	ENST00000400371	120.88	intron	0.058824	0.581439
ENSG00000177468	OLIG3	protein_coding	ENST00000367734	128.86	Intergenic	0.083845	0.661224	ENST00000367734	140.16	Intergenic	0.069915	0.604651
[truncated: 1,279 more rows]

## Sheet: Supplementary data 2D
Additional file 6D: IGHV mutated specific CLL hypomethylated genes in PBMC comparison
[truncated: 2,142 more rows]

[truncated: 2 more sheets: Additional file 6E, Additional file 6F]
