# Supplementary material for: Global DNA methylation profiling reveals new insights into epigenetically deregulated protein coding and long noncoding RNAs in CLL
Source: Clin Epigenetics. 2016 Oct 12;8:106. doi: 10.1186/s13148-016-0274-6 (PMC5062931; doi:10.1186/s13148-016-0274-6)
Supplement: Additional file 7: — Additonal data 6. (XLS 231 kb) [file 13148_2016_274_MOESM7_ESM.xls]

## Sheet: Additional file 7A
Additional file 7A: The list of nearby protein coding genes within 10 kb proximity to lncRNAs from cllDMGs from B cell comparison.
LncRNA_geneid	LncRNA_genesymbol	LncRNA_strand	nearby_geneid (ProteinCoding)	nearby_genesymbol (ProteinCoding)	nearby_strand (ProteinCoding)	Distance (bp)
ENSG00000215560	TTTY5	-	ENSG00000226941	RBMY1J	+	9948
ENSG00000272456	CTD-2342N23.3	+	ENSG00000066827	ZFAT	-	9899
ENSG00000256875	RP11-503G7.2	+	ENSG00000269676	MUC8	-	9893
ENSG00000254842	RP11-890B15.2	-	ENSG00000120451	SNX19	-	9876
ENSG00000236894	RP11-128B16.3	-	ENSG00000077420	APBB1IP	+	9874
ENSG00000267095	CTD-2319I12.5	-	ENSG00000167434	CA4	+	9856
ENSG00000244128	RP11-85M11.2	+	ENSG00000121871	SLITRK3	-	9852
ENSG00000273056	RP11-77E14.2	-	ENSG00000137038	TMEM261	-	9803
ENSG00000231210	AC006159.3	-	ENSG00000105974	CAV1	+	9782
ENSG00000254813	RP11-252C15.1	-	ENSG00000154359	LONRF1	-	9777
ENSG00000258630	RP11-725G5.2	+	ENSG00000165959	CLMN	-	9679
ENSG00000235704	AC023490.2	+	ENSG00000183038	GGTLC3	-	9642
ENSG00000260302	RP11-973H7.1	-	ENSG00000175354	PTPN2	-	9556
ENSG00000224303	RP11-327I22.5	-	ENSG00000232866	AL513478.1	+	9467
ENSG00000253805	RP11-1049H7.2	+	ENSG00000036448	MYOM2	+	9427
ENSG00000223842	RP11-135J2.3	-	ENSG00000143353	LYPLAL1	+	9384
ENSG00000224817	RP11-190J1.3	-	ENSG00000107829	FBXW4	-	9358
ENSG00000259719	RP11-930O11.1	+	ENSG00000139946	PELI2	+	9355
ENSG00000229625	RP11-44N12.2	+	ENSG00000164920	OSR2	+	9325
ENSG00000272885	RP11-2H3.6	-	ENSG00000182903	ZNF721	-	9279
ENSG00000232680	AC002511.3	-	ENSG00000126262	FFAR2	+	9266
ENSG00000256995	RP11-114G22.1	+	ENSG00000139163	ETNK1	+	9195
ENSG00000259584	RP11-521C20.2	-	ENSG00000104081	BMF	-	9187
ENSG00000234449	RP11-706O15.3	-	ENSG00000205664	RP11-706O15.1	-	9154
ENSG00000234407	FAM74A6	+	ENSG00000233788	SPATA31A5	+	9122
ENSG00000261685	RP11-401P9.4	+	ENSG00000140807	NKD1	+	9074
ENSG00000255989	RP11-711M9.1	+	ENSG00000187605	TET3	+	8974
ENSG00000261498	LINC00566	+	ENSG00000240654	C1QTNF9	+	8916
ENSG00000259925	CTA-363E6.2	-	ENSG00000103534	TMC5	+	8804
ENSG00000259478	RP11-753A21.1	-	ENSG00000140450	ARRDC4	+	8672
ENSG00000229771	RP4-644L1.2	-	ENSG00000204103	MAFB	-	8656
ENSG00000270210	RP11-373D23.3	+	ENSG00000075426	FOSL2	+	8634
ENSG00000262343	RP11-353N14.3	-	ENSG00000141582	CBX4	-	8630
ENSG00000225156	AC012354.6	+	ENSG00000138083	SIX3	+	8588
ENSG00000227403	AC009299.3	+	ENSG00000136560	TANK	+	8519
ENSG00000262152	LINC00514	+	ENSG00000127564	PKMYT1	-	8423
ENSG00000237687	LINC00686	-	ENSG00000101188	NTSR1	+	8358
ENSG00000261888	AC144831.1	+	ENSG00000176845	METRNL	+	8342
ENSG00000249476	CTD-2587M2.1	-	ENSG00000198961	PJA2	-	8341
ENSG00000261087	KB-1460A1.5	-	ENSG00000120963	ZNF706	-	8250
ENSG00000272449	RP3-395M20.12	+	ENSG00000157873	TNFRSF14	+	8180
ENSG00000270265	RP11-731D1.4	-	ENSG00000109686	SH3D19	-	8144
ENSG00000227306	AP006285.6	+	ENSG00000205864	KRTAP5-6	+	8140
ENSG00000270996	RP11-342K6.4	+	ENSG00000005436	GCFC2	-	8132
ENSG00000231782	LINC00575	-	ENSG00000145284	SCD5	-	8103
ENSG00000250378	RP11-119J18.1	+	ENSG00000145832	SLC25A48	+	8068
ENSG00000236800	RP11-534L6.2	-	ENSG00000128805	ARHGAP22	-	7935
ENSG00000255179	RP11-324J3.1	+	ENSG00000170743	SYT9	+	7916
ENSG00000225331	AP001055.6	-	ENSG00000267913	AP001055.1	-	7860
ENSG00000273243	CTA-217C2.2	-	ENSG00000093000	NUP50	+	7831
ENSG00000226594	RP11-550C4.6	-	ENSG00000153294	GPR115	+	7807
ENSG00000257771	RP11-70F11.8	+	ENSG00000135472	FAIM2	-	7737
ENSG00000260340	RP11-254F19.3	+	ENSG00000103196	CRISPLD2	+	7586
ENSG00000243276	RP11-384F7.1	-	ENSG00000185565	LSAMP	-	7572
ENSG00000260902	RP11-95M5.1	-	ENSG00000154783	FGD5	+	7549
ENSG00000266877	RP1-41C23.1	+	ENSG00000228768	AC003101.1	+	7504
ENSG00000259747	RP11-275I4.2	+	ENSG00000175779	C15orf53	+	7408
ENSG00000229645	LINC00341	-	ENSG00000176438	SYNE3	-	7405
ENSG00000250230	RP11-855O10.2	+	ENSG00000011347	SYT7	-	7347
ENSG00000254847	RP11-51B23.3	-	ENSG00000197702	PARVA	+	7283
ENSG00000269043	CTC-513N18.6	+	ENSG00000237440	ZNF737	-	7211
ENSG00000245750	RP11-279F6.1	+	ENSG00000137818	RPLP1	+	7111
ENSG00000258776	RP11-1085N6.5	-	ENSG00000165588	OTX2	-	7092
ENSG00000224638	AC106900.6	-	ENSG00000172845	SP3	-	7032
ENSG00000260311	RP11-586K12.10	+	ENSG00000183632	TP53TG3	-	6999
ENSG00000273406	RP11-114O18.1	+	ENSG00000134250	NOTCH2	-	6984
ENSG00000224259	RP11-48O20.4	+	ENSG00000162723	SLAMF9	-	6965
ENSG00000259989	CTD-2555A7.1	+	ENSG00000129993	CBFA2T3	-	6829
ENSG00000236673	RP11-69I8.2	+	ENSG00000197594	ENPP1	+	6809
ENSG00000261749	RP11-152O14.1	+	ENSG00000261190	C16orf97	-	6807
ENSG00000261889	RP11-473M20.16	-	ENSG00000228146	CASP16	+	6774
ENSG00000238230	LINC00391	-	ENSG00000125285	SOX21	-	6771
ENSG00000260704	LINC00543	+	ENSG00000165556	CDX2	-	6768
ENSG00000258979	RP11-433J8.2	+	ENSG00000100749	VRK1	+	6692
ENSG00000261610	AP000265.1	-	ENSG00000159055	MIS18A	-	6635
ENSG00000267535	LINC00868	+	ENSG00000167889	MGAT5B	+	6621
ENSG00000260331	RP11-111J6.2	-	ENSG00000240857	RDH14	-	6520
ENSG00000175701	LINC00116	-	ENSG00000144061	NPHP1	-	6464
ENSG00000239513	RP11-2A4.3	+	ENSG00000168875	SOX14	+	6396
ENSG00000226519	LINC00390	-	ENSG00000139656	SMIM2	-	6308
ENSG00000234238	RP11-430L16.1	+	ENSG00000145012	LPP	+	6265
ENSG00000254143	RP11-470M17.2	+	ENSG00000176907	C8orf4	+	6157
ENSG00000260693	AC026150.8	+	ENSG00000178115	GOLGA8Q	+	6012
ENSG00000238004	AC009227.3	+	ENSG00000144278	GALNT13	+	6009
ENSG00000267627	RP11-905K4.1	-	ENSG00000141428	C18orf21	+	5966
ENSG00000228639	AC005152.3	-	ENSG00000267893	AC007461.1	+	5932
ENSG00000227060	LINC00629	+	ENSG00000170965	PLAC1	-	5916
ENSG00000262801	U91319.1	+	ENSG00000237515	SHISA9	+	5902
ENSG00000236572	AC006369.3	+	ENSG00000163171	CDC42EP3	-	5866
ENSG00000230438	RP11-420G6.4	-	ENSG00000170542	SERPINB9	-	5860
ENSG00000224209	LINC00466	-	ENSG00000187140	FOXD3	+	5829
ENSG00000272744	RP11-367N14.3	+	ENSG00000168556	ING2	+	5799
ENSG00000261738	RP11-945C19.1	+	ENSG00000206432	TMEM200C	-	5745
ENSG00000254293	CTB-158E9.1	-	ENSG00000113196	HAND1	-	5654
ENSG00000256955	RP11-417L19.2	+	ENSG00000198598	MMP17	+	5638
ENSG00000258918	RP11-219E7.4	-	ENSG00000169397	RNASE3	+	5638
ENSG00000236833	AC024560.2	-	ENSG00000145016	KIAA0226	-	5637
ENSG00000230107	CTA-126B4.7	+	ENSG00000235568	NFAM1	-	5629
ENSG00000232746	RP11-767C1.1	-	ENSG00000144712	CAND2	+	5607
ENSG00000232593	RP11-258C19.5	+	ENSG00000184205	TSPYL2	+	5606
ENSG00000230978	LINC00160	-	ENSG00000159212	CLIC6	+	5581
ENSG00000258675	RP11-299L17.3	-	ENSG00000140022	STON2	-	5523
ENSG00000227036	LINC00511	-	ENSG00000133195	SLC39A11	-	5478
ENSG00000273012	RP11-90B22.1	+	ENSG00000099250	NRP1	-	5394
ENSG00000257381	MIR3179-2	+	ENSG00000103226	NOMO3	+	5340
ENSG00000251417	RP11-1348G14.4	+	ENSG00000168488	ATXN2L	+	5208
ENSG00000182586	LINC00334	+	ENSG00000186866	POFUT2	-	5199
ENSG00000236464	CTA-796E4.3	+	ENSG00000100095	SEZ6L	+	5172
ENSG00000242516	LINC00960	+	ENSG00000172969	FRG2C	+	5172
ENSG00000253363	RP11-962G15.1	-	ENSG00000215262	KCNU1	+	5161
ENSG00000229269	RP11-298A8.2	+	ENSG00000227234	SPANXB2	+	5144
ENSG00000234350	AC007405.4	-	ENSG00000204335	SP5	+	5132
ENSG00000256199	RP11-439H13.2	-	ENSG00000183735	TBK1	+	5059
ENSG00000261586	RP11-923I11.6	+	ENSG00000196876	SCN8A	+	5036
ENSG00000267649	CTD-2587H24.10	+	ENSG00000180089	TMEM86B	-	5024
ENSG00000273272	CTA-384D8.34	+	ENSG00000130487	KLHDC7B	+	5023
ENSG00000258102	RP11-809C9.2	+	ENSG00000171471	MAP1LC3B2	+	5001
ENSG00000266774	RP11-321M21.1	-	ENSG00000206026	SMIM21	-	5001
ENSG00000249241	AC195454.1	+	ENSG00000174343	CHRNA9	+	4911
ENSG00000258943	RP11-696D21.2	-	ENSG00000126785	RHOJ	+	4908
ENSG00000259182	RP11-424I19.2	+	ENSG00000131873	CHSY1	-	4903
ENSG00000251623	RP11-826N14.4	+	ENSG00000182230	FAM153B	+	4900
ENSG00000259759	RP11-324D17.2	+	ENSG00000259517	RP11-324D17.1	-	4891
ENSG00000236951	AC007359.6	-	ENSG00000169807	PRY2	-	4808
ENSG00000235059	AC008175.1	+	ENSG00000169789	PRY	+	4806
ENSG00000232991	GACAT1	+	ENSG00000196862	RGPD4	+	4804
ENSG00000267501	RP11-108P20.2	-	ENSG00000172175	MALT1	+	4721
ENSG00000259676	RP11-343B18.2	-	ENSG00000157766	ACAN	+	4710
ENSG00000215908	CROCCP2	-	ENSG00000219481	NBPF1	-	4695
ENSG00000258135	RP11-70F11.11	-	ENSG00000135472	FAIM2	-	4666
ENSG00000230615	RP5-1198O20.4	+	ENSG00000196517	SLC6A9	-	4660
ENSG00000260123	RP11-326A19.4	+	ENSG00000140526	ABHD2	+	4641
ENSG00000257742	RP11-350F4.2	-	ENSG00000129317	PUS7L	-	4608
ENSG00000227290	RP4-544H6.2	-	ENSG00000143013	LMO4	+	4602
ENSG00000230490	RP11-141M1.3	-	ENSG00000133121	STARD13	-	4577
ENSG00000223850	MYCNUN	+	ENSG00000134323	MYCN	+	4548
ENSG00000267397	RP11-873E20.1	+	ENSG00000141429	GALNT1	+	4537
ENSG00000259347	RP11-798K3.2	-	ENSG00000166949	SMAD3	+	4511
ENSG00000261213	RP11-510C10.4	-	ENSG00000162624	LHX8	+	4508
ENSG00000236823	RP1-249F5.3	+	ENSG00000130368	MAS1	+	4433
ENSG00000228079	AC012368.1	-	ENSG00000197329	PELI1	-	4407
ENSG00000230876	LINC00486	+	ENSG00000018699	TTC27	+	4393
ENSG00000260810	CTD-2547L24.4	+	ENSG00000119714	GPR68	-	4375
ENSG00000254082	CTD-2024D23.1	+	ENSG00000168619	ADAM18	+	4356
ENSG00000271874	CTD-2024P10.2	-	ENSG00000039560	RAI14	+	4350
ENSG00000259420	RP11-307C19.2	+	ENSG00000169783	LINGO1	-	4347
ENSG00000254975	RP11-672A2.3	+	ENSG00000137507	LRRC32	-	4333
ENSG00000255557	RP11-770G2.2	+	ENSG00000254470	AP5B1	-	4309
ENSG00000266256	LINC00683	+	ENSG00000263812	LINC00908	+	4245
ENSG00000234190	RP11-433J22.3	+	ENSG00000143140	GJA5	-	4217
ENSG00000259334	LINC00596	-	ENSG00000197775	DHRS4-AS1	+	4164
ENSG00000260396	AC012065.7	+	ENSG00000143869	GDF7	+	4152
ENSG00000273193	RP11-523G9.3	+	ENSG00000177694	NAALADL2	+	4125
ENSG00000253927	GS1-39E22.1	-	ENSG00000145826	LECT2	-	4119
ENSG00000204929	AC074391.1	+	ENSG00000198369	SPRED2	-	4075
ENSG00000233008	RP11-475O6.1	-	ENSG00000137941	TTLL7	-	4006
ENSG00000226828	RP11-278H7.1	+	ENSG00000179456	ZBTB18	+	3967
ENSG00000251432	RP11-420A23.1	+	ENSG00000164040	PGRMC2	-	3923
ENSG00000242407	CTD-2377D24.4	+	ENSG00000159184	HOXB13	-	3914
ENSG00000235994	RP3-470B24.5	-	ENSG00000130396	MLLT4	+	3902
ENSG00000271732	RP5-1182A14.5	+	ENSG00000219481	NBPF1	-	3830
ENSG00000261024	GS1-279B7.1	-	ENSG00000116679	IVNS1ABP	-	3829
ENSG00000217258	AC007249.3	+	ENSG00000115758	ODC1	-	3816
ENSG00000223979	SMCR2	-	ENSG00000108557	RAI1	+	3786
ENSG00000231156	AC093702.1	-	ENSG00000170577	SIX2	-	3785
ENSG00000260877	RP11-211G23.2	+	ENSG00000172927	MYEOV	+	3738
ENSG00000269543	CTD-2291D10.3	-	ENSG00000183850	ZNF730	+	3735
ENSG00000269051	CTD-2245F17.3	+	ENSG00000197497	ZNF665	-	3726
ENSG00000239628	RP11-543D10.2	+	ENSG00000136603	SKIL	+	3718
ENSG00000234996	RP11-480I12.7	+	ENSG00000183155	RABIF	-	3717
ENSG00000236871	LINC00106	+	ENSG00000169100	SLC25A6	-	3704
ENSG00000222032	AC112721.2	-	ENSG00000222022	AC112721.1	-	3645
ENSG00000267073	AC005256.1	+	ENSG00000205922	ONECUT3	+	3629
ENSG00000259504	RP11-352D13.5	+	ENSG00000137819	PAQR5	+	3626
ENSG00000271975	RP11-383J24.6	-	ENSG00000164983	TMEM65	-	3615
ENSG00000250075	RP11-584P21.2	-	ENSG00000145241	CENPC	-	3553
ENSG00000249856	CTD-2503O16.4	-	ENSG00000176928	GCNT4	-	3537
ENSG00000265265	RP11-822E23.7	+	ENSG00000212719	C17orf51	-	3522
ENSG00000233056	ERVH48-1	-	ENSG00000160194	NDUFV3	+	3500
ENSG00000228478	RP1-290I10.3	-	ENSG00000137203	TFAP2A	-	3482
ENSG00000273097	RP11-219C20.3	-	ENSG00000170088	TMEM192	-	3419
ENSG00000231460	RP11-321L2.1	+	ENSG00000107105	ELAVL2	-	3334
ENSG00000261025	RP11-84D1.2	-	ENSG00000020633	RUNX3	-	3303
ENSG00000259725	CTD-3032H12.1	-	ENSG00000176842	IRX5	+	3302
ENSG00000260086	RP11-42I10.1	+	ENSG00000102921	N4BP1	-	3289
ENSG00000271265	RP11-230C9.4	-	ENSG00000049618	ARID1B	+	3268
ENSG00000265478	CTD-2145A24.3	-	ENSG00000171928	TVP23B	+	3243
ENSG00000267919	RP11-256I23.3	+	ENSG00000114923	SLC4A3	+	3111
ENSG00000243832	RP11-202A13.1	-	ENSG00000174640	SLCO2A1	-	3073
ENSG00000228586	AC005042.5	+	ENSG00000144283	PKP4	+	3025
ENSG00000251604	RP11-79P5.7	+	ENSG00000251493	FOXD1	-	2972
ENSG00000223783	AC124944.5	-	ENSG00000061938	TNK2	-	2961
ENSG00000250986	AC141928.1	-	ENSG00000184160	ADRA2C	+	2959
ENSG00000250955	AC008592.7	-	ENSG00000118985	ELL2	-	2929
ENSG00000230523	RP3-437I16.1	-	ENSG00000060656	PTPRU	+	2808
ENSG00000232245	RP4-705F19.1	+	ENSG00000157216	SSBP3	-	2778
ENSG00000226276	AC093382.1	-	ENSG00000118242	MREG	-	2772
ENSG00000253864	AC131025.8	+	ENSG00000127743	IL17B	-	2762
ENSG00000241505	RP11-161I10.1	+	ENSG00000162670	BRINP3	-	2751
ENSG00000271824	AC009014.3	-	ENSG00000113658	SMAD5	+	2722
ENSG00000231632	RP11-82L18.4	-	ENSG00000148082	SHC3	-	2668
ENSG00000271752	RP11-269M20.3	-	ENSG00000151883	PARP8	+	2634
ENSG00000205015	RP11-46C24.3	+	ENSG00000129910	CDH15	+	2621
ENSG00000237069	TTTY23B	-	ENSG00000168757	TSPY2	+	2614
ENSG00000260179	RP5-902P8.12	-	ENSG00000160087	UBE2J2	-	2576
ENSG00000258538	RP11-753D20.3	+	ENSG00000100433	KCNK10	-	2572
ENSG00000259439	RP11-89K21.1	-	ENSG00000138083	SIX3	+	2565
ENSG00000269220	LINC00528	+	ENSG00000015475	BID	-	2553
ENSG00000237361	LINC01071	-	ENSG00000151778	SERP2	+	2537
ENSG00000228505	AC011897.2	+	ENSG00000162981	FAM84A	+	2495
ENSG00000249669	MIR143HG	+	ENSG00000127743	IL17B	-	2488
ENSG00000231808	RP11-143M1.4	-	ENSG00000170122	FOXD4	-	2484
ENSG00000254006	RP11-1D12.2	-	ENSG00000172817	CYP7B1	-	2476
ENSG00000267130	CTD-2540B15.9	+	ENSG00000245848	CEBPA	-	2473
ENSG00000272180	RP11-481J13.1	+	ENSG00000055813	CCDC85A	+	2472
ENSG00000273087	RP11-566J3.4	+	ENSG00000185559	DLK1	+	2384
ENSG00000233081	RP11-440G5.2	+	ENSG00000165030	NFIL3	-	2377
ENSG00000259974	LINC00261	-	ENSG00000125798	FOXA2	-	2364
ENSG00000269945	RP6-91H8.5	+	ENSG00000267901	AC004817.1	-	2356
ENSG00000272763	RP11-357H14.17	-	ENSG00000260027	HOXB7	-	2352
ENSG00000272259	RP11-305P22.9	+	ENSG00000125533	BHLHE23	-	2349
ENSG00000235387	LINC00961	+	ENSG00000196196	HRCT1	+	2343
ENSG00000228718	RP11-145H9.3	+	ENSG00000164385	C6orf195	-	2334
ENSG00000235119	RP11-9M16.2	-	ENSG00000106948	AKNA	-	2320
ENSG00000272347	RP11-43F13.4	+	ENSG00000145506	NKD2	+	2207
ENSG00000260077	RP11-254F7.2	-	ENSG00000172059	KLF11	+	2187
ENSG00000254383	RP11-465K16.1	-	ENSG00000165061	ZMAT4	-	2184
ENSG00000271782	RP5-850O15.4	-	ENSG00000185104	FAF1	-	2173
ENSG00000235118	AC010731.4	+	ENSG00000232125	DYTN	-	2173
ENSG00000273424	CTA-223H9.9	+	ENSG00000183864	TOB2	-	2118
ENSG00000236471	AF127577.12	+	ENSG00000180530	NRIP1	-	2071
ENSG00000237396	RP4-788L20.3	-	ENSG00000125798	FOXA2	-	2068
ENSG00000269949	RP11-738E22.3	-	ENSG00000084092	NOA1	-	1998
ENSG00000237461	RP11-554F20.1	-	ENSG00000119508	NR4A3	+	1967
ENSG00000250103	RP11-380D23.2	-	ENSG00000164093	PITX2	-	1966
ENSG00000267651	RP11-95O2.1	-	ENSG00000150477	KIAA1328	+	1948
ENSG00000272282	RP11-222K16.2	+	ENSG00000163508	EOMES	-	1945
ENSG00000272050	RP13-379O24.3	+	ENSG00000130700	GATA5	-	1901
ENSG00000231459	LINC00032	-	ENSG00000120160	EQTN	-	1866
ENSG00000270141	TERC	-	ENSG00000184378	ACTRT3	-	1862
ENSG00000272354	RP11-307L14.2	+	ENSG00000153015	CWC27	+	1852
ENSG00000231611	AP006216.11	-	ENSG00000109917	ZNF259	-	1845
ENSG00000270009	RP1-127C7.6	-	ENSG00000162704	ARPC5	-	1776
ENSG00000235806	RP4-646N3.1	+	ENSG00000165175	MID1IP1	+	1775
ENSG00000248173	RP11-659O3.1	-	ENSG00000270394	MTRNR2L13	+	1701
ENSG00000235858	RP11-36D19.8	+	ENSG00000170788	DYDC1	-	1680
ENSG00000245694	CRNDE	-	ENSG00000176842	IRX5	+	1674
ENSG00000234362	AC104654.2	-	ENSG00000205086	C2orf91	-	1646
ENSG00000261831	RP11-533E19.2	-	ENSG00000143337	TOR1AIP1	+	1642
ENSG00000273143	RP11-525A16.4	-	ENSG00000138166	DUSP5	+	1635
ENSG00000260682	7SK	+	ENSG00000197943	PLCG2	+	1626
ENSG00000270076	AF131215.8	+	ENSG00000171044	XKR6	-	1600
ENSG00000254178	RP11-299D14.2	-	ENSG00000221818	EBF2	-	1596
ENSG00000234165	AC114877.3	+	ENSG00000179796	LRRC3B	+	1532
ENSG00000272294	RP3-326L13.3	+	ENSG00000196767	POU3F4	+	1530
ENSG00000226237	RP11-276H19.1	+	ENSG00000180447	GAS1	-	1511
ENSG00000249328	RP11-26J3.1	-	ENSG00000164683	HEY1	-	1510
ENSG00000254021	RP11-778D12.2	-	ENSG00000164830	OXR1	+	1505
ENSG00000272040	CTC-366B18.4	+	ENSG00000189045	ANKDD1B	+	1477
ENSG00000249375	CASC11	-	ENSG00000136997	MYC	+	1468
ENSG00000225498	AC002064.5	+	ENSG00000105792	C7orf63	+	1434
ENSG00000268388	FENDRR	-	ENSG00000103241	FOXF1	+	1429
ENSG00000249122	RP11-227F19.2	+	ENSG00000109132	PHOX2B	-	1376
ENSG00000228824	MIR4500HG	-	ENSG00000165300	SLITRK5	+	1357
ENSG00000253308	RP1-170O19.17	-	ENSG00000106038	EVX1	+	1318
ENSG00000271888	RP11-560J1.2	-	ENSG00000008083	JARID2	+	1297
ENSG00000231983	LINC00415	-	ENSG00000180730	SHISA2	-	1246
ENSG00000261220	RP11-629O1.2	+	ENSG00000008513	ST3GAL1	-	1244
ENSG00000258698	RP11-589M4.3	-	ENSG00000100522	GNPNAT1	-	1208
ENSG00000270036	RP11-685G9.4	+	ENSG00000159556	ISL2	+	1167
ENSG00000234471	AC147651.1	-	ENSG00000197461	PDGFA	-	1141
ENSG00000233590	RP11-153K11.3	-	ENSG00000179774	ATOH7	-	1138
ENSG00000271981	RP11-573G6.8	-	ENSG00000168283	BMI1	+	1104
ENSG00000272327	RP11-1002K11.1	+	ENSG00000157168	NRG1	+	1096
ENSG00000232311	RP1-249I4.2	+	ENSG00000112367	FIG4	+	1095
ENSG00000228031	AC078842.3	-	ENSG00000105894	PTN	-	1066
ENSG00000227107	AC096574.5	+	ENSG00000124831	LRRFIP1	+	1052
ENSG00000236544	AC008060.8	-	ENSG00000164778	EN2	+	1031
ENSG00000223742	RP11-149B9.2	-	ENSG00000169306	IL1RAPL1	+	1005
ENSG00000273335	RP11-61L19.2	-	ENSG00000017797	RALBP1	+	1004
ENSG00000270562	RP11-154H23.3	+	ENSG00000114861	FOXP1	-	955
ENSG00000227359	AC017074.2	-	ENSG00000115084	SLC35F5	-	934
ENSG00000262194	CTD-3195I5.5	-	ENSG00000083457	ITGAE	-	923
ENSG00000269993	AF003625.3	+	ENSG00000102195	GPR50	+	922
ENSG00000258498	DIO3OS	-	ENSG00000197406	DIO3	+	921
ENSG00000272512	RP11-54O7.17	-	ENSG00000188290	HES4	-	912
ENSG00000234432	RP11-1275H24.1	-	ENSG00000182095	TNRC18	-	864
ENSG00000258952	RP11-1042B17.5	+	ENSG00000126778	SIX1	-	827
ENSG00000272360	RP11-359I18.5	-	ENSG00000168301	KCTD6	+	824
ENSG00000263234	CTD-2135D7.3	+	ENSG00000175595	ERCC4	+	811
ENSG00000250259	RP11-460I19.2	+	ENSG00000127418	FGFRL1	+	782
ENSG00000271009	RP11-346C20.3	+	ENSG00000140836	ZFHX3	-	773
ENSG00000249526	CTB-35F21.1	+	ENSG00000171604	CXXC5	+	764
ENSG00000248587	GDNF-AS1	+	ENSG00000168621	GDNF	-	753
ENSG00000233472	RP11-218D6.4	+	ENSG00000169126	ARMC4	-	741
ENSG00000245812	RP11-175K6.1	+	ENSG00000164330	EBF1	-	723
ENSG00000270522	RP11-168P13.1	+	ENSG00000120658	ENOX1	-	684
ENSG00000272667	RP11-395A13.2	+	ENSG00000144233	AMMECR1L	-	635
ENSG00000247624	CPEB2-AS1	-	ENSG00000137449	CPEB2	+	630
ENSG00000234390	USP27X-AS1	-	ENSG00000242013	USP27X	+	627
ENSG00000231437	RP11-88H9.2	+	ENSG00000171385	KCND3	-	616
ENSG00000223695	RP4-633O19_A.1	+	ENSG00000100345	MYH9	-	609
ENSG00000245937	CTC-228N24.3	-	ENSG00000064651	SLC12A2	+	595
ENSG00000227640	SOX21-AS1	+	ENSG00000125285	SOX21	-	582
ENSG00000250596	RP11-440I14.2	-	ENSG00000164120	HPGD	-	548
ENSG00000228296	TTTY4C	-	ENSG00000185894	BPY2C	-	536
ENSG00000247970	RP11-543C4.1	+	ENSG00000205476	CCDC85C	-	531
ENSG00000271789	RP5-1112D6.7	+	ENSG00000009413	REV3L	-	522
ENSG00000232638	RP11-379F12.4	+	ENSG00000107485	GATA3	+	521
ENSG00000245685	AF146191.4	-	ENSG00000109536	FRG1	+	518
ENSG00000261012	RP11-116D2.1	-	ENSG00000084674	APOB	-	513
ENSG00000260750	RP11-482M8.1	+	ENSG00000140948	ZCCHC14	-	511
ENSG00000251301	RP11-81H14.2	-	ENSG00000111554	MDM1	-	508
ENSG00000223462	RP11-285G1.9	+	ENSG00000187783	TMEM72	+	507
ENSG00000245466	CTD-2540L5.6	-	ENSG00000133985	TTC9	+	490
ENSG00000260432	RP11-297M9.2	-	ENSG00000183454	GRIN2A	-	482
ENSG00000266010	GATA6-AS1	-	ENSG00000141448	GATA6	+	476
ENSG00000243062	RP11-12M5.1	+	ENSG00000143340	FAM163A	+	467
ENSG00000228140	RP3-467K16.4	-	ENSG00000142634	EFHD2	+	463
ENSG00000227356	LINC00866	-	ENSG00000155265	GOLGA7B	+	442
ENSG00000249599	RP11-168E14.1	-	ENSG00000138696	BMPR1B	+	436
ENSG00000272192	CTD-2532N20.1	+	ENSG00000205268	PDE7A	-	431
ENSG00000237476	XXbac-B135H6.15	+	ENSG00000183773	AIFM3	+	430
ENSG00000257258	RP11-946L16.1	-	ENSG00000064763	FAR2	+	429
ENSG00000259711	CTD-3032H12.2	+	ENSG00000176842	IRX5	+	429
ENSG00000267642	RP11-258B16.1	-	ENSG00000141431	ASXL3	+	429
ENSG00000259863	SH3RF3-AS1	-	ENSG00000172985	SH3RF3	+	419
ENSG00000260359	RP11-4F5.2	+	ENSG00000140563	MCTP2	+	409
ENSG00000270182	RP1-170O19.21	+	ENSG00000122592	HOXA7	-	409
ENSG00000233926	RP11-154D17.1	+	ENSG00000196781	TLE1	-	409
ENSG00000225791	TRAM2-AS1	+	ENSG00000065308	TRAM2	-	393
ENSG00000246774	AC004051.2	+	ENSG00000188517	COL25A1	-	379
ENSG00000260186	RP11-481J2.2	+	ENSG00000103034	NDRG4	+	377
ENSG00000273344	PAXIP1-AS1	+	ENSG00000157212	PAXIP1	-	365
ENSG00000271387	RP11-382D12.2	-	ENSG00000116667	C1orf21	+	355
ENSG00000273001	RP11-118K6.3	-	ENSG00000067057	PFKP	+	333
ENSG00000236537	RP11-732M18.3	+	ENSG00000130338	TULP4	+	303
ENSG00000272198	RP11-309G3.3	+	ENSG00000162783	IER5	+	269
ENSG00000253557	RP11-1080G15.1	-	ENSG00000156011	PSD3	-	263
ENSG00000263958	RP11-676J15.1	+	ENSG00000166342	NETO1	-	243
ENSG00000273117	AC144652.1	-	ENSG00000186480	INSIG1	+	236
ENSG00000246640	RP11-1094H24.4	-	ENSG00000005884	ITGA3	+	230
ENSG00000246523	RP11-736K20.6	+	ENSG00000174804	FZD4	-	229
ENSG00000235601	RP11-231K24.2	+	ENSG00000131668	BARX1	-	226
ENSG00000255362	RP11-619A14.3	-	ENSG00000085741	WNT11	-	221
ENSG00000235358	RP11-399E6.1	+	ENSG00000010803	SCMH1	-	220
ENSG00000247400	DNAJC3-AS1	-	ENSG00000102580	DNAJC3	+	215
ENSG00000224977	RP11-160H22.3	+	ENSG00000135870	RC3H1	-	213
ENSG00000228414	AC010733.4	-	ENSG00000162924	REL	+	208
ENSG00000255447	CTD-2210P24.6	+	ENSG00000181830	SLC35C1	+	205
ENSG00000244578	RP11-548O1.3	-	ENSG00000183770	FOXL2	-	205
ENSG00000264514	RP11-720L2.4	+	ENSG00000158270	COLEC12	-	197
ENSG00000273129	RP5-973M2.2	+	ENSG00000073756	PTGS2	-	196
ENSG00000226447	RP11-393J16.4	+	ENSG00000175395	ZNF25	-	193
ENSG00000214293	RSBN1L-AS1	-	ENSG00000187257	RSBN1L	+	179
ENSG00000246375	RP11-10L7.1	+	ENSG00000163644	PPM1K	-	174
ENSG00000226308	RP4-813D12.3	+	ENSG00000101144	BMP7	-	169
ENSG00000237753	AC079922.3	-	ENSG00000144136	SLC20A1	+	168
ENSG00000182165	TP53TG1	-	ENSG00000005469	CROT	+	167
ENSG00000228873	AC012307.2	-	ENSG00000158050	DUSP2	-	163
ENSG00000257595	RP3-473L9.4	+	ENSG00000198324	FAM109A	-	162
ENSG00000234129	RP11-120D5.1	-	ENSG00000004961	HCCS	+	161
ENSG00000243350	RP11-379F12.3	-	ENSG00000107485	GATA3	+	156
ENSG00000246863	RP11-325N19.3	+	ENSG00000166073	GPR176	-	151
ENSG00000196559	LINC00610	-	ENSG00000110442	COMMD9	-	143
ENSG00000269364	CTC-457E21.2	+	ENSG00000197360	ZNF98	-	142
ENSG00000249334	RP11-61G19.1	+	ENSG00000109684	CLNK	-	139
ENSG00000230120	RP1-90G24.8	-	ENSG00000205856	C22orf42	-	133
ENSG00000250786	SNHG18	+	ENSG00000112902	SEMA5A	-	126
ENSG00000248508	SRP14-AS1	+	ENSG00000140319	SRP14	-	124
ENSG00000234509	AP000253.1	-	ENSG00000142168	SOD1	+	123
ENSG00000270163	RP11-1085N6.6	-	ENSG00000165588	OTX2	-	120
ENSG00000267539	RP11-138H8.7	-	ENSG00000166173	LARP6	-	119
ENSG00000246820	RP11-379P15.1	+	ENSG00000166405	RIC3	-	113
ENSG00000258879	RP11-713N11.5	+	ENSG00000118308	LRMP	+	110
ENSG00000236651	AC104801.1	+	ENSG00000115844	DLX2	-	107
ENSG00000238198	RP11-31F15.2	-	ENSG00000198799	LRIG2	+	105
ENSG00000260637	RP11-46C24.5	-	ENSG00000167522	ANKRD11	-	101
ENSG00000223855	AC147651.3	+	ENSG00000197461	PDGFA	-	96
ENSG00000226684	RP3-418C23.2	+	ENSG00000146263	MMS22L	-	87
ENSG00000228021	RP11-383C5.3	+	ENSG00000175018	TEX36	-	86
ENSG00000234690	AC073283.4	-	ENSG00000119888	EPCAM	+	85
ENSG00000232324	AC008440.10	+	ENSG00000179820	MYADM	+	84
ENSG00000231918	AC007682.1	+	ENSG00000179915	NRXN1	-	66
ENSG00000251396	RP11-163N6.2	-	ENSG00000104388	RAB2A	+	63
ENSG00000224081	LINC01057	-	ENSG00000143036	SLC44A3	+	62
ENSG00000232784	AC067961.1	+	ENSG00000144460	NYAP2	+	61
ENSG00000250903	GMDS-AS1	+	ENSG00000112699	GMDS	-	57
ENSG00000246541	RP11-363G15.2	-	ENSG00000163104	SMARCAD1	+	56
ENSG00000253508	RP1-170O19.14	-	ENSG00000106031	HOXA13	-	56
ENSG00000230844	ZNF674-AS1	+	ENSG00000251192	ZNF674	-	37
ENSG00000251136	RP11-37B2.1	-	ENSG00000104312	RIPK2	+	21
ENSG00000261404	AC009120.4	-	ENSG00000103035	PSMD7	+	14
ENSG00000269957	RP11-20A20.2	+	ENSG00000205442	IZUMO3	-	7
ENSG00000258285	RP11-103B5.2	+	ENSG00000088992	TESC	-	3
ENSG00000248079	DPH6-AS1	+	ENSG00000134146	DPH6	-	3
ENSG00000272663	RP11-191L17.1	-	ENSG00000162869	PPP1R21	+	2
ENSG00000237094	RP4-669L17.10	+	ENSG00000235249	OR4F29	+	0
ENSG00000230021	RP5-857K21.4	-	ENSG00000185097	OR4F16	-	0
ENSG00000237491	RP11-206L10.9	+	ENSG00000269831	AL669831.1	-	0
ENSG00000228549	U1	+	ENSG00000058453	CROCC	+	0
ENSG00000264443	RP4-594I10.3	-	ENSG00000117602	RCAN3	+	0
ENSG00000269967	RP11-84A19.4	-	ENSG00000184007	PTP4A2	-	0
ENSG00000269967	RP11-84A19.4	-	ENSG00000212673	AL136115.1	+	0
ENSG00000235038	RP11-393I23.4	+	ENSG00000173406	DAB1	-	0
ENSG00000267272	RP5-1052I5.1	+	ENSG00000153936	HS2ST1	+	0
ENSG00000267272	RP5-1052I5.1	+	ENSG00000267561	RP5-1052I5.2	+	0
ENSG00000224698	RP11-131J3.1	+	ENSG00000186086	NBPF6	+	0
ENSG00000234232	RP11-353N4.5	-	ENSG00000203815	AL358813.2	+	0
ENSG00000234437	RP1-206D15.3	-	ENSG00000117477	CCDC181	-	0
ENSG00000271811	RP1-79C4.4	+	ENSG00000116132	PRRX1	+	0
ENSG00000227373	RP11-160H22.5	-	ENSG00000152061	RABGAP1L	+	0
ENSG00000224717	RP11-576D8.4	+	ENSG00000186007	LEMD1	-	0
ENSG00000240754	RP11-38J22.6	-	ENSG00000196533	C1orf186	-	0
ENSG00000228106	RP11-452F19.3	+	ENSG00000154309	DISP1	+	0
ENSG00000229656	RP11-462L8.1	+	ENSG00000150093	ITGB1	-	0
ENSG00000223477	LINC00842	-	ENSG00000204174	NPY4R	+	0
ENSG00000223477	LINC00842	-	ENSG00000150165	ANXA8L1	-	0
ENSG00000270087	RP11-399K21.11	-	ENSG00000165655	ZNF503	-	0
ENSG00000232259	RP11-4C20.3	-	ENSG00000132334	PTPRE	+	0
ENSG00000270235	RP11-122K13.14	-	ENSG00000198546	ZNF511	+	0
ENSG00000270030	RP11-326C3.13	-	ENSG00000142089	IFITM3	-	0
ENSG00000255328	RP11-326C3.12	+	ENSG00000142089	IFITM3	-	0
ENSG00000271758	RP11-35J10.5	-	ENSG00000183303	OR5P2	-	0
ENSG00000271758	RP11-35J10.5	-	ENSG00000182334	OR5P3	-	0
ENSG00000246211	RP11-632K5.3	+	ENSG00000149380	P4HA3	-	0
ENSG00000255136	CTD-2562J17.4	-	ENSG00000261594	TPBGL	+	0
ENSG00000255429	RP11-643G5.6	-	ENSG00000086991	NOX4	-	0
ENSG00000255580	AP000462.2	+	ENSG00000182985	CADM1	-	0
ENSG00000224795	AP003039.3	-	ENSG00000182667	NTM	+	0
ENSG00000257488	RP5-1057I20.2	+	ENSG00000061273	HDAC7	-	0
ENSG00000271090	AC012531.23	+	ENSG00000123407	HOXC12	+	0
ENSG00000260597	AC012531.25	+	ENSG00000273049	RP11-834C11.12	+	0
ENSG00000260597	AC012531.25	+	ENSG00000197757	HOXC6	+	0
ENSG00000260597	AC012531.25	+	ENSG00000198353	HOXC4	+	0
ENSG00000250748	RP11-230G5.2	-	ENSG00000174099	MSRB3	+	0
ENSG00000231121	RP1-34H18.1	+	ENSG00000268519	AC073528.1	-	0
ENSG00000258185	RP11-202H2.1	-	ENSG00000182050	MGAT4C	-	0
ENSG00000248636	RP11-768F21.1	-	ENSG00000183273	CCDC60	+	0
ENSG00000248636	RP11-768F21.1	-	ENSG00000224982	TMEM233	+	0
ENSG00000248636	RP11-768F21.1	-	ENSG00000111725	PRKAB1	+	0
ENSG00000255856	RP11-87C12.5	-	ENSG00000110987	BCL7A	+	0
ENSG00000257025	RP11-553N19.1	+	ENSG00000181234	TMEM132C	+	0
ENSG00000256725	RP11-662M24.2	-	ENSG00000060709	RIMBP2	-	0
ENSG00000248975	CTD-2251F13.1	-	ENSG00000184304	PRKD1	-	0
ENSG00000258929	RP11-58E21.3	-	ENSG00000214900	C14orf182	-	0
ENSG00000258537	FRMD6-AS2	-	ENSG00000139926	FRMD6	+	0
ENSG00000258413	RP11-665C16.6	-	ENSG00000178974	FBXO34	+	0
ENSG00000258803	RP11-624J12.1	+	ENSG00000070269	TMEM260	+	0
ENSG00000258561	RP11-72M17.1	-	ENSG00000171723	GPHN	+	0
ENSG00000258520	RP11-363J20.2	-	ENSG00000081177	EXD2	+	0
ENSG00000258520	RP11-363J20.2	-	ENSG00000100626	GALNT16	+	0
ENSG00000257759	RP11-486O13.4	-	ENSG00000139985	ADAM21	+	0
ENSG00000257759	RP11-486O13.4	-	ENSG00000134007	ADAM20	-	0
ENSG00000259124	RP11-187O7.3	-	ENSG00000119715	ESRRB	+	0
ENSG00000205562	RP11-497E19.1	-	ENSG00000258945	RP11-497E19.2	+	0
ENSG00000258807	RP11-1152H15.1	-	ENSG00000054983	GALC	-	0
ENSG00000214548	MEG3	+	ENSG00000267918	AL117190.2	-	0
ENSG00000258913	RP11-260M19.2	+	ENSG00000228032	C14orf144	+	0
ENSG00000259721	RP11-758N13.1	-	ENSG00000166923	GREM1	+	0
ENSG00000246283	CTD-2036P10.3	+	ENSG00000128881	TTBK2	-	0
ENSG00000259240	RP11-108K3.1	+	ENSG00000183578	TNFAIP8L3	-	0
ENSG00000259240	RP11-108K3.1	+	ENSG00000137869	CYP19A1	-	0
ENSG00000259577	RP11-430B1.2	+	ENSG00000069966	GNB5	-	0
ENSG00000259577	RP11-430B1.2	+	ENSG00000128833	MYO5C	-	0
ENSG00000245719	RP11-34F13.2	-	ENSG00000188779	SKOR1	+	0
ENSG00000259234	RP11-17L5.4	-	ENSG00000235711	ANKRD34C	+	0
ENSG00000259275	RP11-522B15.3	+	ENSG00000268484	AC087477.1	+	0
ENSG00000198106	SNX29P2	+	ENSG00000254206	NPIPB11	-	0
ENSG00000198106	SNX29P2	+	ENSG00000261740	RP11-345J4.5	-	0
ENSG00000198106	SNX29P2	+	ENSG00000183336	BOLA2	-	0
ENSG00000198106	SNX29P2	+	ENSG00000181625	SLX1B	+	0
ENSG00000198106	SNX29P2	+	ENSG00000213648	SULT1A4	+	0
ENSG00000198106	SNX29P2	+	ENSG00000258150	RP11-345J4.3	-	0
ENSG00000198106	SNX29P2	+	ENSG00000169203	RP11-231C14.4	-	0
ENSG00000260135	RP11-212I21.2	-	ENSG00000087245	MMP2	+	0
ENSG00000260755	RP11-403P17.3	+	ENSG00000260851	RP11-403P17.5	-	0
ENSG00000260755	RP11-403P17.3	+	ENSG00000166548	TK2	-	0
ENSG00000250514	RP11-96P7.1	+	ENSG00000261833	RP11-58C22.1	+	0
ENSG00000266111	RP11-296K13.4	+	ENSG00000160551	TAOK1	+	0
ENSG00000262052	RP11-763E3.1	-	ENSG00000141179	PCTP	+	0
ENSG00000267461	RP11-120M18.5	+	ENSG00000108950	FAM20A	-	0
ENSG00000267653	RP1-193H18.3	-	ENSG00000108984	MAP2K6	+	0
ENSG00000265533	RP11-638L3.1	+	ENSG00000171451	DSEL	-	0
ENSG00000214347	CTB-180A7.8	+	ENSG00000125651	GTF2F1	-	0
ENSG00000234773	CTD-2666L21.1	+	ENSG00000197857	ZNF44	-	0
ENSG00000230310	CTD-2192J16.11	+	ENSG00000269693	CTD-2192J16.20	-	0
ENSG00000267212	CTD-2659N19.9	-	ENSG00000095066	HOOK2	-	0
ENSG00000269110	CTC-513N18.7	-	ENSG00000237440	ZNF737	-	0
ENSG00000269110	CTC-513N18.7	-	ENSG00000188171	ZNF626	-	0
ENSG00000269796	AC011516.1	+	ENSG00000197360	ZNF98	-	0
ENSG00000267760	CTC-565M22.1	-	ENSG00000198597	ZNF536	+	0
ENSG00000267606	AC006116.21	-	ENSG00000131848	ZSCAN5A	-	0
ENSG00000166770	ZNF667-AS1	+	ENSG00000198046	ZNF667	-	0
ENSG00000232098	CTD-2619J13.14	-	ENSG00000171574	ZNF584	+	0
ENSG00000272156	RP11-477N3.1	+	ENSG00000170634	ACYP2	+	0
ENSG00000184115	RP13-1039J1.2	-	ENSG00000257207	LIMS3L	-	0
ENSG00000271709	RP11-297J22.1	-	ENSG00000074047	GLI2	+	0
ENSG00000227542	AC092614.2	-	ENSG00000128641	MYO1B	+	0
ENSG00000237035	AC109589.1	-	ENSG00000115896	PLCL1	+	0
ENSG00000225421	AC019330.1	-	ENSG00000115896	PLCL1	+	0
ENSG00000235415	AC005808.3	+	ENSG00000171940	ZNF217	-	0
ENSG00000230794	AF015720.3	-	ENSG00000159216	RUNX1	-	0
ENSG00000227588	CNTN4-AS2	-	ENSG00000144619	CNTN4	+	0
ENSG00000226258	GRM7-AS3	-	ENSG00000196277	GRM7	+	0
ENSG00000243993	RP11-14D22.2	-	ENSG00000163637	PRICKLE2	-	0
ENSG00000251088	RP11-325B23.2	+	ENSG00000230301	OR5H6	+	0
ENSG00000251088	RP11-325B23.2	+	ENSG00000197938	OR5H2	+	0
ENSG00000251088	RP11-325B23.2	+	ENSG00000196098	OR5K4	+	0
ENSG00000251088	RP11-325B23.2	+	ENSG00000206536	OR5K3	+	0
ENSG00000239828	RP11-446H18.5	-	ENSG00000138483	CCDC54	+	0
ENSG00000242290	RP11-197K3.1	+	ENSG00000181722	ZBTB20	-	0
ENSG00000239268	RP11-384F7.2	-	ENSG00000185565	LSAMP	-	0
ENSG00000232416	BPESC1	+	ENSG00000175110	MRPS22	+	0
ENSG00000234717	TMEM212-AS1	-	ENSG00000186329	TMEM212	+	0
ENSG00000223930	RP11-33A14.1	-	ENSG00000197584	KCNMB2	+	0
ENSG00000242086	LINC00969	+	ENSG00000176945	MUC20	+	0
ENSG00000206113	RP11-503N18.1	+	ENSG00000249428	RP11-503N18.3	+	0
ENSG00000250846	RP11-807H7.1	+	ENSG00000145242	EPHA5	-	0
ENSG00000251331	RP11-689K5.3	-	ENSG00000138670	RASGEF1B	-	0
ENSG00000251081	RP11-713M6.2	+	ENSG00000155011	DKK2	-	0
ENSG00000250344	RP11-647P12.1	+	ENSG00000173376	NDNF	-	0
ENSG00000251504	RP11-162G9.1	-	ENSG00000231171	RP11-389E17.1	+	0
ENSG00000249781	CTD-2143L24.1	-	ENSG00000169777	TAS2R1	-	0
ENSG00000247993	RP11-79P5.2	+	ENSG00000251493	FOXD1	-	0
ENSG00000248127	CTC-235G5.3	-	ENSG00000122012	SV2C	+	0
ENSG00000249082	CTC-276P9.1	-	ENSG00000224186	CTC-349C3.1	+	0
ENSG00000249738	AC008697.1	+	ENSG00000113302	IL12B	-	0
ENSG00000229896	RP11-456H18.2	+	ENSG00000095951	HIVEP1	+	0
ENSG00000231683	RP1-27K12.2	-	ENSG00000001084	GCLC	-	0
ENSG00000236740	RP11-411K7.1	+	ENSG00000146147	MLIP	+	0
ENSG00000225174	OSTM1-AS1	+	ENSG00000081087	OSTM1	-	0
ENSG00000231028	LINC00271	+	ENSG00000135541	AHI1	-	0
ENSG00000227681	RP11-307P5.1	+	ENSG00000203727	SAMD5	+	0
ENSG00000223414	LINC00473	-	ENSG00000112541	PDE10A	-	0
ENSG00000230487	PSMG3-AS1	+	ENSG00000157778	PSMG3	-	0
ENSG00000273313	RBAKDN	+	ENSG00000272968	RBAK-RBAKDN	+	0
ENSG00000227305	RP11-340I6.3	+	ENSG00000268181	AC073188.1	-	0
ENSG00000231114	AC078842.4	+	ENSG00000105894	PTN	-	0
ENSG00000204990	RP5-842K16.1	-	ENSG00000261115	TMEM178B	+	0
ENSG00000253270	RP11-1105O14.1	+	ENSG00000147408	CSGALNACT1	-	0
ENSG00000253116	RP11-648L3.2	-	ENSG00000169122	FAM110B	+	0
ENSG00000253773	KB-1047C11.2	+	ENSG00000156172	C8orf37	-	0
ENSG00000253972	RP11-4K16.2	-	ENSG00000147676	MAL2	+	0
ENSG00000247317	RP11-273G15.2	-	ENSG00000160932	LY6E	+	0
ENSG00000225489	RP11-390F4.3	+	ENSG00000107077	KDM4C	+	0
ENSG00000237357	RP11-475I24.3	+	ENSG00000212952	BX088651.1	-	0
ENSG00000269909	RP11-489N22.3	+	ENSG00000136944	LMX1B	+	0
ENSG00000233067	RP11-40F8.2	-	ENSG00000175809	ZNF645	+	0
ENSG00000233067	RP11-40F8.2	-	ENSG00000184735	DDX53	+	0
ENSG00000226530	RP11-348F1.2	+	ENSG00000187690	CXorf67	+	0
ENSG00000204119	LINC00684	+	ENSG00000159123	DMRTC1	-	0

## Sheet: Additional file 7B
Additional file 7B: KEGG pathway enrichments of nearby protein coding genes to lncRNAs from cllDMGs in B cell comparisons.
KEGG pathways	percentage of Genes involved	Pvalue	Genes (Entrez:uid)
hsa00512~Mucin_type_O-Glycan_biosynthesis	22.5806	1.3268e-05	114805; 117248; 2589; 51301; 57452; 64409; 6482;
hsa04550~Signaling_pathways_regulating_pluripotency_of_stem_cells	9.15493	2.784e-05	2103; 3720; 4088; 4090; 4609; 463; 56916; 648; 6498; 658; 7481; 8322; 9421;
hsa04390~Hippo_signaling_pathway	6.49351	0.0027152	122786; 151449; 2736; 4088; 4609; 655; 658; 7481; 8322; 85407;
hsa04350~TGF-beta_signaling_pathway	8.33333	0.00325055	151449; 4088; 4090; 4609; 5308; 655; 658;
hsa05202~Transcriptional_misregulation_in_cancer	5.55556	0.00759511	1050; 3248; 4609; 4613; 5154; 5966; 648; 6495; 8013; 861;
hsa04310~Wnt_signaling_pathway	5.67376	0.0144335	166336; 27123; 4088; 4609; 7481; 8322; 85407; 85409;
hsa05200~Pathways_in_cancer	4.03023	0.0158395	1050; 10681; 10928; 2736; 3675; 3688; 4088; 4313; 4609; 5154; 5336; 5743; 637; 7481; 8322; 861;
hsa05014~Amyotrophic_lateral_sclerosis_(ALS)	7.84314	0.0292533	2903; 5608; 637; 6647;

## Sheet: Additional file 7C
Additional file 7C: Cancer enrichments (NCG) of nearby protein coding genes to lncRNAs from cllDMGs in B cell comparisons.
Cancer Types	percentage of Genes involved	Pvalue	Genes
neuroblastoma	37.5	0.00270674	ARID1B; MYCN; PHOX2B;
leukemia	6.25	0.0124888	CBFA2T3; CDX2; CEBPA; FOXP1; GPHN; HOXA13; LPP; MLLT4; MYC; PRRX1; RUNX1;
lipoma	25	0.0280907	EBF1; LPP;
colorectal	5.96026	0.0290932	ACAN; CNTN4; ITGAE; MMP2; MYO5C; PLCG2; PRKD1; PTPRU; SMAD3;
lymphoma	4.83871	0.0490475	CROCC; DUSP2; FOXA2; FRG2C; MALT1; MYC; MYH9; MYOM2; NOTCH2; REL; SLC25A48; TNFRSF14;

## Sheet: Additional file 7D
Additional file 7D: The list of nearby protein coding genes within 10 kb proximity to lncRNAs from cllDMGs from PBMC comparison.
LncRNA_geneid	LncRNA_genesymbol	LncRNA_strand	nearby_geneid (ProteinCoding)	nearby_genesymbol (ProteinCoding)	nearby_strand (ProteinCoding)	Distance (bp)
ENSG00000237087	AC068134.6	-	ENSG00000163286	ALPPL2	+	9948
ENSG00000273297	RP11-38M8.1	-	ENSG00000085662	AKR1B1	-	9898
ENSG00000254842	RP11-890B15.2	-	ENSG00000120451	SNX19	-	9876
ENSG00000236894	RP11-128B16.3	-	ENSG00000077420	APBB1IP	+	9874
ENSG00000229703	XX-CR54.1	+	ENSG00000189181	OR14I1	-	9864
ENSG00000267095	CTD-2319I12.5	-	ENSG00000167434	CA4	+	9856
ENSG00000244128	RP11-85M11.2	+	ENSG00000121871	SLITRK3	-	9852
ENSG00000273056	RP11-77E14.2	-	ENSG00000137038	TMEM261	-	9803
ENSG00000231210	AC006159.3	-	ENSG00000105974	CAV1	+	9782
ENSG00000254813	RP11-252C15.1	-	ENSG00000154359	LONRF1	-	9777
ENSG00000188825	LINC00910	-	ENSG00000175906	ARL4D	+	9761
ENSG00000269460	AC093063.3	+	ENSG00000006659	LGALS14	+	9730
ENSG00000258630	RP11-725G5.2	+	ENSG00000165959	CLMN	-	9679
ENSG00000235704	AC023490.2	+	ENSG00000183038	GGTLC3	-	9642
ENSG00000257507	RP11-956E11.1	+	ENSG00000166225	FRS2	+	9626
ENSG00000229274	XXbac-BPG13B8.10	+	ENSG00000204687	MAS1L	-	9549
ENSG00000253805	RP11-1049H7.2	+	ENSG00000036448	MYOM2	+	9427
ENSG00000264695	RP11-178F10.2	+	ENSG00000134489	HRH4	+	9419
ENSG00000266904	LINC00663	-	ENSG00000081665	ZNF506	-	9417
ENSG00000272338	RP11-722E23.2	-	ENSG00000172728	FUT10	-	9410
ENSG00000236714	AC005592.1	+	ENSG00000145819	ARHGAP26	+	9387
ENSG00000223842	RP11-135J2.3	-	ENSG00000143353	LYPLAL1	+	9384
ENSG00000224817	RP11-190J1.3	-	ENSG00000107829	FBXW4	-	9358
ENSG00000259719	RP11-930O11.1	+	ENSG00000139946	PELI2	+	9355
ENSG00000229625	RP11-44N12.2	+	ENSG00000164920	OSR2	+	9325
ENSG00000250387	RP11-136K7.2	-	ENSG00000145734	BDP1	+	9274
ENSG00000228067	RP11-61J19.3	+	ENSG00000162772	ATF3	+	9270
ENSG00000245532	NEAT1	+	ENSG00000126391	FRMD8	+	9250
ENSG00000255393	RP11-736I10.1	+	ENSG00000149507	PLAC1L	+	9199
ENSG00000256995	RP11-114G22.1	+	ENSG00000139163	ETNK1	+	9195
ENSG00000259584	RP11-521C20.2	-	ENSG00000104081	BMF	-	9187
ENSG00000230952	AC099344.2	-	ENSG00000134318	ROCK2	-	9186
ENSG00000234449	RP11-706O15.3	-	ENSG00000205664	RP11-706O15.1	-	9154
ENSG00000265670	RP11-25I11.1	-	ENSG00000134762	DSC3	-	9092
ENSG00000260209	RP11-680F20.10	-	ENSG00000198331	HYLS1	+	9087
ENSG00000100181	TPTEP1	+	ENSG00000198445	CCT8L2	-	9078
ENSG00000237477	AC093911.1	+	ENSG00000187231	SESTD1	-	9042
ENSG00000260460	RP11-284F21.8	+	ENSG00000116604	MEF2D	-	9027
ENSG00000267737	AC061992.2	+	ENSG00000184557	SOCS3	-	8986
ENSG00000259158	ADAM20P1	-	ENSG00000139985	ADAM21	+	8977
ENSG00000255989	RP11-711M9.1	+	ENSG00000187605	TET3	+	8974
ENSG00000236889	RP11-38J22.1	+	ENSG00000196550	FAM72A	+	8934
ENSG00000261498	LINC00566	+	ENSG00000240654	C1QTNF9	+	8916
ENSG00000272438	RP11-54O7.16	+	ENSG00000187634	SAMD11	+	8905
ENSG00000229603	AC004014.3	+	ENSG00000269185	FLJ00325	-	8856
ENSG00000251365	RP11-332J15.3	+	ENSG00000112941	PAPD7	+	8844
ENSG00000273396	RP11-326I19.3	+	ENSG00000163132	MSX1	+	8840
ENSG00000259925	CTA-363E6.2	-	ENSG00000103534	TMC5	+	8804
ENSG00000259478	RP11-753A21.1	-	ENSG00000140450	ARRDC4	+	8672
ENSG00000229771	RP4-644L1.2	-	ENSG00000204103	MAFB	-	8656
ENSG00000270210	RP11-373D23.3	+	ENSG00000075426	FOSL2	+	8634
ENSG00000262343	RP11-353N14.3	-	ENSG00000141582	CBX4	-	8630
ENSG00000265971	RP11-269G24.6	+	ENSG00000008283	CYB561	-	8616
ENSG00000225156	AC012354.6	+	ENSG00000138083	SIX3	+	8588
ENSG00000236611	AP000343.2	+	ENSG00000186716	BCR	+	8580
ENSG00000260926	RP11-380D11.2	-	ENSG00000174197	MGA	+	8498
ENSG00000262873	CTD-2561B21.11	-	ENSG00000176108	CHMP6	+	8453
ENSG00000240875	LINC00886	-	ENSG00000197980	LEKR1	+	8420
ENSG00000237687	LINC00686	-	ENSG00000101188	NTSR1	+	8358
ENSG00000261888	AC144831.1	+	ENSG00000176845	METRNL	+	8342
ENSG00000204583	LRCOL1	-	ENSG00000187848	P2RX2	+	8330
ENSG00000255008	AP000442.4	-	ENSG00000110048	OSBP	-	8325
ENSG00000261087	KB-1460A1.5	-	ENSG00000120963	ZNF706	-	8250
ENSG00000260550	RP11-457I16.2	-	ENSG00000185164	NOMO2	-	8238
ENSG00000272519	RP11-105N14.2	-	ENSG00000144451	SPAG16	+	8238
ENSG00000225434	RP11-63P12.6	+	ENSG00000107372	ZFAND5	-	8216
ENSG00000227764	RP11-354K1.1	+	ENSG00000117650	NEK2	-	8192
ENSG00000272449	RP3-395M20.12	+	ENSG00000157873	TNFRSF14	+	8180
ENSG00000231782	LINC00575	-	ENSG00000145284	SCD5	-	8103
ENSG00000259757	RP11-129I19.2	-	ENSG00000170561	IRX2	-	8087
ENSG00000261187	RP11-1007O24.2	-	ENSG00000166233	ARIH1	+	8065
ENSG00000265766	CXADRP3	-	ENSG00000183206	POTEC	-	8062
ENSG00000267711	RP11-686D22.5	-	ENSG00000172123	SLFN12	-	8055
ENSG00000260205	RP11-108B14.5	+	ENSG00000223601	EBLN1	-	8054
ENSG00000228692	RP5-826L7.1	-	ENSG00000112531	QKI	+	7988
ENSG00000251615	RP11-774O3.3	-	ENSG00000087008	ACOX3	-	7945
ENSG00000236800	RP11-534L6.2	-	ENSG00000128805	ARHGAP22	-	7935
ENSG00000228862	RP11-91I20.3	-	ENSG00000104388	RAB2A	+	7883
ENSG00000264265	RP11-14P20.1	-	ENSG00000158270	COLEC12	-	7847
ENSG00000266835	RP11-838N2.4	+	ENSG00000177426	TGIF1	+	7840
ENSG00000266014	RP11-94B19.2	+	ENSG00000266614	RP11-94B19.4	+	7779
ENSG00000240687	RP11-521D12.1	+	ENSG00000134308	YWHAQ	-	7759
ENSG00000257583	RP11-167N24.4	-	ENSG00000258247	RP11-167N24.6	-	7704
ENSG00000226562	RP11-255A11.21	+	ENSG00000230453	ANKRD18B	+	7687
ENSG00000260340	RP11-254F19.3	+	ENSG00000103196	CRISPLD2	+	7586
ENSG00000259067	CTD-3051D23.3	+	ENSG00000099814	CEP170B	+	7573
ENSG00000243276	RP11-384F7.1	-	ENSG00000185565	LSAMP	-	7572
ENSG00000260902	RP11-95M5.1	-	ENSG00000154783	FGD5	+	7549
ENSG00000236206	RP11-306I1.2	+	ENSG00000143198	MGST3	+	7531
ENSG00000266877	RP1-41C23.1	+	ENSG00000228768	AC003101.1	+	7504
ENSG00000264243	RP11-6N17.1	+	ENSG00000189120	SP6	-	7469
ENSG00000259747	RP11-275I4.2	+	ENSG00000175779	C15orf53	+	7408
ENSG00000229645	LINC00341	-	ENSG00000176438	SYNE3	-	7405
ENSG00000272365	RP11-389C8.3	+	ENSG00000049883	PTCD2	+	7395
ENSG00000225387	RP11-422P22.1	+	ENSG00000117154	IGSF21	+	7347
ENSG00000250230	RP11-855O10.2	+	ENSG00000011347	SYT7	-	7347
ENSG00000269043	CTC-513N18.6	+	ENSG00000237440	ZNF737	-	7211
ENSG00000245750	RP11-279F6.1	+	ENSG00000137818	RPLP1	+	7111
ENSG00000258776	RP11-1085N6.5	-	ENSG00000165588	OTX2	-	7092
ENSG00000263427	RP11-599B13.3	-	ENSG00000179593	ALOX15B	+	7092
ENSG00000224638	AC106900.6	-	ENSG00000172845	SP3	-	7032
ENSG00000235052	RP1-150O5.3	-	ENSG00000117318	ID3	-	7004
ENSG00000270457	RP11-467C18.1	-	ENSG00000172456	FGGY	+	6999
ENSG00000243733	RP11-80H8.3	+	ENSG00000175040	CHST2	+	6973
ENSG00000271958	RP11-617D20.2	-	ENSG00000196355	AC021860.1	-	6972
ENSG00000227938	AC104695.4	-	ENSG00000163803	PLB1	+	6962
ENSG00000273156	RP11-127B20.2	-	ENSG00000138668	HNRNPD	-	6959
ENSG00000272915	RP11-62J1.4	-	ENSG00000174697	LEP	+	6899
ENSG00000273075	RP11-122G18.8	+	ENSG00000188931	C1orf192	-	6889
ENSG00000259989	CTD-2555A7.1	+	ENSG00000129993	CBFA2T3	-	6829
ENSG00000261749	RP11-152O14.1	+	ENSG00000261190	C16orf97	-	6807
ENSG00000258534	CTD-2134A5.4	-	ENSG00000088808	PPP1R13B	-	6777
ENSG00000238230	LINC00391	-	ENSG00000125285	SOX21	-	6771
ENSG00000260704	LINC00543	+	ENSG00000165556	CDX2	-	6768
ENSG00000260430	RP11-626G11.4	+	ENSG00000167186	COQ7	+	6762
ENSG00000258979	RP11-433J8.2	+	ENSG00000100749	VRK1	+	6692
ENSG00000256576	RP13-977J11.2	-	ENSG00000182870	GALNT9	-	6685
ENSG00000261610	AP000265.1	-	ENSG00000159055	MIS18A	-	6635
ENSG00000267521	RP11-87G24.6	-	ENSG00000167889	MGAT5B	+	6631
ENSG00000267535	LINC00868	+	ENSG00000167889	MGAT5B	+	6621
ENSG00000260331	RP11-111J6.2	-	ENSG00000240857	RDH14	-	6520
ENSG00000267443	AC010641.1	+	ENSG00000183186	C2CD4C	-	6498
ENSG00000203635	AC144450.2	-	ENSG00000130508	PXDN	-	6469
ENSG00000225868	AC016582.2	-	ENSG00000189144	ZNF573	-	6423
ENSG00000239513	RP11-2A4.3	+	ENSG00000168875	SOX14	+	6396
ENSG00000262117	BCAR4	-	ENSG00000171490	RSL1D1	-	6355
ENSG00000234948	RP4-723E3.1	+	ENSG00000020256	ZFP64	-	6338
ENSG00000226519	LINC00390	-	ENSG00000139656	SMIM2	-	6308
ENSG00000234238	RP11-430L16.1	+	ENSG00000145012	LPP	+	6265
ENSG00000261720	RP11-161M6.5	+	ENSG00000162009	SSTR5	+	6255
ENSG00000234139	RP4-550H1.4	+	ENSG00000088367	EPB41L1	+	6245
ENSG00000254143	RP11-470M17.2	+	ENSG00000176907	C8orf4	+	6157
ENSG00000272864	RP11-17E13.2	-	ENSG00000116791	CRYZ	-	6154
ENSG00000235572	RP11-555H7.2	+	ENSG00000178243	C9orf62	+	6123
ENSG00000261019	RP11-111K18.2	-	ENSG00000136197	C7orf25	-	6088
ENSG00000263612	AF186192.6	+	ENSG00000198169	ZNF251	-	6069
ENSG00000248747	RP11-586L23.1	-	ENSG00000109445	ZNF330	+	6043
ENSG00000267627	RP11-905K4.1	-	ENSG00000141428	C18orf21	+	5966
ENSG00000263860	RP11-218M11.3	-	ENSG00000266733	TBC1D29	+	5924
ENSG00000227060	LINC00629	+	ENSG00000170965	PLAC1	-	5916
ENSG00000262801	U91319.1	+	ENSG00000237515	SHISA9	+	5902
ENSG00000266578	RP11-838N2.5	+	ENSG00000118680	MYL12B	+	5862
ENSG00000263105	RP11-95P2.3	-	ENSG00000185739	SRL	-	5860
ENSG00000230438	RP11-420G6.4	-	ENSG00000170542	SERPINB9	-	5860
ENSG00000224209	LINC00466	-	ENSG00000187140	FOXD3	+	5829
ENSG00000273033	RP11-67L2.2	+	ENSG00000138463	DIRC2	+	5803
ENSG00000272744	RP11-367N14.3	+	ENSG00000168556	ING2	+	5799
ENSG00000234225	RP4-704D21.2	-	ENSG00000186275	NBPF12	+	5747
ENSG00000261738	RP11-945C19.1	+	ENSG00000206432	TMEM200C	-	5745
ENSG00000270972	RP11-326C3.15	+	ENSG00000142089	IFITM3	-	5656
ENSG00000254293	CTB-158E9.1	-	ENSG00000113196	HAND1	-	5654
ENSG00000263164	RP11-333E1.2	-	ENSG00000161929	SCIMP	-	5649
ENSG00000272335	RP11-53O19.3	+	ENSG00000112996	MRPS30	+	5649
ENSG00000236833	AC024560.2	-	ENSG00000145016	KIAA0226	-	5637
ENSG00000230107	CTA-126B4.7	+	ENSG00000235568	NFAM1	-	5629
ENSG00000224884	AC034187.2	-	ENSG00000071282	LMCD1	+	5608
ENSG00000232746	RP11-767C1.1	-	ENSG00000144712	CAND2	+	5607
ENSG00000228100	AC016912.3	-	ENSG00000116016	EPAS1	+	5601
ENSG00000230978	LINC00160	-	ENSG00000159212	CLIC6	+	5581
ENSG00000233754	AP001628.7	-	ENSG00000160191	PDE9A	+	5566
ENSG00000244567	AC096772.6	-	ENSG00000178385	PLEKHM3	-	5535
ENSG00000260011	RP13-20L14.1	-	ENSG00000181408	UTS2R	+	5525
ENSG00000234766	RP11-56H2.2	-	ENSG00000196368	NUDT11	-	5495
ENSG00000227036	LINC00511	-	ENSG00000133195	SLC39A11	-	5478
ENSG00000271820	RP5-894D12.5	-	ENSG00000198719	DLL1	-	5445
ENSG00000249096	RP11-290F5.1	-	ENSG00000168310	IRF2	-	5408
ENSG00000273012	RP11-90B22.1	+	ENSG00000099250	NRP1	-	5394
ENSG00000256312	RP13-977J11.8	+	ENSG00000182870	GALNT9	-	5383
ENSG00000236648	RP11-473A10.2	+	ENSG00000117148	ACTL8	+	5336
ENSG00000203496	RP11-291L22.4	+	ENSG00000225119	LINC00999	+	5290
ENSG00000271992	RP11-42O15.3	+	ENSG00000116761	CTH	+	5221
ENSG00000262877	RP11-1055B8.4	-	ENSG00000263053	RP11-1055B8.6	+	5220
ENSG00000236464	CTA-796E4.3	+	ENSG00000100095	SEZ6L	+	5172
ENSG00000242516	LINC00960	+	ENSG00000172969	FRG2C	+	5172
ENSG00000249790	RP11-20D14.6	+	ENSG00000166532	RIMKLB	+	5163
ENSG00000253363	RP11-962G15.1	-	ENSG00000215262	KCNU1	+	5161
ENSG00000260193	RP11-83N9.5	-	ENSG00000238227	C9orf69	-	5158
ENSG00000257890	RP11-114F10.2	-	ENSG00000074590	NUAK1	-	5087
ENSG00000256199	RP11-439H13.2	-	ENSG00000183735	TBK1	+	5059
ENSG00000261586	RP11-923I11.6	+	ENSG00000196876	SCN8A	+	5036
ENSG00000266311	AC007952.4	-	ENSG00000189152	GRAPL	+	5034
ENSG00000258102	RP11-809C9.2	+	ENSG00000171471	MAP1LC3B2	+	5001
ENSG00000266774	RP11-321M21.1	-	ENSG00000206026	SMIM21	-	5001
ENSG00000272988	RP11-150D20.5	-	ENSG00000107742	SPOCK2	-	4999
ENSG00000267808	AC018755.17	+	ENSG00000167765	AC018755.1	-	4913
ENSG00000258943	RP11-696D21.2	-	ENSG00000126785	RHOJ	+	4908
ENSG00000259182	RP11-424I19.2	+	ENSG00000131873	CHSY1	-	4903
ENSG00000259759	RP11-324D17.2	+	ENSG00000259517	RP11-324D17.1	-	4891
ENSG00000267522	CTD-2621I17.6	+	ENSG00000171487	NLRP5	+	4872
ENSG00000235295	XXbac-B476C20.17	+	ENSG00000243156	MICAL3	-	4827
ENSG00000232991	GACAT1	+	ENSG00000196862	RGPD4	+	4804
ENSG00000272048	RP11-458N5.1	-	ENSG00000119772	DNMT3A	-	4756
ENSG00000253642	RP11-317N12.1	+	ENSG00000133878	DUSP26	-	4751
ENSG00000265542	RP11-60A24.3	-	ENSG00000181610	MRPS23	-	4733
ENSG00000273416	RP4-597N16.4	-	ENSG00000173726	TOMM20	-	4728
ENSG00000267501	RP11-108P20.2	-	ENSG00000172175	MALT1	+	4721
ENSG00000259676	RP11-343B18.2	-	ENSG00000157766	ACAN	+	4710
ENSG00000215908	CROCCP2	-	ENSG00000219481	NBPF1	-	4695
ENSG00000223826	AC092570.2	+	ENSG00000196460	RFX8	-	4688
ENSG00000256050	RP11-982M15.6	+	ENSG00000203485	INF2	+	4675
ENSG00000260123	RP11-326A19.4	+	ENSG00000140526	ABHD2	+	4641
ENSG00000272880	RP11-33M22.2	+	ENSG00000198216	CACNA1E	+	4622
ENSG00000251616	RP11-485M7.3	-	ENSG00000170606	HSPA4	+	4607
ENSG00000249628	LINC00942	-	ENSG00000082805	ERC1	+	4593
ENSG00000230490	RP11-141M1.3	-	ENSG00000133121	STARD13	-	4577
ENSG00000261589	CTC-462L7.1	+	ENSG00000166263	STXBP4	+	4539
ENSG00000250081	CTD-2116N20.1	-	ENSG00000049192	ADAMTS6	-	4525
ENSG00000259347	RP11-798K3.2	-	ENSG00000166949	SMAD3	+	4511
ENSG00000261213	RP11-510C10.4	-	ENSG00000162624	LHX8	+	4508
ENSG00000272511	RP11-180N14.1	-	ENSG00000151789	ZNF385D	-	4480
ENSG00000254396	RP11-56F10.3	+	ENSG00000120156	TEK	+	4414
ENSG00000228079	AC012368.1	-	ENSG00000197329	PELI1	-	4407
ENSG00000230876	LINC00486	+	ENSG00000018699	TTC27	+	4393
ENSG00000271874	CTD-2024P10.2	-	ENSG00000039560	RAI14	+	4350
ENSG00000259420	RP11-307C19.2	+	ENSG00000169783	LINGO1	-	4347
ENSG00000273104	CMP21-97G8.1	+	ENSG00000205670	SMIM11	+	4335
ENSG00000254975	RP11-672A2.3	+	ENSG00000137507	LRRC32	-	4333
ENSG00000273069	RP5-1186P10.2	+	ENSG00000006704	GTF2IRD1	+	4309
ENSG00000231453	AC018470.4	+	ENSG00000217236	SP9	+	4304
ENSG00000266256	LINC00683	+	ENSG00000263812	LINC00908	+	4245
ENSG00000234190	RP11-433J22.3	+	ENSG00000143140	GJA5	-	4217
ENSG00000225231	AC091814.2	-	ENSG00000188393	CLEC2A	-	4199
ENSG00000260496	RP11-161M6.3	-	ENSG00000005513	SOX8	+	4170
ENSG00000260396	AC012065.7	+	ENSG00000143869	GDF7	+	4152
ENSG00000264527	WI2-1959D15.1	-	ENSG00000165661	QSOX2	-	4138
ENSG00000258272	RP11-510I5.4	-	ENSG00000188596	C12orf55	+	4130
ENSG00000273193	RP11-523G9.3	+	ENSG00000177694	NAALADL2	+	4125
ENSG00000230033	RP5-1121A15.3	+	ENSG00000146909	NOM1	+	4079
ENSG00000204929	AC074391.1	+	ENSG00000198369	SPRED2	-	4075
ENSG00000259715	CTD-3110H11.1	-	ENSG00000104064	GABPB1	-	4043
ENSG00000231689	AC068718.1	-	ENSG00000144366	GULP1	+	3979
ENSG00000226828	RP11-278H7.1	+	ENSG00000179456	ZBTB18	+	3967
ENSG00000268889	CTD-2616J11.14	+	ENSG00000262874	CTD-2616J11.4	-	3915
ENSG00000242407	CTD-2377D24.4	+	ENSG00000159184	HOXB13	-	3914
ENSG00000235994	RP3-470B24.5	-	ENSG00000130396	MLLT4	+	3902
ENSG00000230709	AC104024.1	-	ENSG00000240505	TNFRSF13B	-	3882
ENSG00000223764	RP11-54O7.3	-	ENSG00000187634	SAMD11	+	3865
ENSG00000259840	LA16c-380A1.1	-	ENSG00000103260	METRN	+	3839
ENSG00000270000	RP3-449M8.9	-	ENSG00000119655	NPC2	-	3833
ENSG00000217258	AC007249.3	+	ENSG00000115758	ODC1	-	3816
ENSG00000259087	RP11-356O9.2	-	ENSG00000151338	MIPOL1	+	3798
ENSG00000223979	SMCR2	-	ENSG00000108557	RAI1	+	3786
ENSG00000231156	AC093702.1	-	ENSG00000170577	SIX2	-	3785
ENSG00000265933	LINC00668	-	ENSG00000088756	ARHGAP28	+	3781
ENSG00000267211	RP5-1067M6.3	+	ENSG00000013306	SLC25A39	-	3744
ENSG00000260877	RP11-211G23.2	+	ENSG00000172927	MYEOV	+	3738
ENSG00000269543	CTD-2291D10.3	-	ENSG00000183850	ZNF730	+	3735
ENSG00000239628	RP11-543D10.2	+	ENSG00000136603	SKIL	+	3718
ENSG00000236871	LINC00106	+	ENSG00000169100	SLC25A6	-	3704
ENSG00000269416	CTB-175P5.4	-	ENSG00000167232	ZNF91	-	3674
ENSG00000213793	ZNF888	-	ENSG00000180257	ZNF816	-	3666
ENSG00000273091	AP000255.6	+	ENSG00000156304	SCAF4	-	3658
ENSG00000222032	AC112721.2	-	ENSG00000222022	AC112721.1	-	3645
ENSG00000267073	AC005256.1	+	ENSG00000205922	ONECUT3	+	3629
ENSG00000250075	RP11-584P21.2	-	ENSG00000145241	CENPC	-	3553
ENSG00000272141	RP11-465B22.8	+	ENSG00000162571	TTLL10	+	3542
ENSG00000249856	CTD-2503O16.4	-	ENSG00000176928	GCNT4	-	3537
ENSG00000273381	RP11-305L7.7	-	ENSG00000148090	AUH	-	3517
ENSG00000262786	RP11-214O1.1	-	ENSG00000125430	HS3ST3B1	+	3484
ENSG00000228478	RP1-290I10.3	-	ENSG00000137203	TFAP2A	-	3482
ENSG00000268518	CTD-2545M3.8	-	ENSG00000161671	EMC10	+	3460
ENSG00000272748	RP11-222G7.2	-	ENSG00000156650	KAT6B	+	3453
ENSG00000272947	RP11-71H17.9	+	ENSG00000114491	UMPS	+	3383
ENSG00000236193	RP11-105N14.3	-	ENSG00000030419	IKZF2	-	3380
ENSG00000231460	RP11-321L2.1	+	ENSG00000107105	ELAVL2	-	3334
ENSG00000261025	RP11-84D1.2	-	ENSG00000020633	RUNX3	-	3303
ENSG00000259725	CTD-3032H12.1	-	ENSG00000176842	IRX5	+	3302
ENSG00000271265	RP11-230C9.4	-	ENSG00000049618	ARID1B	+	3268
ENSG00000265478	CTD-2145A24.3	-	ENSG00000171928	TVP23B	+	3243
ENSG00000261542	RP11-16E18.3	+	ENSG00000185728	YTHDF3	+	3194
ENSG00000235180	LINC00601	-	ENSG00000154493	C10orf90	-	3119
ENSG00000267919	RP11-256I23.3	+	ENSG00000114923	SLC4A3	+	3111
ENSG00000243832	RP11-202A13.1	-	ENSG00000174640	SLCO2A1	-	3073
ENSG00000228586	AC005042.5	+	ENSG00000144283	PKP4	+	3025
ENSG00000234919	AC064834.3	-	ENSG00000196950	SLC39A10	+	3008
ENSG00000272672	RP11-302M6.5	+	ENSG00000171492	LRRC8D	+	2991
ENSG00000251604	RP11-79P5.7	+	ENSG00000251493	FOXD1	-	2972
ENSG00000250986	AC141928.1	-	ENSG00000184160	ADRA2C	+	2959
ENSG00000272341	RP1-151F17.2	+	ENSG00000124788	ATXN1	-	2856
ENSG00000251161	RP11-540O11.1	+	ENSG00000104142	VPS18	+	2837
ENSG00000230523	RP3-437I16.1	-	ENSG00000060656	PTPRU	+	2808
ENSG00000261185	RP11-317P15.5	-	ENSG00000135824	RGS8	-	2798
ENSG00000272989	RP13-616I3.1	-	ENSG00000161267	BDH1	-	2798
ENSG00000232245	RP4-705F19.1	+	ENSG00000157216	SSBP3	-	2778
ENSG00000226276	AC093382.1	-	ENSG00000118242	MREG	-	2772
ENSG00000241505	RP11-161I10.1	+	ENSG00000162670	BRINP3	-	2751
ENSG00000271824	AC009014.3	-	ENSG00000113658	SMAD5	+	2722
ENSG00000265752	RP11-403A21.1	-	ENSG00000053747	LAMA3	+	2689
ENSG00000259508	RP11-661D19.3	-	ENSG00000131323	TRAF3	+	2686
ENSG00000254233	RP11-242J7.1	-	ENSG00000164305	CASP3	-	2667
ENSG00000271151	RP11-394I13.2	+	ENSG00000172845	SP3	-	2650
ENSG00000233420	AC002127.4	+	ENSG00000182348	ZNF804B	+	2644
ENSG00000205015	RP11-46C24.3	+	ENSG00000129910	CDH15	+	2621
ENSG00000260179	RP5-902P8.12	-	ENSG00000160087	UBE2J2	-	2576
ENSG00000259439	RP11-89K21.1	-	ENSG00000138083	SIX3	+	2565
ENSG00000229957	RP5-998H6.2	-	ENSG00000149654	CDH22	-	2497
ENSG00000228505	AC011897.2	+	ENSG00000162981	FAM84A	+	2495
ENSG00000242258	LINC00996	+	ENSG00000171115	GIMAP8	+	2491
ENSG00000257526	RP11-20E24.1	+	ENSG00000091039	OSBPL8	-	2486
ENSG00000231808	RP11-143M1.4	-	ENSG00000170122	FOXD4	-	2484
ENSG00000254006	RP11-1D12.2	-	ENSG00000172817	CYP7B1	-	2476
ENSG00000272180	RP11-481J13.1	+	ENSG00000055813	CCDC85A	+	2472
ENSG00000189419	SPATA41	-	ENSG00000140470	ADAMTS17	-	2453
ENSG00000263726	CTB-187M2.3	-	ENSG00000142494	SLC47A1	+	2426
ENSG00000233081	RP11-440G5.2	+	ENSG00000165030	NFIL3	-	2377
ENSG00000259974	LINC00261	-	ENSG00000125798	FOXA2	-	2364
ENSG00000269945	RP6-91H8.5	+	ENSG00000267901	AC004817.1	-	2356
ENSG00000272763	RP11-357H14.17	-	ENSG00000260027	HOXB7	-	2352
ENSG00000272259	RP11-305P22.9	+	ENSG00000125533	BHLHE23	-	2349
ENSG00000271148	RP11-401N18.1	-	ENSG00000147481	SNTG1	+	2344
ENSG00000261204	AC004449.6	-	ENSG00000070388	FGF22	+	2343
ENSG00000227508	RP5-894D12.3	+	ENSG00000198719	DLL1	-	2320
ENSG00000235119	RP11-9M16.2	-	ENSG00000106948	AKNA	-	2320
ENSG00000225337	RP11-561O23.7	+	ENSG00000187559	FOXD4L3	+	2310
ENSG00000272255	CTD-3224K15.3	-	ENSG00000171604	CXXC5	+	2298
ENSG00000264043	SNORA40	-	ENSG00000084112	SSH1	-	2273
ENSG00000249396	RP11-1C1.4	-	ENSG00000249160	RP11-1C1.5	-	2269
ENSG00000254990	RP11-108O10.2	-	ENSG00000137713	PPP2R1B	-	2242
ENSG00000248265	RP11-834C11.3	+	ENSG00000273266	HOXC4	+	2225
ENSG00000227342	LINC00307	-	ENSG00000156284	CLDN8	-	2224
ENSG00000272347	RP11-43F13.4	+	ENSG00000145506	NKD2	+	2207
ENSG00000260077	RP11-254F7.2	-	ENSG00000172059	KLF11	+	2187
ENSG00000254383	RP11-465K16.1	-	ENSG00000165061	ZMAT4	-	2184
ENSG00000271782	RP5-850O15.4	-	ENSG00000185104	FAF1	-	2173
ENSG00000235118	AC010731.4	+	ENSG00000232125	DYTN	-	2173
ENSG00000273424	CTA-223H9.9	+	ENSG00000183864	TOB2	-	2118
ENSG00000271722	RP11-446E9.2	+	ENSG00000254087	LYN	+	2107
ENSG00000236471	AF127577.12	+	ENSG00000180530	NRIP1	-	2071
ENSG00000237396	RP4-788L20.3	-	ENSG00000125798	FOXA2	-	2068
ENSG00000260539	RP11-252A24.7	-	ENSG00000090863	GLG1	-	2067
ENSG00000213373	LINC00671	-	ENSG00000131482	G6PC	+	2064
ENSG00000271738	RP11-137H2.6	+	ENSG00000122378	FAM213A	+	2013
ENSG00000250103	RP11-380D23.2	-	ENSG00000164093	PITX2	-	1966
ENSG00000272282	RP11-222K16.2	+	ENSG00000163508	EOMES	-	1945
ENSG00000260655	CTA-250D10.23	-	ENSG00000159958	TNFRSF13C	-	1942
ENSG00000273015	LINC00938	-	ENSG00000189079	ARID2	+	1891
ENSG00000231459	LINC00032	-	ENSG00000120160	EQTN	-	1866
ENSG00000270141	TERC	-	ENSG00000184378	ACTRT3	-	1862
ENSG00000272354	RP11-307L14.2	+	ENSG00000153015	CWC27	+	1852
ENSG00000261193	RP11-863P13.5	-	ENSG00000172530	BANP	+	1844
ENSG00000237604	AP001056.1	+	ENSG00000267913	AP001055.1	-	1793
ENSG00000235806	RP4-646N3.1	+	ENSG00000165175	MID1IP1	+	1775
ENSG00000271926	CTD-2376I4.1	-	ENSG00000157107	FCHO2	+	1708
ENSG00000248173	RP11-659O3.1	-	ENSG00000270394	MTRNR2L13	+	1701
ENSG00000230366	DSCR9	+	ENSG00000157538	DSCR3	-	1685
ENSG00000273113	RP11-367H1.1	+	ENSG00000176946	THAP4	-	1680
ENSG00000245694	CRNDE	-	ENSG00000176842	IRX5	+	1674
ENSG00000248172	RP11-1094H24.3	+	ENSG00000064195	DLX3	-	1666
ENSG00000234362	AC104654.2	-	ENSG00000205086	C2orf91	-	1646
ENSG00000273143	RP11-525A16.4	-	ENSG00000138166	DUSP5	+	1635
ENSG00000260682	7SK	+	ENSG00000197943	PLCG2	+	1626
ENSG00000270076	AF131215.8	+	ENSG00000171044	XKR6	-	1600
ENSG00000246526	RP11-539L10.2	-	ENSG00000268791	AC093323.1	-	1537
ENSG00000272294	RP3-326L13.3	+	ENSG00000196767	POU3F4	+	1530
ENSG00000236117	RP4-754E20_A.5	+	ENSG00000186732	MPPED1	+	1516
ENSG00000226237	RP11-276H19.1	+	ENSG00000180447	GAS1	-	1511
ENSG00000249328	RP11-26J3.1	-	ENSG00000164683	HEY1	-	1510
ENSG00000254021	RP11-778D12.2	-	ENSG00000164830	OXR1	+	1505
ENSG00000234215	RP5-942I16.1	-	ENSG00000158321	AUTS2	+	1472
ENSG00000249375	CASC11	-	ENSG00000136997	MYC	+	1468
ENSG00000228229	RP11-219C24.10	+	ENSG00000204501	PRAMEF9	+	1444
ENSG00000225498	AC002064.5	+	ENSG00000105792	C7orf63	+	1434
ENSG00000268388	FENDRR	-	ENSG00000103241	FOXF1	+	1429
ENSG00000236445	LINC00608	+	ENSG00000163497	FEV	-	1428
ENSG00000267079	RP11-820I16.1	-	ENSG00000154889	MPPE1	-	1412
ENSG00000269928	RP11-849F2.8	-	ENSG00000178971	CTC1	-	1394
ENSG00000249122	RP11-227F19.2	+	ENSG00000109132	PHOX2B	-	1376
ENSG00000228824	MIR4500HG	-	ENSG00000165300	SLITRK5	+	1357
ENSG00000269961	CTD-2033C11.1	-	ENSG00000112851	ERBB2IP	+	1341
ENSG00000249725	RP11-469L4.1	-	ENSG00000144868	TMEM108	+	1340
ENSG00000241732	RP11-38P22.2	+	ENSG00000169860	P2RY1	+	1339
ENSG00000272371	RP11-25O10.2	+	ENSG00000134744	ZCCHC11	-	1332
ENSG00000253308	RP1-170O19.17	-	ENSG00000106038	EVX1	+	1318
ENSG00000250583	CTD-2233C11.2	-	ENSG00000151388	ADAMTS12	-	1306
ENSG00000271888	RP11-560J1.2	-	ENSG00000008083	JARID2	+	1297
ENSG00000207955	MIR219-2	-	ENSG00000167118	URM1	+	1277
ENSG00000272524	RP11-254F7.4	+	ENSG00000171848	RRM2	+	1264
ENSG00000261220	RP11-629O1.2	+	ENSG00000008513	ST3GAL1	-	1244
ENSG00000231705	RP11-432J24.2	+	ENSG00000171813	PWWP2B	+	1221
ENSG00000271742	RP4-680D5.9	-	ENSG00000116786	PLEKHM2	+	1205
ENSG00000263146	RP11-849I19.1	-	ENSG00000256463	SALL3	+	1202
ENSG00000270332	RP11-82L2.1	-	ENSG00000136824	SMC2	+	1188
ENSG00000203356	RP11-296A18.3	-	ENSG00000123091	RNF11	+	1176
ENSG00000270036	RP11-685G9.4	+	ENSG00000159556	ISL2	+	1167
ENSG00000257253	RP11-70F11.7	+	ENSG00000135472	FAIM2	-	1152
ENSG00000232903	RP13-137A17.4	-	ENSG00000171811	TTC40	-	1145
ENSG00000234471	AC147651.1	-	ENSG00000197461	PDGFA	-	1141
ENSG00000272619	RP11-563K23.1	+	ENSG00000159784	FAM131B	-	1130
ENSG00000264198	RP11-94L15.2	-	ENSG00000161405	IKZF3	-	1110
ENSG00000271981	RP11-573G6.8	-	ENSG00000168283	BMI1	+	1104
ENSG00000272327	RP11-1002K11.1	+	ENSG00000157168	NRG1	+	1096
ENSG00000232311	RP1-249I4.2	+	ENSG00000112367	FIG4	+	1095
ENSG00000234807	RP4-794H19.2	+	ENSG00000177606	JUN	-	1039
ENSG00000236544	AC008060.8	-	ENSG00000164778	EN2	+	1031
ENSG00000246095	AC006445.8	-	ENSG00000109705	NKX3-2	-	1026
ENSG00000260612	RP11-432I5.4	+	ENSG00000166747	AP1G1	-	1019
ENSG00000273335	RP11-61L19.2	-	ENSG00000017797	RALBP1	+	1004
ENSG00000227877	LINC00948	-	ENSG00000165449	SLC16A9	-	994
ENSG00000272554	RP11-317L10.1	-	ENSG00000151090	THRB	-	991
ENSG00000224810	RP11-538D16.2	-	ENSG00000179930	ZNF648	-	966
ENSG00000270562	RP11-154H23.3	+	ENSG00000114861	FOXP1	-	955
ENSG00000227359	AC017074.2	-	ENSG00000115084	SLC35F5	-	934
ENSG00000267070	RP11-10K17.6	+	ENSG00000118894	FAM86A	-	932
ENSG00000262194	CTD-3195I5.5	-	ENSG00000083457	ITGAE	-	923
ENSG00000258498	DIO3OS	-	ENSG00000197406	DIO3	+	921
ENSG00000229960	RP11-278H7.4	-	ENSG00000268146	AL590483.1	+	912
ENSG00000254281	KB-1507C5.4	+	ENSG00000253320	KB-1507C5.2	+	910
ENSG00000270828	RP3-466P17.2	-	ENSG00000112425	EPM2A	-	888
ENSG00000233354	LINC00028	+	ENSG00000088320	REM1	+	874
ENSG00000265984	RP11-699A5.2	-	ENSG00000141449	GREB1L	+	872
ENSG00000234432	RP11-1275H24.1	-	ENSG00000182095	TNRC18	-	864
ENSG00000258952	RP11-1042B17.5	+	ENSG00000126778	SIX1	-	827
ENSG00000254810	RP11-672A2.4	-	ENSG00000137507	LRRC32	-	813
ENSG00000263234	CTD-2135D7.3	+	ENSG00000175595	ERCC4	+	811
ENSG00000257268	RP1-74B13.2	+	ENSG00000173093	CCDC63	+	807
ENSG00000258569	RP11-99E15.2	-	ENSG00000071246	VASH1	+	802
ENSG00000229582	RP11-423C15.3	-	ENSG00000167081	PBX3	+	794
ENSG00000250259	RP11-460I19.2	+	ENSG00000127418	FGFRL1	+	782
ENSG00000261925	RP11-388M20.9	+	ENSG00000177238	TRIM72	+	772
ENSG00000249526	CTB-35F21.1	+	ENSG00000171604	CXXC5	+	764
ENSG00000248587	GDNF-AS1	+	ENSG00000168621	GDNF	-	753
ENSG00000233472	RP11-218D6.4	+	ENSG00000169126	ARMC4	-	741
ENSG00000236162	AC092687.3	+	ENSG00000143882	ATP6V1C2	+	698
ENSG00000262079	RP11-515O17.3	-	ENSG00000108924	HLF	+	693
ENSG00000236682	AC068282.3	+	ENSG00000169967	MAP3K2	-	666
ENSG00000265799	RP11-387H17.6	-	ENSG00000108342	CSF3	+	657
ENSG00000236824	BCYRN1	+	ENSG00000119888	EPCAM	+	642
ENSG00000273107	RP11-165A20.3	+	ENSG00000099256	PRTFDC1	-	638
ENSG00000255318	RP11-655M14.13	-	ENSG00000167799	NUDT8	-	635
ENSG00000272667	RP11-395A13.2	+	ENSG00000144233	AMMECR1L	-	635
ENSG00000247624	CPEB2-AS1	-	ENSG00000137449	CPEB2	+	630
ENSG00000234390	USP27X-AS1	-	ENSG00000242013	USP27X	+	627
ENSG00000231437	RP11-88H9.2	+	ENSG00000171385	KCND3	-	616
ENSG00000245937	CTC-228N24.3	-	ENSG00000064651	SLC12A2	+	595
ENSG00000227640	SOX21-AS1	+	ENSG00000125285	SOX21	-	582
ENSG00000224934	RP11-441O15.3	+	ENSG00000120053	GOT1	-	568
ENSG00000228141	AC105339.1	-	ENSG00000103723	AP3B2	-	558
ENSG00000250596	RP11-440I14.2	-	ENSG00000164120	HPGD	-	548
ENSG00000242190	RP11-142L1.1	-	ENSG00000114480	GBE1	-	546
ENSG00000224592	RP5-884C9.2	+	ENSG00000185668	POU3F1	-	537
ENSG00000232028	AC007391.2	+	ENSG00000115825	PRKD3	-	533
ENSG00000247970	RP11-543C4.1	+	ENSG00000205476	CCDC85C	-	531
ENSG00000232638	RP11-379F12.4	+	ENSG00000107485	GATA3	+	521
ENSG00000245685	AF146191.4	-	ENSG00000109536	FRG1	+	518
ENSG00000261012	RP11-116D2.1	-	ENSG00000084674	APOB	-	513
ENSG00000260750	RP11-482M8.1	+	ENSG00000140948	ZCCHC14	-	511
ENSG00000251301	RP11-81H14.2	-	ENSG00000111554	MDM1	-	508
ENSG00000223462	RP11-285G1.9	+	ENSG00000187783	TMEM72	+	507
ENSG00000245466	CTD-2540L5.6	-	ENSG00000133985	TTC9	+	490
ENSG00000266010	GATA6-AS1	-	ENSG00000141448	GATA6	+	476
ENSG00000234817	RP3-400B16.1	+	ENSG00000198721	ECI2	-	476
ENSG00000268802	CTD-2587H19.1	-	ENSG00000167613	LAIR1	-	469
ENSG00000243062	RP11-12M5.1	+	ENSG00000143340	FAM163A	+	467
ENSG00000258399	MEG8	+	ENSG00000269375	AL117190.3	+	462
ENSG00000246465	RP11-57A19.2	-	ENSG00000188322	SBK1	+	456
ENSG00000227356	LINC00866	-	ENSG00000155265	GOLGA7B	+	442
ENSG00000249599	RP11-168E14.1	-	ENSG00000138696	BMPR1B	+	436
ENSG00000238290	RP11-431K24.1	+	ENSG00000116285	ERRFI1	-	431
ENSG00000272192	CTD-2532N20.1	+	ENSG00000205268	PDE7A	-	431
ENSG00000237476	XXbac-B135H6.15	+	ENSG00000183773	AIFM3	+	430
ENSG00000257258	RP11-946L16.1	-	ENSG00000064763	FAR2	+	429
ENSG00000259711	CTD-3032H12.2	+	ENSG00000176842	IRX5	+	429
ENSG00000260359	RP11-4F5.2	+	ENSG00000140563	MCTP2	+	409
ENSG00000270182	RP1-170O19.21	+	ENSG00000122592	HOXA7	-	409
ENSG00000233926	RP11-154D17.1	+	ENSG00000196781	TLE1	-	409
ENSG00000225791	TRAM2-AS1	+	ENSG00000065308	TRAM2	-	393
ENSG00000251611	RP11-610P16.1	-	ENSG00000164142	FAM160A1	+	382
ENSG00000246774	AC004051.2	+	ENSG00000188517	COL25A1	-	379
ENSG00000260186	RP11-481J2.2	+	ENSG00000103034	NDRG4	+	377
ENSG00000266970	RP11-806H10.4	+	ENSG00000184557	SOCS3	-	377
ENSG00000273344	PAXIP1-AS1	+	ENSG00000157212	PAXIP1	-	365
ENSG00000272933	RP11-47A8.5	-	ENSG00000171206	TRIM8	+	357
ENSG00000272953	RP11-1275H24.2	+	ENSG00000182095	TNRC18	-	357
ENSG00000259942	RP11-292F22.7	+	ENSG00000198250	ANTXRL	+	349
ENSG00000273001	RP11-118K6.3	-	ENSG00000067057	PFKP	+	333
ENSG00000272233	RP11-503E24.3	+	ENSG00000176209	SMIM19	+	331
ENSG00000228878	AC007551.3	-	ENSG00000122545	SEPT7	+	317
ENSG00000236537	RP11-732M18.3	+	ENSG00000130338	TULP4	+	303
ENSG00000271966	RP11-7F18.2	+	ENSG00000066777	ARFGEF1	-	299
ENSG00000246379	RP11-461O7.1	-	ENSG00000087258	GNAO1	+	297
ENSG00000272459	RP11-1277A3.3	+	ENSG00000146067	FAM193B	-	284
ENSG00000180279	CTD-2568A17.5	+	ENSG00000167748	KLK1	-	271
ENSG00000272198	RP11-309G3.3	+	ENSG00000162783	IER5	+	269
ENSG00000253557	RP11-1080G15.1	-	ENSG00000156011	PSD3	-	263
ENSG00000242578	RP11-469J4.3	+	ENSG00000013297	CLDN11	+	251
ENSG00000263958	RP11-676J15.1	+	ENSG00000166342	NETO1	-	243
ENSG00000271398	RP5-1092A3.5	+	ENSG00000130770	ATPIF1	+	239
ENSG00000260101	RP11-568N6.1	-	ENSG00000119844	AFTPH	+	239
ENSG00000273117	AC144652.1	-	ENSG00000186480	INSIG1	+	236
ENSG00000145063	AC062028.1	-	ENSG00000150873	C2orf50	+	233
ENSG00000246523	RP11-736K20.6	+	ENSG00000174804	FZD4	-	229
ENSG00000235601	RP11-231K24.2	+	ENSG00000131668	BARX1	-	226
ENSG00000254298	CTB-17P3.4	-	ENSG00000197043	ANXA6	-	225
ENSG00000271646	RP11-326I11.3	+	ENSG00000168310	IRF2	-	223
ENSG00000255362	RP11-619A14.3	-	ENSG00000085741	WNT11	-	221
ENSG00000235358	RP11-399E6.1	+	ENSG00000010803	SCMH1	-	220
ENSG00000269893	SNHG8	+	ENSG00000164099	PRSS12	-	216
ENSG00000224977	RP11-160H22.3	+	ENSG00000135870	RC3H1	-	213
ENSG00000270019	RP11-141B14.1	-	ENSG00000115091	ACTR3	+	211
ENSG00000228414	AC010733.4	-	ENSG00000162924	REL	+	208
ENSG00000255447	CTD-2210P24.6	+	ENSG00000181830	SLC35C1	+	205
ENSG00000244578	RP11-548O1.3	-	ENSG00000183770	FOXL2	-	205
ENSG00000250241	RP11-9G1.3	-	ENSG00000138650	PCDH10	+	200
ENSG00000273175	RP11-11N7.4	+	ENSG00000153187	HNRNPU	-	197
ENSG00000273129	RP5-973M2.2	+	ENSG00000073756	PTGS2	-	196
ENSG00000253704	RP11-267M23.4	+	ENSG00000164944	KIAA1429	-	194
ENSG00000227533	SLC2A1-AS1	+	ENSG00000117394	SLC2A1	-	191
ENSG00000226335	XXyac-YX155B6.6	-	ENSG00000203836	NBPF24	-	181
ENSG00000214293	RSBN1L-AS1	-	ENSG00000187257	RSBN1L	+	179
ENSG00000268654	MIMT1	+	ENSG00000269699	ZIM2	-	174
ENSG00000246375	RP11-10L7.1	+	ENSG00000163644	PPM1K	-	174
ENSG00000226337	RP11-274B18.4	+	ENSG00000181778	TMEM252	-	170
ENSG00000269038	AP001462.6	+	ENSG00000168066	SF1	-	169
ENSG00000226308	RP4-813D12.3	+	ENSG00000101144	BMP7	-	169
ENSG00000237753	AC079922.3	-	ENSG00000144136	SLC20A1	+	168
ENSG00000182165	TP53TG1	-	ENSG00000005469	CROT	+	167
ENSG00000228873	AC012307.2	-	ENSG00000158050	DUSP2	-	163
ENSG00000232046	AC007392.3	+	ENSG00000143995	MEIS1	+	162
ENSG00000243350	RP11-379F12.3	-	ENSG00000107485	GATA3	+	156
ENSG00000269758	CTD-2245F17.9	-	ENSG00000228567	VN1R4	-	152
ENSG00000246863	RP11-325N19.3	+	ENSG00000166073	GPR176	-	151
ENSG00000246067	RAB30-AS1	+	ENSG00000137502	RAB30	-	144
ENSG00000235523	RP11-63P12.7	+	ENSG00000119125	GDA	+	144
ENSG00000249896	RP11-586D19.1	+	ENSG00000152969	JAKMIP1	-	143
ENSG00000269364	CTC-457E21.2	+	ENSG00000197360	ZNF98	-	142
ENSG00000229102	RP11-360P21.2	-	ENSG00000121879	PIK3CA	+	142
ENSG00000249334	RP11-61G19.1	+	ENSG00000109684	CLNK	-	139
ENSG00000251072	RP11-434D11.4	-	ENSG00000113368	LMNB1	+	138
ENSG00000271576	RP11-486G15.2	-	ENSG00000142875	PRKACB	+	132
ENSG00000258735	LINC00637	+	ENSG00000088808	PPP1R13B	-	132
ENSG00000259011	RP11-2C7.1	+	ENSG00000206190	ATP10A	-	126
ENSG00000269921	RP11-646I6.5	+	ENSG00000157426	AASDH	-	126
ENSG00000250786	SNHG18	+	ENSG00000112902	SEMA5A	-	126
ENSG00000248508	SRP14-AS1	+	ENSG00000140319	SRP14	-	124
ENSG00000234509	AP000253.1	-	ENSG00000142168	SOD1	+	123
ENSG00000270163	RP11-1085N6.6	-	ENSG00000165588	OTX2	-	120
ENSG00000237943	PRKCQ-AS1	+	ENSG00000065675	PRKCQ	-	119
ENSG00000267539	RP11-138H8.7	-	ENSG00000166173	LARP6	-	119
ENSG00000246820	RP11-379P15.1	+	ENSG00000166405	RIC3	-	113
ENSG00000270673	YTHDF3-AS1	-	ENSG00000185728	YTHDF3	+	112
ENSG00000258879	RP11-713N11.5	+	ENSG00000118308	LRMP	+	110
ENSG00000272716	RP11-563N4.1	-	ENSG00000152683	SLC30A6	+	108
ENSG00000236651	AC104801.1	+	ENSG00000115844	DLX2	-	107
ENSG00000234492	RPL34-AS1	-	ENSG00000109475	RPL34	+	107
ENSG00000270964	RP11-502I4.3	-	ENSG00000137764	MAP2K5	+	106
ENSG00000238198	RP11-31F15.2	-	ENSG00000198799	LRIG2	+	105
ENSG00000233220	LINC00167	+	ENSG00000170325	PRDM10	-	104
ENSG00000260637	RP11-46C24.5	-	ENSG00000167522	ANKRD11	-	101
ENSG00000272695	GAS6-AS2	+	ENSG00000183087	GAS6	-	96
ENSG00000223855	AC147651.3	+	ENSG00000197461	PDGFA	-	96
ENSG00000251359	WWC2-AS2	-	ENSG00000151718	WWC2	+	95
ENSG00000270876	CTC-523E23.8	-	ENSG00000168661	ZNF30	+	92
ENSG00000261501	RP11-63B13.1	+	ENSG00000138686	BBS7	-	87
ENSG00000226684	RP3-418C23.2	+	ENSG00000146263	MMS22L	-	87
ENSG00000228021	RP11-383C5.3	+	ENSG00000175018	TEX36	-	86
ENSG00000234690	AC073283.4	-	ENSG00000119888	EPCAM	+	85
ENSG00000232324	AC008440.10	+	ENSG00000179820	MYADM	+	84
ENSG00000241316	RP11-81N13.1	+	ENSG00000172340	SUCLG2	-	84
ENSG00000236423	RP13-15E13.1	+	ENSG00000198912	C1orf174	-	80
ENSG00000268266	AC003005.2	+	ENSG00000197128	ZNF772	-	80
ENSG00000248866	USP46-AS1	+	ENSG00000109189	USP46	-	72
ENSG00000235664	AC005682.8	-	ENSG00000122591	FAM126A	-	70
ENSG00000231918	AC007682.1	+	ENSG00000179915	NRXN1	-	66
ENSG00000267789	CTD-2526M8.3	-	ENSG00000228075	BOD1L2	+	65
ENSG00000224081	LINC01057	-	ENSG00000143036	SLC44A3	+	62
ENSG00000232784	AC067961.1	+	ENSG00000144460	NYAP2	+	61
ENSG00000226328	CTA-217C2.1	-	ENSG00000093000	NUP50	+	61
ENSG00000178412	RP11-567M16.3	-	ENSG00000060069	CTDP1	+	57
ENSG00000250903	GMDS-AS1	+	ENSG00000112699	GMDS	-	57
ENSG00000246541	RP11-363G15.2	-	ENSG00000163104	SMARCAD1	+	56
ENSG00000253508	RP1-170O19.14	-	ENSG00000106031	HOXA13	-	56
ENSG00000271200	RP11-430G17.3	-	ENSG00000132849	INADL	+	54
ENSG00000246145	RP11-346I3.4	-	ENSG00000179041	RRS1	+	52
ENSG00000255458	RP11-539G18.2	+	ENSG00000163683	SMIM14	-	51
ENSG00000261722	RP11-679B19.2	-	ENSG00000186153	WWOX	+	45
ENSG00000230658	KLHL7-AS1	-	ENSG00000122550	KLHL7	+	32
ENSG00000237838	AC133680.1	+	ENSG00000077092	RARB	+	28
ENSG00000251136	RP11-37B2.1	-	ENSG00000104312	RIPK2	+	21
ENSG00000261404	AC009120.4	-	ENSG00000103035	PSMD7	+	14
ENSG00000269957	RP11-20A20.2	+	ENSG00000205442	IZUMO3	-	7
ENSG00000264066	MIR144	-	ENSG00000132591	ERAL1	+	6
ENSG00000258285	RP11-103B5.2	+	ENSG00000088992	TESC	-	3
ENSG00000248079	DPH6-AS1	+	ENSG00000134146	DPH6	-	3
ENSG00000263489	CTC-264K15.6	-	ENSG00000007314	SCN4A	-	3
ENSG00000188070	C11orf95	-	ENSG00000133318	RTN3	+	2
ENSG00000237094	RP4-669L17.10	+	ENSG00000235249	OR4F29	+	0
ENSG00000230021	RP5-857K21.4	-	ENSG00000185097	OR4F16	-	0
ENSG00000237491	RP11-206L10.9	+	ENSG00000269831	AL669831.1	-	0
ENSG00000228423	RP4-633I8.4	-	ENSG00000142599	RERE	-	0
ENSG00000264443	RP4-594I10.3	-	ENSG00000117602	RCAN3	+	0
ENSG00000225506	CYP4A22-AS1	-	ENSG00000186160	CYP4Z1	+	0
ENSG00000225506	CYP4A22-AS1	-	ENSG00000162365	CYP4A22	+	0
ENSG00000231363	RP11-148B18.1	+	ENSG00000137962	ARHGAP29	-	0
ENSG00000224698	RP11-131J3.1	+	ENSG00000186086	NBPF6	+	0
ENSG00000231346	RP5-836N10.1	-	ENSG00000116473	RAP1A	+	0
ENSG00000235398	LINC00623	-	ENSG00000231360	AL592284.1	+	0
ENSG00000234437	RP1-206D15.3	-	ENSG00000117477	CCDC181	-	0
ENSG00000271811	RP1-79C4.4	+	ENSG00000116132	PRRX1	+	0
ENSG00000224228	RP1-15D23.2	+	ENSG00000120337	TNFSF18	-	0
ENSG00000224687	RASAL2-AS1	-	ENSG00000075391	RASAL2	+	0
ENSG00000224717	RP11-576D8.4	+	ENSG00000186007	LEMD1	-	0
ENSG00000240754	RP11-38J22.6	-	ENSG00000196533	C1orf186	-	0
ENSG00000228106	RP11-452F19.3	+	ENSG00000154309	DISP1	+	0
ENSG00000231979	RP11-35L17.3	-	ENSG00000133019	CHRM3	+	0
ENSG00000229656	RP11-462L8.1	+	ENSG00000150093	ITGB1	-	0
ENSG00000223477	LINC00842	-	ENSG00000204174	NPY4R	+	0
ENSG00000223477	LINC00842	-	ENSG00000150165	ANXA8L1	-	0
ENSG00000270087	RP11-399K21.11	-	ENSG00000165655	ZNF503	-	0
ENSG00000228261	RP11-127L20.3	+	ENSG00000148841	ITPRIP	-	0
ENSG00000232259	RP11-4C20.3	-	ENSG00000132334	PTPRE	+	0
ENSG00000270235	RP11-122K13.14	-	ENSG00000198546	ZNF511	+	0
ENSG00000271758	RP11-35J10.5	-	ENSG00000183303	OR5P2	-	0
ENSG00000271758	RP11-35J10.5	-	ENSG00000182334	OR5P3	-	0
ENSG00000255243	CTD-2507G9.1	+	ENSG00000134343	ANO3	+	0
ENSG00000256443	RP11-794G24.1	-	ENSG00000011347	SYT7	-	0
ENSG00000254837	AP001372.2	+	ENSG00000175536	LIPT2	-	0
ENSG00000254837	AP001372.2	+	ENSG00000077514	POLD3	+	0
ENSG00000255136	CTD-2562J17.4	-	ENSG00000261594	TPBGL	+	0
ENSG00000255345	CTD-2337I7.1	+	ENSG00000149256	TENM4	-	0
ENSG00000255429	RP11-643G5.6	-	ENSG00000086991	NOX4	-	0
ENSG00000255679	JRKL-AS1	-	ENSG00000183340	JRKL	+	0
ENSG00000255580	AP000462.2	+	ENSG00000182985	CADM1	-	0
ENSG00000231560	AC091814.3	-	ENSG00000172322	CLEC12A	+	0
ENSG00000257004	RP11-180M15.3	+	ENSG00000183150	GPR19	-	0
ENSG00000257488	RP5-1057I20.2	+	ENSG00000061273	HDAC7	-	0
ENSG00000271090	AC012531.23	+	ENSG00000123407	HOXC12	+	0
ENSG00000260597	AC012531.25	+	ENSG00000273049	RP11-834C11.12	+	0
ENSG00000260597	AC012531.25	+	ENSG00000197757	HOXC6	+	0
ENSG00000260597	AC012531.25	+	ENSG00000198353	HOXC4	+	0
ENSG00000257259	RP11-767I20.1	-	ENSG00000258231	RP11-362K2.2	+	0
ENSG00000250748	RP11-230G5.2	-	ENSG00000174099	MSRB3	+	0
ENSG00000231121	RP1-34H18.1	+	ENSG00000268519	AC073528.1	-	0
ENSG00000258048	RP11-530C5.1	+	ENSG00000177425	PAWR	-	0
ENSG00000258048	RP11-530C5.1	+	ENSG00000058272	PPP1R12A	-	0
ENSG00000258185	RP11-202H2.1	-	ENSG00000182050	MGAT4C	-	0
ENSG00000271614	LINC00936	+	ENSG00000070961	ATP2B1	-	0
ENSG00000256742	RP13-941N14.1	+	ENSG00000089094	KDM2B	-	0
ENSG00000255856	RP11-87C12.5	-	ENSG00000110987	BCL7A	+	0
ENSG00000251497	RP11-197N18.7	+	ENSG00000090975	PITPNM2	-	0
ENSG00000255992	RP11-417L19.4	-	ENSG00000177192	PUS1	+	0
ENSG00000223732	RP11-321C24.1	-	ENSG00000083635	NUFIP1	-	0
ENSG00000223732	RP11-321C24.1	-	ENSG00000133114	GPALPP1	+	0
ENSG00000272349	RP11-397O8.7	-	ENSG00000198542	ITGBL1	+	0
ENSG00000243319	FGF14-IT1	-	ENSG00000102466	FGF14	-	0
ENSG00000248975	CTD-2251F13.1	-	ENSG00000184304	PRKD1	-	0
ENSG00000258803	RP11-624J12.1	+	ENSG00000070269	TMEM260	+	0
ENSG00000258561	RP11-72M17.1	-	ENSG00000171723	GPHN	+	0
ENSG00000258957	RP11-363J20.1	-	ENSG00000081177	EXD2	+	0
ENSG00000258520	RP11-363J20.2	-	ENSG00000081177	EXD2	+	0
ENSG00000258520	RP11-363J20.2	-	ENSG00000100626	GALNT16	+	0
ENSG00000257759	RP11-486O13.4	-	ENSG00000139985	ADAM21	+	0
ENSG00000257759	RP11-486O13.4	-	ENSG00000134007	ADAM20	-	0
ENSG00000258517	RP6-91H8.1	+	ENSG00000267901	AC004817.1	-	0
ENSG00000258871	RP3-514A23.2	-	ENSG00000182732	RGS6	+	0
ENSG00000259124	RP11-187O7.3	-	ENSG00000119715	ESRRB	+	0
ENSG00000205562	RP11-497E19.1	-	ENSG00000258945	RP11-497E19.2	+	0
ENSG00000258807	RP11-1152H15.1	-	ENSG00000054983	GALC	-	0
ENSG00000259077	RP11-804L24.2	+	ENSG00000054983	GALC	-	0
ENSG00000214548	MEG3	+	ENSG00000267918	AL117190.2	-	0
ENSG00000258404	RP11-1029J19.5	-	ENSG00000258512	RP11-796G6.2	+	0
ENSG00000258913	RP11-260M19.2	+	ENSG00000228032	C14orf144	+	0
ENSG00000259721	RP11-758N13.1	-	ENSG00000166923	GREM1	+	0
ENSG00000259235	RP11-605F22.2	-	ENSG00000233932	CTXN2	+	0
ENSG00000259235	RP11-605F22.2	-	ENSG00000074803	SLC12A1	+	0
ENSG00000259240	RP11-108K3.1	+	ENSG00000183578	TNFAIP8L3	-	0
ENSG00000259240	RP11-108K3.1	+	ENSG00000137869	CYP19A1	-	0
ENSG00000259577	RP11-430B1.2	+	ENSG00000069966	GNB5	-	0
ENSG00000259577	RP11-430B1.2	+	ENSG00000128833	MYO5C	-	0
ENSG00000259673	IQCH-AS1	-	ENSG00000103599	IQCH	+	0
ENSG00000259673	IQCH-AS1	-	ENSG00000189227	C15orf61	+	0
ENSG00000261423	RP11-1007O24.3	-	ENSG00000187806	TMEM202	+	0
ENSG00000261423	RP11-1007O24.3	-	ENSG00000166233	ARIH1	+	0
ENSG00000259234	RP11-17L5.4	-	ENSG00000235711	ANKRD34C	+	0
ENSG00000259275	RP11-522B15.3	+	ENSG00000268484	AC087477.1	+	0
ENSG00000260874	RP11-715J22.4	-	ENSG00000162063	CCNF	+	0
ENSG00000262686	AC005356.1	-	ENSG00000126603	GLIS2	+	0
ENSG00000260756	RP11-609N14.1	-	ENSG00000166669	ATF7IP2	+	0
ENSG00000189149	CRYM-AS1	+	ENSG00000103316	CRYM	-	0
ENSG00000198106	SNX29P2	+	ENSG00000254206	NPIPB11	-	0
ENSG00000198106	SNX29P2	+	ENSG00000261740	RP11-345J4.5	-	0
ENSG00000198106	SNX29P2	+	ENSG00000183336	BOLA2	-	0
ENSG00000198106	SNX29P2	+	ENSG00000181625	SLX1B	+	0
ENSG00000198106	SNX29P2	+	ENSG00000213648	SULT1A4	+	0
ENSG00000198106	SNX29P2	+	ENSG00000258150	RP11-345J4.3	-	0
ENSG00000198106	SNX29P2	+	ENSG00000169203	RP11-231C14.4	-	0
ENSG00000261507	RP11-1437A8.6	-	ENSG00000205457	TP53TG3C	+	0
ENSG00000245768	RP11-410D17.2	+	ENSG00000125166	GOT2	-	0
ENSG00000260755	RP11-403P17.3	+	ENSG00000260851	RP11-403P17.5	-	0
ENSG00000260755	RP11-403P17.3	+	ENSG00000166548	TK2	-	0
ENSG00000246777	RP11-61A14.4	+	ENSG00000135720	DYNC1LI2	-	0
ENSG00000261386	CTD-2012K14.6	-	ENSG00000102974	CTCF	+	0
ENSG00000267660	CTC-479C5.17	-	ENSG00000213398	LCAT	-	0
ENSG00000267660	CTC-479C5.17	-	ENSG00000124067	SLC12A4	-	0
ENSG00000250514	RP11-96P7.1	+	ENSG00000261833	RP11-58C22.1	+	0
ENSG00000261218	RP11-960L18.1	+	ENSG00000197943	PLCG2	+	0
ENSG00000261095	RP11-899L11.1	+	ENSG00000260456	C16orf95	-	0
ENSG00000266378	RP11-214O1.3	+	ENSG00000125430	HS3ST3B1	+	0
ENSG00000266498	RP11-45M22.5	-	ENSG00000264187	RP11-45M22.4	-	0
ENSG00000266498	RP11-45M22.5	-	ENSG00000154803	FLCN	-	0
ENSG00000265139	RP11-227G15.2	+	ENSG00000108666	C17orf75	-	0
ENSG00000262052	RP11-763E3.1	-	ENSG00000141179	PCTP	+	0
ENSG00000267104	TBC1D3P1-DHX40P1	-	ENSG00000267318	RP11-178C3.1	+	0
ENSG00000267104	TBC1D3P1-DHX40P1	-	ENSG00000189050	RNFT1	-	0
ENSG00000267659	RP11-118B18.1	+	ENSG00000108950	FAM20A	-	0
ENSG00000263718	RP11-285E9.6	-	ENSG00000184640	SEPT9	+	0
ENSG00000267583	RP11-322E11.5	-	ENSG00000267140	RP11-322E11.6	-	0
ENSG00000267583	RP11-322E11.5	-	ENSG00000153391	INO80C	-	0
ENSG00000265533	RP11-638L3.1	+	ENSG00000171451	DSEL	-	0
ENSG00000266304	RP11-484N16.1	-	ENSG00000266258	RP11-41O4.1	+	0
ENSG00000214347	CTB-180A7.8	+	ENSG00000125651	GTF2F1	-	0
ENSG00000234773	CTD-2666L21.1	+	ENSG00000197857	ZNF44	-	0
ENSG00000267212	CTD-2659N19.9	-	ENSG00000095066	HOOK2	-	0
ENSG00000268087	CTC-429P9.2	+	ENSG00000141979	CTD-3222D19.2	-	0
ENSG00000268087	CTC-429P9.2	+	ENSG00000105085	MED26	-	0
ENSG00000268087	CTC-429P9.2	+	ENSG00000268790	CTC-429P9.4	-	0
ENSG00000268087	CTC-429P9.2	+	ENSG00000214046	SMIM7	-	0
ENSG00000269796	AC011516.1	+	ENSG00000197360	ZNF98	-	0
ENSG00000267886	CTD-2291D10.4	+	ENSG00000183850	ZNF730	+	0
ENSG00000267924	RP11-255H23.4	-	ENSG00000205246	RPSAP58	+	0
ENSG00000267498	CTB-32O4.2	+	ENSG00000169021	UQCRFS1	-	0
ENSG00000267760	CTC-565M22.1	-	ENSG00000198597	ZNF536	+	0
ENSG00000268746	CTD-2571L23.8	+	ENSG00000063169	GLTSCR1	+	0
ENSG00000268746	CTD-2571L23.8	+	ENSG00000024422	EHD2	+	0
ENSG00000197813	CTC-301O7.4	-	ENSG00000104894	CD37	+	0
ENSG00000197813	CTC-301O7.4	-	ENSG00000074219	TEAD2	-	0
ENSG00000267606	AC006116.21	-	ENSG00000131848	ZSCAN5A	-	0
ENSG00000166770	ZNF667-AS1	+	ENSG00000198046	ZNF667	-	0
ENSG00000232098	CTD-2619J13.14	-	ENSG00000171574	ZNF584	+	0
ENSG00000242282	AC108488.4	-	ENSG00000255767	RP13-512J5.1	-	0
ENSG00000273233	RP11-713D19.1	-	ENSG00000163806	SPDYA	+	0
ENSG00000272156	RP11-477N3.1	+	ENSG00000170634	ACYP2	+	0
ENSG00000184115	RP13-1039J1.2	-	ENSG00000257207	LIMS3L	-	0
ENSG00000271709	RP11-297J22.1	-	ENSG00000074047	GLI2	+	0
ENSG00000227542	AC092614.2	-	ENSG00000128641	MYO1B	+	0
ENSG00000236653	AC005235.1	-	ENSG00000115896	PLCL1	+	0
ENSG00000225421	AC019330.1	-	ENSG00000115896	PLCL1	+	0
ENSG00000234431	AC007283.5	+	ENSG00000003402	CFLAR	+	0
ENSG00000233143	AC009492.1	+	ENSG00000231672	DIRC3	-	0
ENSG00000243961	RP5-839B4.8	+	ENSG00000132623	ANKEF1	+	0
ENSG00000233895	RP1-122P22.2	+	ENSG00000268628	AL121761.2	-	0
ENSG00000228265	RP5-1125A11.1	-	ENSG00000125970	RALY	+	0
ENSG00000234011	RP3-461P17.10	+	ENSG00000269549	AL031663.2	+	0
ENSG00000240770	C21orf91-OT1	-	ENSG00000154642	C21orf91	-	0
ENSG00000227330	AP000998.2	-	ENSG00000154645	CHODL	+	0
ENSG00000273492	AP000230.1	+	ENSG00000142192	APP	-	0
ENSG00000230794	AF015720.3	-	ENSG00000159216	RUNX1	-	0
ENSG00000224790	AP000704.5	+	ENSG00000159267	HLCS	-	0
ENSG00000237232	ZNF295-AS1	+	ENSG00000173276	ZBTB21	-	0
ENSG00000231010	RP6-109B7.2	-	ENSG00000197182	FLJ27365	+	0
ENSG00000227588	CNTN4-AS2	-	ENSG00000144619	CNTN4	+	0
ENSG00000235947	EGOT	-	ENSG00000150995	ITPR1	+	0
ENSG00000226258	GRM7-AS3	-	ENSG00000196277	GRM7	+	0
ENSG00000223351	ZNF385D-AS2	+	ENSG00000151789	ZNF385D	-	0
ENSG00000244564	RP11-14D22.1	+	ENSG00000163637	PRICKLE2	-	0
ENSG00000239828	RP11-446H18.5	-	ENSG00000138483	CCDC54	+	0
ENSG00000239482	RP11-90K6.1	+	ENSG00000091972	CD200	+	0
ENSG00000242290	RP11-197K3.1	+	ENSG00000181722	ZBTB20	-	0
ENSG00000239268	RP11-384F7.2	-	ENSG00000185565	LSAMP	-	0
ENSG00000234717	TMEM212-AS1	-	ENSG00000186329	TMEM212	+	0
ENSG00000223930	RP11-33A14.1	-	ENSG00000197584	KCNMB2	+	0
ENSG00000242086	LINC00969	+	ENSG00000176945	MUC20	+	0
ENSG00000206113	RP11-503N18.1	+	ENSG00000249428	RP11-503N18.3	+	0
ENSG00000205959	RP11-689P11.2	+	ENSG00000155275	TRMT44	+	0
ENSG00000250846	RP11-807H7.1	+	ENSG00000145242	EPHA5	-	0
ENSG00000249036	RP11-625I7.1	-	ENSG00000138764	CCNG2	+	0
ENSG00000251331	RP11-689K5.3	-	ENSG00000138670	RASGEF1B	-	0
ENSG00000251081	RP11-713M6.2	+	ENSG00000155011	DKK2	-	0
ENSG00000250344	RP11-647P12.1	+	ENSG00000173376	NDNF	-	0
ENSG00000249806	RP11-223C24.1	+	ENSG00000109452	INPP4B	-	0
ENSG00000251504	RP11-162G9.1	-	ENSG00000231171	RP11-389E17.1	+	0
ENSG00000249781	CTD-2143L24.1	-	ENSG00000169777	TAS2R1	-	0
ENSG00000271892	CTD-2228A4.1	-	ENSG00000176788	BASP1	+	0
ENSG00000249854	RP11-420O16.1	+	ENSG00000145526	CDH18	-	0
ENSG00000152931	PART1	+	ENSG00000113448	PDE4D	-	0
ENSG00000247993	RP11-79P5.2	+	ENSG00000251493	FOXD1	-	0
ENSG00000248127	CTC-235G5.3	-	ENSG00000122012	SV2C	+	0
ENSG00000249082	CTC-276P9.1	-	ENSG00000224186	CTC-349C3.1	+	0
ENSG00000249738	AC008697.1	+	ENSG00000113302	IL12B	-	0
ENSG00000272379	RP1-257A7.5	-	ENSG00000145979	TBC1D7	-	0
ENSG00000272053	RP11-367G6.3	-	ENSG00000111913	FAM65B	-	0
ENSG00000236164	RP11-268F1.3	-	ENSG00000230062	ANKRD66	+	0
ENSG00000231683	RP1-27K12.2	-	ENSG00000001084	GCLC	-	0
ENSG00000225174	OSTM1-AS1	+	ENSG00000081087	OSTM1	-	0
ENSG00000231028	LINC00271	+	ENSG00000135541	AHI1	-	0
ENSG00000227681	RP11-307P5.1	+	ENSG00000203727	SAMD5	+	0
ENSG00000223414	LINC00473	-	ENSG00000112541	PDE10A	-	0
ENSG00000230487	PSMG3-AS1	+	ENSG00000157778	PSMG3	-	0
ENSG00000236081	AC074389.9	-	ENSG00000225968	ELFN1	+	0
ENSG00000226587	RP5-905H7.9	-	ENSG00000230000	AC006455.1	+	0
ENSG00000179406	LINC00174	-	ENSG00000169902	TPST1	+	0
ENSG00000225703	AC005522.7	-	ENSG00000243566	UPK3B	+	0
ENSG00000244219	GS1-259H13.2	+	ENSG00000272647	GS1-259H13.10	+	0
ENSG00000231114	AC078842.4	+	ENSG00000105894	PTN	-	0
ENSG00000204990	RP5-842K16.1	-	ENSG00000261115	TMEM178B	+	0
ENSG00000243583	RP4-669B10.3	+	ENSG00000213215	OR2F1	+	0
ENSG00000253696	KBTBD11-OT1	+	ENSG00000176595	KBTBD11	+	0
ENSG00000245857	GS1-24F4.2	+	ENSG00000164825	DEFB1	-	0
ENSG00000269954	RP11-148O21.6	-	ENSG00000136573	BLK	+	0
ENSG00000253270	RP11-1105O14.1	+	ENSG00000147408	CSGALNACT1	-	0
ENSG00000253733	LZTS1-AS1	+	ENSG00000061337	LZTS1	-	0
ENSG00000271869	RP11-51J9.5	-	ENSG00000104660	LEPROTL1	+	0
ENSG00000253116	RP11-648L3.2	-	ENSG00000169122	FAM110B	+	0
ENSG00000254266	RP11-594N15.2	-	ENSG00000171033	PKIA	+	0
ENSG00000254060	RP11-172E10.1	+	ENSG00000076641	PAG1	-	0
ENSG00000254177	RP11-1149M10.1	+	ENSG00000076641	PAG1	-	0
ENSG00000253960	RP11-388K12.1	-	ENSG00000268080	AC016885.1	+	0
ENSG00000253972	RP11-4K16.2	-	ENSG00000147676	MAL2	+	0
ENSG00000254263	RP11-473O4.4	+	ENSG00000153310	FAM49B	-	0
ENSG00000254197	RP11-10J21.5	+	ENSG00000022567	SLC45A4	-	0
ENSG00000247317	RP11-273G15.2	-	ENSG00000160932	LY6E	+	0
ENSG00000225706	RP11-75C9.1	+	ENSG00000153707	PTPRD	-	0
ENSG00000237357	RP11-475I24.3	+	ENSG00000212952	BX088651.1	-	0
ENSG00000233067	RP11-40F8.2	-	ENSG00000175809	ZNF645	+	0
ENSG00000233067	RP11-40F8.2	-	ENSG00000184735	DDX53	+	0
ENSG00000259977	AL121578.2	+	ENSG00000250349	TM4SF2	+	0
ENSG00000226530	RP11-348F1.2	+	ENSG00000187690	CXorf67	+	0

## Sheet: Additional file 7E
Additional file 7E: KEGG pathway enrichments of nearby protein coding genes to lncRNAs from cllDMGs in PBMC comparisons.
KEGG pathways	percentage of Genes involved	Pvalue	Genes (Entrez:uid)
hsa04550~Signaling_pathways_regulating_pluripotency_of_stem_cells	9.85915	0.000291069	2103; 3399; 3720; 4088; 4090; 4609; 5290; 56916; 648; 6498; 658; 7481; 8322; 9421;
hsa04350~TGF-beta_signaling_pathway	11.9048	0.00055809	151449; 3399; 4088; 4090; 4609; 5308; 5519; 655; 658; 7050;
hsa04611~Platelet_activation	9.83607	0.000788137	103910; 3688; 3708; 4067; 4659; 5028; 5290; 5336; 54518; 5567; 5906; 9475;
hsa05200~Pathways_in_cancer	6.29723	0.0011877	10681; 10928; 2034; 2259; 2736; 3688; 3725; 3909; 3910; 4088; 4609; 5154; 5290; 5336; 5567; 5743; 5915; 613; 6513; 7187; 7481; 8322; 836; 861; 9475;
hsa04064~NF-kappa_B_signaling_pathway	9.78261	0.00357657	10892; 115650; 23085; 4067; 5336; 5588; 5743; 7187; 8837;
hsa00512~Mucin_type_O-Glycan_biosynthesis	16.129	0.00435679	50614; 51301; 57452; 64409; 6482;
hsa04390~Hippo_signaling_pathway	7.79221	0.00477282	10207; 10971; 151449; 2736; 4088; 4609; 5519; 655; 658; 7481; 8322; 8463;
hsa05205~Proteoglycans_in_cancer	6.89655	0.00659276	10818; 3593; 3688; 3708; 4609; 4659; 5290; 5336; 5567; 7481; 8322; 836; 857; 9475;
hsa05222~Small_cell_lung_cancer	9.30233	0.00771829	3688; 3909; 3910; 4609; 5290; 5743; 5915; 7187;
hsa04670~Leukocyte_transendothelial_migration	7.62712	0.0152923	103910; 3688; 4301; 5010; 5290; 5336; 5906; 9073; 9475;
hsa04310~Wnt_signaling_pathway	7.0922	0.0168717	166336; 27123; 3725; 4088; 4609; 5567; 7481; 8322; 85409; 9475;
hsa00400~Phenylalanine,_tyrosine_and_tryptophan_biosynthesis	40	0.0174007	2805; 2806;
hsa05211~Renal_cell_carcinoma	9.09091	0.0218483	201163; 2034; 3725; 5290; 5906; 6513;
hsa04726~Serotonergic_synapse	7.14286	0.029698	10681; 247; 2775; 351; 3708; 5567; 5743; 836;
hsa04014~Ras_signaling_pathway	5.72687	0.0317886	10681; 10928; 2259; 29110; 4301; 5154; 5290; 5336; 5567; 5906; 5966; 7010; 9462;
hsa04919~Thyroid_hormone_signaling_pathway	6.77966	0.0380465	1735; 4609; 5214; 5290; 5336; 5567; 6513; 7068;
hsa05166~HTLV-I_infection	5.42636	0.0383914	10714; 115650; 293; 3725; 4088; 4487; 4609; 5154; 5290; 5567; 6513; 7481; 8322; 8829;
hsa04015~Rap1_signaling_pathway	5.6872	0.0397485	2259; 23683; 2775; 3688; 4301; 5028; 5154; 5290; 54518; 5587; 5906; 7010;
hsa04022~cGMP-PKG_signaling_pathway	5.98802	0.0436533	152; 157855; 27094; 293; 3708; 4659; 490; 5290; 9475; 9569;
hsa05146~Amoebiasis	6.93069	0.046027	3593; 3909; 3910; 5272; 5290; 5567; 836;

## Sheet: Additional file 7F
Additional file 7F: Cancer enrichments (NCG) of nearby protein coding genes to lncRNAs from cllDMGs in PBMC comparisons.
Cancer Types	percentage of Genes involved	Pvalue	Genes
leukemia	9.09091	0.00377295	ARHGAP26; BCR; CBFA2T3; CDX2; DNMT3A; FOXP1; GPHN; HLF; HOXA13; KAT6B; LPP; MLLT4; MYC; PRRX1; RUNX1; SEPT9;
lymphoma	7.66129	0.00927037	BCR; CTC1; DSC3; DUSP2; ERBB2IP; FOXA2; FRG2C; GLG1; HNRNPU; ID3; KDM2B; MALT1; MYC; MYOM2; REL; SALL3; SOX8; TNFRSF14; TRAF3;
colorectal	7.94702	0.0271029	ACAN; CNTN4; FAM193B; ITGAE; MYO5C; PIK3CA; PLB1; PLCG2; PRKD1; PTPRD; PTPRU; SMAD3;
